# Supplementary material for: Hypoxia sensing in resident cardiac macrophages regulates monocyte fate specification following ischemic heart injury
Source: Nat Cardiovasc Res. Author manuscript; Available in PMC 2025 Dec 11. (PMC12696718; doi:10.1038/s44161-024-00553-6)
Supplement: supplemental tables [file NIHMS2121066-supplement-supplemental_tables.xlsx]

## Sheet: Supp. Table 1-machif1ako
	p_val	avg_log2FC	pct.1	pct.2	p_val_adj	cluster	gene
Fn11	1.67827e-63	3.15514	0.972	0.515	2.35041e-59	Arg1	Fn1
Arg1	2.78731e-35	2.69184	0.495	0.117	3.90362e-31	Arg1	Arg1
Crip12	7.62932e-51	2.66766	1	0.96	1.06849e-46	Arg1	Crip1
AA4671972	3.50073e-36	2.23178	0.615	0.19	4.90277e-32	Arg1	AA467197
S100a62	5.65932e-50	2.21047	0.991	0.908	7.92587e-46	Arg1	S100a6
S100a42	1.82558e-46	2.06908	0.991	0.735	2.55672e-42	Arg1	S100a4
S100a102	9.17624e-51	2.02891	1	0.842	1.28513e-46	Arg1	S100a10
Cxcl3	7.30108e-42	1.91897	0.211	0.017	1.02252e-37	Arg1	Cxcl3
Ccl91	1.51766e-27	1.91656	0.89	0.678	2.12548e-23	Arg1	Ccl9
Tppp31	1.94455e-42	1.81657	0.495	0.101	2.72334e-38	Arg1	Tppp3
Cxcl21	2.01909e-16	1.8079	0.927	0.781	2.82773e-12	Arg1	Cxcl2
Spp12	1.86364e-30	1.78557	0.991	0.923	2.61002e-26	Arg1	Spp1
Mmp12	2.87646e-11	1.75735	0.312	0.114	4.02848e-07	Arg1	Mmp12
Lmna2	2.55901e-38	1.7376	0.972	0.695	3.5839e-34	Arg1	Lmna
Ccl61	2.6701e-13	1.71783	0.89	0.834	3.73948e-09	Arg1	Ccl6
Cd91	9.19114e-42	1.70216	0.991	0.871	1.28722e-37	Arg1	Cd9
Clec4e2	3.03174e-26	1.69305	0.688	0.277	4.24595e-22	Arg1	Clec4e
Rgcc2	3.01617e-40	1.62737	0.55	0.126	4.22415e-36	Arg1	Rgcc
Anxa22	8.30114e-46	1.59525	1	0.933	1.16257e-41	Arg1	Anxa2
Il1rn2	1.69915e-32	1.5839	0.734	0.291	2.37966e-28	Arg1	Il1rn
Thbs12	9.09029e-13	1.57815	0.477	0.22	1.2731e-08	Arg1	Thbs1
Plaur2	6.60897e-29	1.56735	0.835	0.438	9.25586e-25	Arg1	Plaur
S100a113	1.79434e-40	1.54549	1	0.938	2.51298e-36	Arg1	S100a11
Txn11	1.86001e-37	1.52583	1	0.909	2.60494e-33	Arg1	Txn1
Cxcl11	0.000294404	1.50938	0.147	0.063	1	Arg1	Cxcl1
Cd441	5.02256e-33	1.45129	0.936	0.655	7.0341e-29	Arg1	Cd44
Hilpda2	3.48717e-12	1.44132	0.495	0.242	4.88378e-08	Arg1	Hilpda
Pdpn	7.34183e-38	1.43527	0.541	0.133	1.02822e-33	Arg1	Pdpn
Slpi1	1.06509e-08	1.37786	0.193	0.06	0.000149166	Arg1	Slpi
Anxa1	2.85395e-26	1.37016	0.936	0.816	3.99696e-22	Arg1	Anxa1
Srgn2	2.6665e-26	1.34087	1	0.98	3.73443e-22	Arg1	Srgn
Emp1	2.787e-27	1.33532	0.817	0.439	3.90319e-23	Arg1	Emp1
Vim	1.61508e-29	1.33419	1	0.997	2.26192e-25	Arg1	Vim
Clec4d1	5.87962e-39	1.32831	0.826	0.322	8.2344e-35	Arg1	Clec4d
Slc7a111	7.84638e-30	1.23583	0.404	0.086	1.09889e-25	Arg1	Slc7a11
Clec7a2	5.02699e-12	1.22988	0.78	0.586	7.0403e-08	Arg1	Clec7a
Ccl241	0.000673478	1.21483	0.11	0.043	1	Arg1	Ccl24
Clec4n	2.53711e-12	1.20277	0.826	0.657	3.55323e-08	Arg1	Clec4n
Rhoc1	9.75953e-31	1.19007	0.917	0.584	1.36682e-26	Arg1	Rhoc
Timp11	2.11775e-43	1.17445	0.459	0.081	2.9659e-39	Arg1	Timp1
Mmp19	4.45053e-27	1.15074	0.385	0.088	6.23297e-23	Arg1	Mmp19
Neat11	2.78583e-07	1.12917	0.817	0.714	0.00390156	Arg1	Neat1
Klf42	5.78757e-15	1.10498	0.679	0.405	8.10549e-11	Arg1	Klf4
Cd24a1	1.22328e-25	1.07909	0.532	0.162	1.7132e-21	Arg1	Cd24a
Tagln21	2.61978e-21	1.06895	0.991	0.945	3.669e-17	Arg1	Tagln2
Bhlhe402	1.1391e-31	1.06718	0.789	0.288	1.59531e-27	Arg1	Bhlhe40
F101	1.01496e-31	1.05783	0.45	0.098	1.42145e-27	Arg1	F10
Cstb1	3.12329e-29	1.04886	1	0.975	4.37417e-25	Arg1	Cstb
Plp21	1.75493e-20	1.03936	0.908	0.701	2.45778e-16	Arg1	Plp2
Ezr1	2.80191e-25	1.01932	0.789	0.417	3.92408e-21	Arg1	Ezr
Ahnak1	3.07778e-24	0.996903	0.982	0.86	4.31043e-20	Arg1	Ahnak
Lgals31	2.12183e-23	0.996757	1	0.983	2.97162e-19	Arg1	Lgals3
Emp31	2.49345e-28	0.990035	1	0.981	3.49208e-24	Arg1	Emp3
Capg1	4.46137e-28	0.985541	1	0.878	6.24815e-24	Arg1	Capg
Tgm22	8.23134e-24	0.975987	0.697	0.307	1.1528e-19	Arg1	Tgm2
Hif1a1	1.43034e-14	0.9627	0.67	0.397	2.00318e-10	Arg1	Hif1a
Adam8	2.68195e-23	0.957802	0.734	0.327	3.75607e-19	Arg1	Adam8
Jund1	3.06404e-08	0.939065	0.734	0.619	0.000429119	Arg1	Jund
Gpx11	1.09575e-23	0.938565	1	1	1.5346e-19	Arg1	Gpx1
Plec1	5.28749e-16	0.931702	0.734	0.443	7.40514e-12	Arg1	Plec
Mt2	1.10265e-11	0.925188	0.44	0.203	1.54426e-07	Arg1	Mt2
Ecm11	3.98626e-11	0.924517	0.826	0.644	5.58276e-07	Arg1	Ecm1
Il1a	2.51577e-24	0.904837	0.257	0.044	3.52334e-20	Arg1	Il1a
Cebpb2	4.31847e-17	0.897496	0.56	0.257	6.04802e-13	Arg1	Cebpb
Ifrd13	1.15464e-08	0.894909	0.872	0.719	0.000161707	Arg1	Ifrd1
Pkm1	4.29281e-18	0.890957	1	0.958	6.01208e-14	Arg1	Pkm
Ltc4s2	0.000547283	0.881201	0.404	0.29	1	Arg1	Ltc4s
Lpl1	7.34438e-09	0.880546	0.761	0.586	0.000102858	Arg1	Lpl
Gda2	7.36058e-22	0.859109	0.706	0.323	1.03085e-17	Arg1	Gda
Aldoa1	1.82445e-17	0.849518	0.991	0.976	2.55514e-13	Arg1	Aldoa
Tnf1	2.90485e-06	0.833082	0.817	0.721	0.0406824	Arg1	Tnf
Msr12	1.08396e-12	0.831733	0.679	0.416	1.51808e-08	Arg1	Msr1
Ptgs23	6.90333e-08	0.827001	0.321	0.142	0.000966811	Arg1	Ptgs2
Eno11	1.01512e-18	0.821804	1	0.973	1.42168e-14	Arg1	Eno1
Klf22	1.112e-11	0.821069	0.651	0.384	1.55735e-07	Arg1	Klf2
Tnfsf92	0.000808704	0.818831	0.541	0.423	1	Arg1	Tnfsf9
Slc16a31	1.8266e-19	0.811815	0.569	0.235	2.55816e-15	Arg1	Slc16a3
Pim13	1.23716e-12	0.81174	0.743	0.475	1.73264e-08	Arg1	Pim1
Btg12	4.37581e-10	0.810917	0.908	0.846	6.12832e-06	Arg1	Btg1
Itga51	1.66087e-16	0.79965	0.716	0.398	2.32605e-12	Arg1	Itga5
Fam129b1	3.53375e-20	0.798866	0.651	0.304	4.94902e-16	Arg1	Fam129b
Cd971	1.50492e-16	0.79605	0.697	0.382	2.10764e-12	Arg1	Cd97
Bola2	8.26241e-19	0.789809	0.908	0.692	1.15715e-14	Arg1	Bola2
Ctsk	1.24677e-05	0.786944	0.165	0.061	0.17461	Arg1	Ctsk
Cd141	8.43355e-09	0.783457	0.982	0.917	0.000118112	Arg1	Cd14
Lilrb41	7.43647e-19	0.781115	1	0.94	1.04148e-14	Arg1	Lilrb4
Calm11	2.1633e-30	0.779255	1	0.999	3.0297e-26	Arg1	Calm1
Nlrp32	1.71225e-08	0.774175	0.578	0.364	0.0002398	Arg1	Nlrp3
Itgb21	5.98835e-20	0.773809	0.982	0.888	8.38668e-16	Arg1	Itgb2
Slc7a2	4.23988e-16	0.773169	0.165	0.028	5.93796e-12	Arg1	Slc7a2
Hopx1	2.21766e-37	0.770886	0.45	0.088	3.10583e-33	Arg1	Hopx
Bst1	1.13154e-18	0.768577	0.587	0.257	1.58473e-14	Arg1	Bst1
Plk21	0.000163927	0.76367	0.477	0.333	1	Arg1	Plk2
1810037I17Rik2	1.07901e-11	0.75864	0.899	0.792	1.51115e-07	Arg1	1810037I17Rik
Tnfaip31	3.17977e-07	0.758021	0.67	0.504	0.00445327	Arg1	Tnfaip3
Cd361	3.09369e-15	0.752909	0.633	0.298	4.33272e-11	Arg1	Cd36
Pgk12	4.72713e-08	0.751615	0.789	0.659	0.000662035	Arg1	Pgk1
Sgk11	3.74328e-05	0.748963	0.651	0.518	0.524246	Arg1	Sgk1
Actg12	1.31314e-15	0.747373	1	0.999	1.83905e-11	Arg1	Actg1
Ass13	3.05657e-10	0.743269	0.477	0.24	4.28073e-06	Arg1	Ass1
Vegfa1	1.25494e-20	0.740729	0.312	0.073	1.75754e-16	Arg1	Vegfa
1110007C09Rik1	2.1181e-20	0.740708	0.917	0.643	2.9664e-16	Arg1	1110007C09Rik
Gapdh2	1.59442e-16	0.737669	1	1	2.23299e-12	Arg1	Gapdh
Esd	1.07238e-16	0.736627	0.982	0.908	1.50186e-12	Arg1	Esd
Mcl12	9.77431e-13	0.736065	0.917	0.866	1.36889e-08	Arg1	Mcl1
Ldha1	7.95639e-15	0.733143	0.982	0.962	1.11429e-10	Arg1	Ldha
Mif	1.26134e-05	0.719486	0.908	0.841	0.176651	Arg1	Mif
Ctsl2	6.38006e-09	0.709915	1	0.921	8.93527e-05	Arg1	Ctsl
Mt1	0.000126795	0.707732	0.954	0.948	1	Arg1	Mt1
Olr1	6.35329e-47	0.707094	0.312	0.033	8.89778e-43	Arg1	Olr1
Malt12	4.95255e-17	0.70679	0.459	0.167	6.93605e-13	Arg1	Malt1
Sod21	1.69884e-11	0.700928	0.789	0.585	2.37923e-07	Arg1	Sod2
Pfkp2	1.15669e-12	0.694644	0.523	0.252	1.61994e-08	Arg1	Pfkp
Nme11	1.4083e-16	0.691673	0.743	0.42	1.97233e-12	Arg1	Nme1
Pgam11	3.15479e-11	0.690646	0.927	0.853	4.41829e-07	Arg1	Pgam1
Cox17	2.66571e-14	0.690064	0.89	0.744	3.73332e-10	Arg1	Cox17
Ndrg11	1.88463e-08	0.685525	0.486	0.276	0.000263942	Arg1	Ndrg1
Nfkbia2	7.4316e-05	0.679298	0.917	0.917	1	Arg1	Nfkbia
Myadm1	6.38179e-10	0.672794	0.743	0.546	8.93769e-06	Arg1	Myadm
Tnfaip22	1.58706e-13	0.66366	0.541	0.236	2.22268e-09	Arg1	Tnfaip2
Dpep2	2.43006e-15	0.663221	0.963	0.793	3.40329e-11	Arg1	Dpep2
Ier32	0.00431062	0.65873	0.862	0.863	1	Arg1	Ier3
Aprt1	6.49681e-16	0.655096	1	0.914	9.09878e-12	Arg1	Aprt
Atp6v1e1	4.81271e-13	0.654853	0.881	0.769	6.74019e-09	Arg1	Atp6v1e1
Gp49a1	1.79489e-13	0.647849	0.963	0.872	2.51374e-09	Arg1	Gp49a
Ltb4r12	2.0265e-22	0.644966	0.394	0.101	2.83811e-18	Arg1	Ltb4r1
Nme22	2.55716e-18	0.638565	1	0.994	3.5813e-14	Arg1	Nme2
Tubb61	2.14022e-10	0.635932	0.661	0.445	2.99737e-06	Arg1	Tubb6
Pdlim11	9.4752e-13	0.63504	0.303	0.101	1.327e-08	Arg1	Pdlim1
Psmb51	1.37259e-14	0.632463	0.917	0.733	1.92232e-10	Arg1	Psmb5
Prdx52	2.32187e-11	0.629558	0.991	0.962	3.25178e-07	Arg1	Prdx5
Atp6v0e	4.69683e-16	0.622378	0.991	0.976	6.57791e-12	Arg1	Atp6v0e
Ets22	7.67411e-12	0.621576	0.486	0.233	1.07476e-07	Arg1	Ets2
Dok2	4.43884e-24	0.619779	0.587	0.195	6.21659e-20	Arg1	Dok2
Ybx3	9.09744e-18	0.619551	0.431	0.144	1.2741e-13	Arg1	Ybx3
Ehd11	6.43513e-10	0.615991	0.633	0.397	9.0124e-06	Arg1	Ehd1
Atp1a1	2.00776e-13	0.608759	0.761	0.498	2.81187e-09	Arg1	Atp1a1
Tspo3	6.28492e-15	0.600441	1	0.994	8.80203e-11	Arg1	Tspo
Tgfbi2	6.37772e-08	0.599737	0.982	0.956	0.0008932	Arg1	Tgfbi
Dstn	1.22633e-07	0.597778	0.817	0.75	0.00171748	Arg1	Dstn
Ncf1	6.96881e-05	0.589643	0.789	0.787	0.975982	Arg1	Ncf1
Tes2	1.14558e-12	0.587564	0.56	0.281	1.60438e-08	Arg1	Tes
Bcl2l111	1.67916e-06	0.587272	0.596	0.418	0.0235166	Arg1	Bcl2l11
Chil31	0.000160404	0.587086	0.321	0.18	1	Arg1	Chil3
Mrpl332	3.83456e-09	0.584691	0.917	0.866	5.37031e-05	Arg1	Mrpl33
Flna1	2.30794e-10	0.583206	0.807	0.618	3.23226e-06	Arg1	Flna
Serpine1	7.69714e-06	0.583103	0.174	0.067	0.107798	Arg1	Serpine1
Maff3	1.05475e-11	0.582742	0.413	0.169	1.47718e-07	Arg1	Maff
Rnf1491	1.09449e-08	0.582608	0.56	0.341	0.000153283	Arg1	Rnf149
Pitpna	7.36134e-09	0.58127	0.706	0.504	0.000103096	Arg1	Pitpna
Pdlim71	4.24409e-11	0.576131	0.615	0.326	5.94385e-07	Arg1	Pdlim7
Diap11	2.8034e-09	0.571406	0.633	0.422	3.92615e-05	Arg1	Diap1
Csrnp13	1.69468e-09	0.571075	0.624	0.375	2.3734e-05	Arg1	Csrnp1
Vat11	2.92633e-12	0.568957	0.67	0.378	4.09832e-08	Arg1	Vat1
Itgam1	3.30578e-09	0.567693	0.89	0.751	4.62974e-05	Arg1	Itgam
F7	6.55911e-22	0.566145	0.303	0.064	9.18604e-18	Arg1	F7
Cox6a11	3.05708e-11	0.564272	1	0.951	4.28145e-07	Arg1	Cox6a1
Tmsb104	1.0415e-13	0.564256	1	0.994	1.45862e-09	Arg1	Tmsb10
Myl6	4.4947e-17	0.560495	1	0.998	6.29483e-13	Arg1	Myl6
Flrt31	2.47454e-37	0.557673	0.257	0.028	3.46559e-33	Arg1	Flrt3
Nr4a22	2.49481e-12	0.553632	0.394	0.152	3.49398e-08	Arg1	Nr4a2
mt-Nd42	2.95661e-06	0.553445	0.972	0.98	0.0414073	Arg1	mt-Nd4
Pgd	3.21544e-10	0.549037	0.872	0.739	4.50323e-06	Arg1	Pgd
Atp1b31	1.14858e-08	0.548805	0.606	0.396	0.000160859	Arg1	Atp1b3
Ndufb6	7.70107e-10	0.547395	0.853	0.728	1.07854e-05	Arg1	Ndufb6
Cflar1	9.13051e-07	0.547132	0.679	0.527	0.0127873	Arg1	Cflar
Arf5	1.09288e-10	0.544281	0.578	0.314	1.53057e-06	Arg1	Arf5
Nupr11	2.48491e-07	0.543189	0.615	0.401	0.00348012	Arg1	Nupr1
S100a13	9.98431e-09	0.542184	0.89	0.845	0.00013983	Arg1	S100a13
Atp2b4	2.1723e-19	0.541564	0.349	0.093	3.04231e-15	Arg1	Atp2b4
Eif5a2	7.5259e-13	0.536946	0.991	0.971	1.054e-08	Arg1	Eif5a
Furin1	2.85204e-07	0.535856	0.67	0.473	0.00399428	Arg1	Furin
Dbi1	1.00322e-06	0.534785	0.972	0.949	0.0140501	Arg1	Dbi
Cmip1	3.25822e-10	0.53188	0.688	0.43	4.56314e-06	Arg1	Cmip
Fxyd51	8.64005e-13	0.528525	1	0.998	1.21004e-08	Arg1	Fxyd5
Sh3bp5	9.25024e-15	0.528063	0.385	0.135	1.2955e-10	Arg1	Sh3bp5
Rnf128	6.90539e-16	0.526918	0.312	0.089	9.671e-12	Arg1	Rnf128
Vcan1	2.98964e-36	0.524964	0.229	0.023	4.18699e-32	Arg1	Vcan
Rcan11	1.72633e-07	0.524767	0.404	0.212	0.00241772	Arg1	Rcan1
Ywhaz2	3.86547e-13	0.52391	1	0.936	5.41358e-09	Arg1	Ywhaz
Lgals12	5.11465e-07	0.523779	1	0.985	0.00716306	Arg1	Lgals1
Npy	2.19504e-10	0.522724	0.202	0.056	3.07416e-06	Arg1	Npy
Capn2	1.64147e-11	0.52135	0.55	0.288	2.29888e-07	Arg1	Capn2
Cycs4	4.44579e-08	0.517827	0.862	0.778	0.000622633	Arg1	Cycs
Hp1	1.20411e-11	0.516866	0.266	0.082	1.68636e-07	Arg1	Hp
Fgr2	5.13741e-09	0.515634	0.624	0.406	7.19495e-05	Arg1	Fgr
Fam96a1	4.40204e-07	0.515565	0.853	0.796	0.00616506	Arg1	Fam96a
Bcl2a1a2	2.83966e-11	0.514611	0.486	0.224	3.97694e-07	Arg1	Bcl2a1a
Osm2	2.38835e-06	0.513948	0.486	0.3	0.0334489	Arg1	Osm
Txnrd11	9.30412e-12	0.513494	0.532	0.249	1.30304e-07	Arg1	Txnrd1
Mmp14	1.11187e-06	0.510088	0.697	0.536	0.0155718	Arg1	Mmp14
B4galt1	3.29393e-06	0.507412	0.541	0.376	0.0461315	Arg1	B4galt1
Kcnn4	5.62678e-08	0.506404	0.587	0.368	0.000788031	Arg1	Kcnn4
Dnaja12	2.84559e-06	0.505959	0.826	0.725	0.0398524	Arg1	Dnaja1
Atp6v1b2	2.97909e-05	0.505826	0.817	0.764	0.417222	Arg1	Atp6v1b2
Lrrfip12	6.70126e-07	0.505033	0.798	0.652	0.00938511	Arg1	Lrrfip1
Nhp2	2.93956e-08	0.500943	0.697	0.489	0.000411685	Arg1	Nhp2
Rab11fip12	1.12655e-20	0.495125	0.358	0.091	1.57773e-16	Arg1	Rab11fip1
Odc1	3.54961e-09	0.492916	0.33	0.136	4.97123e-05	Arg1	Odc1
Sgms1	2.91928e-12	0.491193	0.459	0.198	4.08845e-08	Arg1	Sgms1
Mtpn	1.14702e-06	0.487736	0.761	0.625	0.0160641	Arg1	Mtpn
Timm131	2.09157e-08	0.481948	0.853	0.767	0.000292924	Arg1	Timm13
Dynll11	9.91135e-09	0.479341	0.982	0.95	0.000138808	Arg1	Dynll1
Shfm11	1.7545e-09	0.479166	1	0.998	2.45718e-05	Arg1	Shfm1
Acot71	2.15945e-13	0.478678	0.45	0.184	3.0243e-09	Arg1	Acot7
Atox11	1.53913e-08	0.478289	1	0.997	0.000215555	Arg1	Atox1
Glipr22	2.07264e-19	0.477963	0.339	0.087	2.90274e-15	Arg1	Glipr2
Adora2b1	1.41565e-08	0.47554	0.275	0.107	0.000198262	Arg1	Adora2b
Ran1	4.583e-08	0.473708	0.927	0.84	0.00064185	Arg1	Ran
Rbpj1	6.85883e-08	0.47357	0.706	0.474	0.000960579	Arg1	Rbpj
Agpat41	5.4634e-10	0.472772	0.523	0.274	7.65149e-06	Arg1	Agpat4
Atp5g1	1.38715e-09	0.472681	0.899	0.818	1.9427e-05	Arg1	Atp5g1
Higd1a	2.1771e-10	0.469133	0.688	0.441	3.04903e-06	Arg1	Higd1a
Degs11	7.46189e-07	0.466646	0.761	0.639	0.0104504	Arg1	Degs1
Atpif12	3.76056e-08	0.465923	1	0.973	0.000526666	Arg1	Atpif1
Ucp2	4.78559e-05	0.464544	1	0.999	0.670222	Arg1	Ucp2
Sdc1	6.01649e-28	0.462792	0.229	0.03	8.4261e-24	Arg1	Sdc1
Iqgap1	1.56659e-08	0.46137	0.963	0.94	0.000219401	Arg1	Iqgap1
Gm140051	4.26645e-13	0.459722	0.321	0.107	5.97516e-09	Arg1	Gm14005
Uqcrq	4.47283e-11	0.459593	0.991	0.94	6.2642e-07	Arg1	Uqcrq
Actb3	3.40585e-13	0.459097	1	1	4.7699e-09	Arg1	Actb
Emilin21	3.95869e-07	0.457493	0.505	0.303	0.00554414	Arg1	Emilin2
Atp6v0b1	6.67983e-10	0.450222	0.991	0.968	9.3551e-06	Arg1	Atp6v0b
Usmg5	3.5969e-08	0.45006	0.954	0.924	0.000503746	Arg1	Usmg5
Eif4g2	3.26616e-07	0.448728	0.881	0.853	0.00457426	Arg1	Eif4g2
Bcl2a1d3	4.65965e-10	0.447645	0.761	0.483	6.52584e-06	Arg1	Bcl2a1d
Ccdc109b	1.69376e-07	0.446425	0.771	0.61	0.00237211	Arg1	Ccdc109b
Prdx62	3.79164e-07	0.44544	0.807	0.687	0.0053102	Arg1	Prdx6
Alas1	0.000300233	0.445086	0.56	0.431	1	Arg1	Alas1
Eif4a11	2.94084e-08	0.445048	0.991	0.949	0.000411865	Arg1	Eif4a1
Piezo1	2.90433e-10	0.441476	0.477	0.229	4.06751e-06	Arg1	Piezo1
Prdx2	5.93343e-10	0.438776	1	0.917	8.30977e-06	Arg1	Prdx2
Rnh12	1.92294e-06	0.437525	0.954	0.88	0.0269308	Arg1	Rnh1
Msrb11	3.81591e-07	0.436778	0.908	0.835	0.00534418	Arg1	Msrb1
Stk40	1.34679e-13	0.434405	0.33	0.109	1.88618e-09	Arg1	Stk40
Actn1	4.02049e-12	0.434358	0.44	0.183	5.6307e-08	Arg1	Actn1
Dusp52	3.24918e-08	0.434078	0.275	0.11	0.000455048	Arg1	Dusp5
Rap1b1	6.56358e-07	0.433916	0.78	0.66	0.00919229	Arg1	Rap1b
Tmem43	5.21026e-08	0.431409	0.44	0.239	0.000729696	Arg1	Tmem43
Colgalt1	1.57962e-08	0.430125	0.661	0.418	0.000221225	Arg1	Colgalt1
Pilra1	1.70306e-07	0.429844	0.697	0.474	0.00238514	Arg1	Pilra
Ndufb4	5.54262e-09	0.429307	0.927	0.819	7.76244e-05	Arg1	Ndufb4
Pira21	1.93636e-06	0.428933	0.459	0.277	0.0271188	Arg1	Pira2
Csf2ra	5.97015e-08	0.428381	0.991	0.91	0.00083612	Arg1	Csf2ra
Azin11	4.16352e-08	0.425676	0.569	0.349	0.0005831	Arg1	Azin1
Tmem189	2.39093e-08	0.420664	0.514	0.289	0.000334849	Arg1	Tmem189
Mrpl20	2.04586e-06	0.418799	0.789	0.675	0.0286522	Arg1	Mrpl20
Arg22	2.55135e-14	0.418727	0.284	0.079	3.57317e-10	Arg1	Arg2
Prr131	0.00367911	0.418278	0.862	0.843	1	Arg1	Prr13
Crip2	2.12734e-05	0.41676	0.156	0.058	0.297934	Arg1	Crip2
Uqcrb	8.3224e-09	0.416456	1	0.966	0.000116555	Arg1	Uqcrb
Anxa41	7.50056e-07	0.415952	0.908	0.769	0.0105045	Arg1	Anxa4
mt-Nd11	1.43484e-06	0.415004	0.982	0.994	0.020095	Arg1	mt-Nd1
Vma21	6.83166e-05	0.414002	0.596	0.437	0.956773	Arg1	Vma21
Hist1h2bc2	0.00754569	0.413058	0.495	0.383	1	Arg1	Hist1h2bc
Myeov2	3.08417e-06	0.412663	0.945	0.886	0.0431938	Arg1	Myeov2
Dusp3	3.02256e-06	0.410545	0.651	0.489	0.0423309	Arg1	Dusp3
Ndufc11	2.24203e-05	0.409026	0.798	0.716	0.313996	Arg1	Ndufc1
Tuba1c2	3.39218e-06	0.407979	0.899	0.791	0.0475074	Arg1	Tuba1c
Mgst3	4.71214e-05	0.407157	0.486	0.33	0.659935	Arg1	Mgst3
1500011K16Rik	7.143e-06	0.405958	0.569	0.403	0.100038	Arg1	1500011K16Rik
Chmp4b1	1.01221e-06	0.40511	0.761	0.55	0.014176	Arg1	Chmp4b
Cav1	1.00541e-09	0.405014	0.147	0.034	1.40807e-05	Arg1	Cav1
App	0.00103378	0.404562	0.927	0.867	1	Arg1	App
Psmb6	5.86427e-08	0.401357	0.963	0.912	0.000821291	Arg1	Psmb6
Prdx11	1.3208e-08	0.40112	1	0.997	0.000184979	Arg1	Prdx1
Sphk1	3.13411e-26	0.40061	0.22	0.03	4.38931e-22	Arg1	Sphk1
Clec5a2	0.000152618	0.400503	0.56	0.405	1	Arg1	Clec5a
Tmed2	2.09897e-06	0.400152	0.55	0.365	0.029396	Arg1	Tmed2
Atp5e	1.09233e-07	0.399624	1	0.997	0.00152981	Arg1	Atp5e
B4galnt11	1.81752e-09	0.399531	0.633	0.37	2.54543e-05	Arg1	B4galnt1
Pip5k1c	1.6683e-07	0.398602	0.532	0.335	0.00233645	Arg1	Pip5k1c
mt-Nd2	0.000564338	0.398207	0.963	0.982	1	Arg1	mt-Nd2
Nt5e	3.05774e-30	0.39788	0.202	0.022	4.28236e-26	Arg1	Nt5e
2024-09-11	1.44178e-13	0.395374	0.321	0.103	2.01921e-09	Arg1	2024-09-11
Gm146361	5.47164e-11	0.39495	0.385	0.149	7.66303e-07	Arg1	Gm14636
Cxcl14	5.35235e-08	0.394627	0.248	0.095	0.000749597	Arg1	Cxcl14
Plek3	0.0025076	0.393656	0.899	0.867	1	Arg1	Plek
Adamtsl5	4.98581e-18	0.392192	0.174	0.028	6.98263e-14	Arg1	Adamtsl5
Fosl1	1.39838e-24	0.391805	0.211	0.029	1.95843e-20	Arg1	Fosl1
Alcam2	2.58705e-07	0.391466	0.596	0.364	0.00362316	Arg1	Alcam
Slc39a1	4.37443e-06	0.391405	0.505	0.325	0.0612639	Arg1	Slc39a1
Rbms11	4.96036e-05	0.390049	0.569	0.427	0.694698	Arg1	Rbms1
Jarid22	1.30309e-08	0.389802	0.505	0.274	0.000182498	Arg1	Jarid2
Ywhab1	0.000526753	0.387888	0.624	0.528	1	Arg1	Ywhab
Slc35e4	1.4234e-12	0.385436	0.349	0.124	1.99347e-08	Arg1	Slc35e4
Myl12a1	5.14425e-09	0.384898	0.991	0.981	7.20453e-05	Arg1	Myl12a
Smdt12	1.89777e-05	0.382396	0.972	0.945	0.265782	Arg1	Smdt1
Mtss1	1.11738e-05	0.380911	0.642	0.457	0.156489	Arg1	Mtss1
Igf2r	7.38812e-15	0.379251	0.44	0.156	1.03471e-10	Arg1	Igf2r
Trem11	6.38808e-22	0.378503	0.257	0.047	8.94651e-18	Arg1	Trem1
Psma6	2.00525e-06	0.37674	0.835	0.717	0.0280836	Arg1	Psma6
Cox7b	3.99499e-08	0.376159	0.963	0.931	0.000559498	Arg1	Cox7b
Anxa51	1.57594e-06	0.376094	1	0.996	0.0220711	Arg1	Anxa5
Gnb1	0.00014825	0.375047	0.596	0.47	1	Arg1	Gnb1
Sfxn3	5.83666e-08	0.373786	0.486	0.263	0.000817424	Arg1	Sfxn3
Tpi1	0.00336093	0.373285	0.936	0.893	1	Arg1	Tpi1
1110008P14Rik	1.3879e-06	0.371668	0.56	0.359	0.0194376	Arg1	1110008P14Rik
Atp5l	3.54343e-07	0.370344	1	0.997	0.00496257	Arg1	Atp5l
Irg11	4.98872e-08	0.370192	0.165	0.048	0.000698671	Arg1	Irg1
Rai14	8.14182e-12	0.369358	0.294	0.097	1.14026e-07	Arg1	Rai14
Psmb3	5.52203e-08	0.369268	0.963	0.881	0.000773361	Arg1	Psmb3
Mrps281	7.22602e-06	0.368329	0.431	0.252	0.1012	Arg1	Mrps28
Ufm1	1.60241e-07	0.368211	0.67	0.443	0.00224418	Arg1	Ufm1
Atf42	0.000422052	0.3679	0.78	0.685	1	Arg1	Atf4
Tuba1a2	0.000245621	0.367815	0.56	0.411	1	Arg1	Tuba1a
Nfil31	1.5937e-14	0.365435	0.312	0.091	2.23198e-10	Arg1	Nfil3
Mdm22	0.000439277	0.364067	0.596	0.45	1	Arg1	Mdm2
Abracl2	1.23888e-05	0.363557	0.881	0.838	0.173505	Arg1	Abracl
Cyth1	5.64715e-06	0.363198	0.523	0.34	0.0790883	Arg1	Cyth1
Baiap2	8.69085e-06	0.361708	0.486	0.311	0.121715	Arg1	Baiap2
Avpi11	2.6092e-05	0.361649	0.312	0.168	0.365419	Arg1	Avpi1
Tob1	4.20499e-11	0.359799	0.33	0.12	5.88909e-07	Arg1	Tob1
Gpalpp1	2.36552e-10	0.359753	0.422	0.188	3.31291e-06	Arg1	Gpalpp1
Gls	1.09393e-07	0.358519	0.495	0.274	0.00153205	Arg1	Gls
Ralgds	9.6015e-11	0.35827	0.312	0.114	1.34469e-06	Arg1	Ralgds
Ptpn12	3.66043e-05	0.35779	0.358	0.205	0.512644	Arg1	Ptpn12
Nedd91	4.61538e-13	0.357725	0.312	0.1	6.46385e-09	Arg1	Nedd9
Anxa7	1.67935e-06	0.3576	0.651	0.44	0.0235193	Arg1	Anxa7
Cox7a21	6.8348e-07	0.356839	0.982	0.97	0.00957214	Arg1	Cox7a2
Emc7	2.75719e-07	0.356758	0.798	0.619	0.00386145	Arg1	Emc7
Dctn3	1.37705e-06	0.353202	0.862	0.754	0.0192856	Arg1	Dctn3
Ubash3b	8.96077e-06	0.351803	0.459	0.289	0.125496	Arg1	Ubash3b
Stx3	5.02779e-13	0.351767	0.275	0.081	7.04142e-09	Arg1	Stx3
Ccr12	3.53171e-05	0.350411	0.505	0.322	0.494616	Arg1	Ccr1
Map4k4	5.23611e-07	0.350013	0.514	0.307	0.00733318	Arg1	Map4k4
Uqcc2	0.000137393	0.349566	0.752	0.637	1	Arg1	Uqcc2
Gcsh	5.39139e-05	0.349181	0.45	0.295	0.755064	Arg1	Gcsh
Cyba1	2.61639e-10	0.348376	1	0.999	3.66425e-06	Arg1	Cyba
Impdh1	4.17703e-12	0.347619	0.321	0.109	5.84993e-08	Arg1	Impdh1
Ndufb2	4.41123e-05	0.34744	0.716	0.631	0.617792	Arg1	Ndufb2
Wdr83os	6.41349e-06	0.346097	0.881	0.785	0.0898209	Arg1	Wdr83os
Eif3a	0.000187896	0.345702	0.917	0.794	1	Arg1	Eif3a
Sec61b2	1.0303e-05	0.343691	1	0.977	0.144294	Arg1	Sec61b
Slk1	1.7312e-07	0.34318	0.55	0.322	0.00242454	Arg1	Slk
St3gal1	5.09303e-09	0.342042	0.367	0.16	7.1328e-05	Arg1	St3gal1
Hbegf1	0.000109735	0.341916	0.174	0.074	1	Arg1	Hbegf
Set2	0.00550804	0.34082	0.569	0.483	1	Arg1	Set
Csf2rb3	0.00129851	0.340276	0.523	0.402	1	Arg1	Csf2rb
Polr2l1	3.54441e-05	0.339877	0.67	0.503	0.496395	Arg1	Polr2l
Cox7c	1.18822e-06	0.33962	0.991	0.997	0.016641	Arg1	Cox7c
Ndufs6	1.78917e-05	0.339612	0.725	0.62	0.250574	Arg1	Ndufs6
Znhit1	2.58965e-05	0.338331	0.752	0.633	0.362681	Arg1	Znhit1
Dapk1	3.64414e-08	0.338083	0.404	0.195	0.000510361	Arg1	Dapk1
Ptp4a12	5.681e-06	0.337882	0.55	0.347	0.0795624	Arg1	Ptp4a1
Tmbim1	0.000382206	0.337637	0.651	0.55	1	Arg1	Tmbim1
Metrnl1	0.00246232	0.337582	0.651	0.558	1	Arg1	Metrnl
Rabgef11	7.41024e-05	0.337373	0.349	0.208	1	Arg1	Rabgef1
Syncrip1	3.67487e-05	0.336304	0.486	0.331	0.514665	Arg1	Syncrip
Slc20a11	0.000222628	0.335095	0.339	0.2	1	Arg1	Slc20a1
Ldlr1	4.01412e-06	0.334335	0.303	0.151	0.0562178	Arg1	Ldlr
Sap18	1.61186e-06	0.333273	0.963	0.945	0.0225741	Arg1	Sap18
Fosl22	0.00018414	0.332927	0.505	0.336	1	Arg1	Fosl2
Riok3	4.42194e-07	0.332893	0.569	0.352	0.00619293	Arg1	Riok3
Rhoa1	7.28232e-06	0.332693	1	0.99	0.101989	Arg1	Rhoa
Msn2	3.2612e-05	0.329486	0.963	0.958	0.456731	Arg1	Msn
Psma71	2.03166e-05	0.329335	0.954	0.888	0.284534	Arg1	Psma7
Spink2	1.01851e-15	0.328742	0.119	0.015	1.42643e-11	Arg1	Spink2
Cib1	6.20266e-05	0.328623	0.661	0.498	0.868683	Arg1	Cib1
Atp5g31	1.53621e-07	0.325887	1	0.992	0.00215146	Arg1	Atp5g3
Csf1	6.30463e-08	0.324383	0.193	0.063	0.000882964	Arg1	Csf1
Nfkbie2	0.000405617	0.324237	0.468	0.327	1	Arg1	Nfkbie
Cspg4	7.74949e-23	0.324155	0.128	0.012	1.08532e-18	Arg1	Cspg4
Ppp2r5a1	0.000243569	0.323002	0.367	0.233	1	Arg1	Ppp2r5a
Nop101	0.000238649	0.322723	0.807	0.724	1	Arg1	Nop10
Klf61	0.000512508	0.322711	0.936	0.895	1	Arg1	Klf6
Mdh21	0.000126032	0.322154	0.817	0.773	1	Arg1	Mdh2
Phldb1	3.74579e-16	0.32187	0.239	0.053	5.24597e-12	Arg1	Phldb1
Gm20748	7.54211e-14	0.32187	0.22	0.053	1.05627e-09	Arg1	Gm20748
Brd2	0.00184945	0.32187	0.789	0.708	1	Arg1	Brd2
Psmd6	8.65646e-06	0.321764	0.624	0.432	0.121234	Arg1	Psmd6
Gtf2h51	1.11902e-05	0.321731	0.761	0.623	0.156718	Arg1	Gtf2h5
Mfhas1	2.5113e-10	0.321654	0.321	0.12	3.51707e-06	Arg1	Mfhas1
Morf4l21	0.000168826	0.32024	0.578	0.434	1	Arg1	Morf4l2
Anpep2	1.03718e-05	0.318421	0.486	0.3	0.145257	Arg1	Anpep
Hnrnph11	0.00115806	0.318254	0.587	0.44	1	Arg1	Hnrnph1
Slc2a12	1.01179e-05	0.317869	0.404	0.229	0.141701	Arg1	Slc2a1
Tmem30a	4.48271e-06	0.317302	0.523	0.329	0.0627803	Arg1	Tmem30a
Sms1	1.26656e-05	0.316031	0.495	0.303	0.177381	Arg1	Sms
Anxa31	2.42309e-05	0.315616	0.835	0.664	0.339354	Arg1	Anxa3
Rpl22l12	0.00233184	0.315542	0.936	0.891	1	Arg1	Rpl22l1
Nrp21	7.99253e-05	0.314925	0.477	0.301	1	Arg1	Nrp2
Atp2b1	0.00166707	0.314177	0.899	0.834	1	Arg1	Atp2b1
Gspt1	2.29722e-06	0.314069	0.514	0.309	0.0321725	Arg1	Gspt1
Map2k31	0.000594406	0.314026	0.541	0.393	1	Arg1	Map2k3
Comtd1	4.82932e-07	0.313075	0.495	0.28	0.00676347	Arg1	Comtd1
Calm31	0.00022685	0.312677	0.743	0.621	1	Arg1	Calm3
Hsp90ab12	3.75133e-09	0.31212	1	0.999	5.25373e-05	Arg1	Hsp90ab1
Hspa9	2.31664e-05	0.310084	0.587	0.423	0.324445	Arg1	Hspa9
Myof	0.00347615	0.30986	0.587	0.485	1	Arg1	Myof
Sde23	0.00177134	0.309465	0.532	0.42	1	Arg1	Sde2
Dmxl2	5.66686e-12	0.308653	0.312	0.103	7.93643e-08	Arg1	Dmxl2
Atp2a2	6.7536e-05	0.308436	0.394	0.245	0.945842	Arg1	Atp2a2
Phlda12	0.00574313	0.308312	0.422	0.325	1	Arg1	Phlda1
Psmb7	0.000138554	0.307883	0.633	0.491	1	Arg1	Psmb7
Nfkbib2	0.00330221	0.307383	0.633	0.507	1	Arg1	Nfkbib
Hn12	9.44628e-06	0.307349	0.936	0.87	0.132295	Arg1	Hn1
Uchl1	1.05553e-22	0.30696	0.156	0.017	1.47827e-18	Arg1	Uchl1
Kif5b	3.17143e-05	0.305322	0.716	0.542	0.444159	Arg1	Kif5b
Hmga1	0.000924693	0.30435	0.56	0.431	1	Arg1	Hmga1
Dhrs9	1.06701e-08	0.304189	0.239	0.083	0.000149435	Arg1	Dhrs9
Zfand2a2	0.000114132	0.303967	0.523	0.348	1	Arg1	Zfand2a
Mrpl521	5.20862e-05	0.303069	0.963	0.927	0.729467	Arg1	Mrpl52
Gadd45a	2.46929e-07	0.302047	0.22	0.081	0.00345824	Arg1	Gadd45a
Peli11	0.0010422	0.301751	0.45	0.312	1	Arg1	Peli1
Lrp11	0.00242945	0.301356	0.881	0.811	1	Arg1	Lrp1
mt-Cytb1	0.000408965	0.301336	0.982	0.998	1	Arg1	mt-Cytb
Fam20c1	4.94284e-06	0.300975	0.413	0.222	0.0692244	Arg1	Fam20c
4930523C07Rik1	0.000368118	0.300242	0.257	0.142	1	Arg1	4930523C07Rik
Psmd141	2.83768e-05	0.300204	0.633	0.439	0.397417	Arg1	Psmd14
Psma3	1.22929e-05	0.299739	0.872	0.846	0.172162	Arg1	Psma3
Nsf	0.000275516	0.299546	0.514	0.362	1	Arg1	Nsf
Ube2a	0.000201268	0.298968	0.761	0.669	1	Arg1	Ube2a
Ms4a8a1	1.67158e-08	0.298799	0.193	0.06	0.000234105	Arg1	Ms4a8a
Eif3b	9.29753e-06	0.298607	0.422	0.242	0.130212	Arg1	Eif3b
Uba1	1.22331e-05	0.296457	0.651	0.459	0.171325	Arg1	Uba1
Mthfd22	3.78536e-08	0.296378	0.349	0.151	0.00053014	Arg1	Mthfd2
Cox6b1	4.99905e-06	0.295678	1	0.994	0.0700117	Arg1	Cox6b1
Mafg	1.11993e-06	0.295371	0.413	0.222	0.0156846	Arg1	Mafg
Sgms2	2.5775e-26	0.295032	0.183	0.021	3.60979e-22	Arg1	Sgms2
Cct6a	0.000474833	0.294075	0.56	0.414	1	Arg1	Cct6a
Rhbdf2	2.22607e-06	0.293844	0.376	0.197	0.0311761	Arg1	Rhbdf2
Mien1	0.00123964	0.293792	0.651	0.58	1	Arg1	Mien1
Dmkn1	2.83193e-13	0.293784	0.138	0.023	3.96612e-09	Arg1	Dmkn
Banf11	0.000781019	0.292916	0.798	0.697	1	Arg1	Banf1
Romo1	0.00164001	0.291615	0.752	0.684	1	Arg1	Romo1
Ago2	0.00025605	0.291569	0.385	0.242	1	Arg1	Ago2
Adssl11	5.05896e-05	0.290577	0.495	0.327	0.708508	Arg1	Adssl1
Lamc1	3.51233e-08	0.290363	0.303	0.125	0.000491901	Arg1	Lamc1
Cdv3	2.60113e-06	0.29009	0.385	0.206	0.0364289	Arg1	Cdv3
Cdkn1a2	0.000214648	0.289926	0.835	0.731	1	Arg1	Cdkn1a
Map7d1	3.73008e-05	0.289849	0.56	0.369	0.522398	Arg1	Map7d1
Rassf3	0.000162009	0.28951	0.367	0.224	1	Arg1	Rassf3
Hnrnpab1	0.00107604	0.288832	0.578	0.448	1	Arg1	Hnrnpab
Glud1	0.00252054	0.288502	0.651	0.54	1	Arg1	Glud1
B4galt51	2.68617e-06	0.288427	0.413	0.225	0.0376198	Arg1	B4galt5
Chst11	1.20814e-20	0.287618	0.202	0.032	1.692e-16	Arg1	Chst11
Bri3	0.000536832	0.286445	0.394	0.268	1	Arg1	Bri3
Cct82	2.71526e-05	0.285198	0.789	0.651	0.380272	Arg1	Cct8
Pde8a	2.63235e-13	0.284203	0.257	0.07	3.68661e-09	Arg1	Pde8a
Actr21	0.00142693	0.28388	0.872	0.844	1	Arg1	Actr2
Bag11	6.11004e-06	0.283621	0.422	0.24	0.085571	Arg1	Bag1
Zyx2	0.000523651	0.282331	0.55	0.429	1	Arg1	Zyx
2024-09-02	0.000587558	0.282179	0.56	0.437	1	Arg1	2024-09-02
Tiam11	1.23453e-09	0.281812	0.248	0.083	1.72896e-05	Arg1	Tiam1
S100a12	0.00153225	0.281707	0.743	0.651	1	Arg1	S100a1
Hsd17b12	0.000134243	0.281685	0.587	0.429	1	Arg1	Hsd17b12
Baz1a2	6.69375e-06	0.280884	0.505	0.307	0.0937459	Arg1	Baz1a
Eif1ax1	0.000505928	0.280728	0.523	0.409	1	Arg1	Eif1ax
mt-Nd3	0.00335917	0.280059	0.716	0.638	1	Arg1	mt-Nd3
Rnf19b1	0.000748377	0.27999	0.45	0.314	1	Arg1	Rnf19b
Gch12	0.000285993	0.279958	0.505	0.352	1	Arg1	Gch1
Cav2	0.000154837	0.279806	0.358	0.217	1	Arg1	Cav2
Egr21	8.8602e-08	0.279149	0.321	0.136	0.00124087	Arg1	Egr2
Pcmt11	1.94903e-05	0.278628	0.606	0.423	0.272961	Arg1	Pcmt1
1110038B12Rik	0.00211546	0.278296	0.642	0.539	1	Arg1	1110038B12Rik
Mrpl54	0.000743384	0.27801	0.725	0.668	1	Arg1	Mrpl54
Tceb21	0.000308575	0.277279	0.982	0.984	1	Arg1	Tceb2
Nip7	0.00305132	0.277192	0.349	0.241	1	Arg1	Nip7
Fam214b	0.000348296	0.277108	0.321	0.192	1	Arg1	Fam214b
Ndufa111	0.00013012	0.276323	0.835	0.776	1	Arg1	Ndufa11
Mrpl571	2.28336e-05	0.276109	0.679	0.503	0.319785	Arg1	Mrpl57
Gm26667	1.94293e-13	0.275959	0.165	0.032	2.72107e-09	Arg1	Gm26667
Cebpa1	0.00477493	0.275833	0.541	0.434	1	Arg1	Cebpa
Cast	0.001265	0.275743	0.394	0.272	1	Arg1	Cast
Ptafr2	0.00970654	0.274533	0.56	0.464	1	Arg1	Ptafr
Emb2	0.000443445	0.274341	0.633	0.499	1	Arg1	Emb
Cnih1	0.000146831	0.273746	0.56	0.406	1	Arg1	Cnih1
Cotl1	0.00569532	0.272896	1	0.978	1	Arg1	Cotl1
Rac1	0.00679878	0.272703	0.716	0.653	1	Arg1	Rac1
Lims1	0.0070744	0.272636	0.55	0.442	1	Arg1	Lims1
Nus1	4.97144e-06	0.271651	0.303	0.149	0.069625	Arg1	Nus1
Snrpd31	0.000275343	0.27151	0.78	0.689	1	Arg1	Snrpd3
Sec11c1	0.000418307	0.27104	0.817	0.761	1	Arg1	Sec11c
Lrrfip2	8.48838e-05	0.270832	0.266	0.141	1	Arg1	Lrrfip2
Reep5	7.85596e-05	0.270532	0.991	0.975	1	Arg1	Reep5
Tceb11	0.00208513	0.270112	0.844	0.809	1	Arg1	Tceb1
Rpl91	0.000209871	0.269874	0.991	0.987	1	Arg1	Rpl9
Rexo2	0.00429913	0.269837	0.468	0.352	1	Arg1	Rexo2
Psmb4	0.000921543	0.26902	0.862	0.758	1	Arg1	Psmb4
Cd801	1.8103e-07	0.268783	0.22	0.081	0.00253532	Arg1	Cd80
Plekhb2	5.74159e-06	0.268327	0.532	0.334	0.080411	Arg1	Plekhb2
Gpr137b1	0.000996366	0.267763	0.55	0.41	1	Arg1	Gpr137b
Erh1	0.00151896	0.267222	0.881	0.797	1	Arg1	Erh
Mapk31	0.00313093	0.26554	0.688	0.631	1	Arg1	Mapk3
Ccdc124	7.96158e-05	0.265344	0.697	0.543	1	Arg1	Ccdc124
Cox5b1	2.36117e-06	0.264962	1	0.993	0.0330682	Arg1	Cox5b
Mrpl21	0.000257858	0.264883	0.56	0.417	1	Arg1	Mrpl21
Klf131	0.000402923	0.264759	0.459	0.314	1	Arg1	Klf13
Parl	4.72118e-06	0.264485	0.569	0.355	0.0661201	Arg1	Parl
Vcl	2.25975e-06	0.26423	0.248	0.105	0.0316478	Arg1	Vcl
Cfl11	0.00026835	0.264118	1	1	1	Arg1	Cfl1
Lpp	0.00117942	0.263923	0.358	0.243	1	Arg1	Lpp
Ppp3r1	3.67953e-06	0.263479	0.376	0.197	0.0515318	Arg1	Ppp3r1
Trim8	0.000267403	0.262684	0.477	0.33	1	Arg1	Trim8
BC031181	0.00105804	0.261833	0.688	0.588	1	Arg1	BC031181
Bax	0.000500433	0.261066	0.917	0.863	1	Arg1	Bax
Hint11	0.000563162	0.260927	0.991	0.99	1	Arg1	Hint1
Tmem165	4.77396e-05	0.260894	0.239	0.116	0.668593	Arg1	Tmem165
Eif2s2	0.00149137	0.260514	0.835	0.774	1	Arg1	Eif2s2
Ppp1r2	5.40582e-06	0.259992	0.385	0.209	0.0757085	Arg1	Ppp1r2
Atic	1.09472e-05	0.259603	0.422	0.244	0.153315	Arg1	Atic
Mef2d	2.09867e-05	0.25949	0.413	0.24	0.293919	Arg1	Mef2d
Cct31	0.000793084	0.259135	0.55	0.418	1	Arg1	Cct3
Rpl41	0.000911922	0.258404	1	0.999	1	Arg1	Rpl41
Sra1	0.00306974	0.258125	0.706	0.603	1	Arg1	Sra1
Timm10	7.28473e-05	0.258088	0.413	0.247	1	Arg1	Timm10
Hdgf1	0.000318411	0.257985	0.532	0.375	1	Arg1	Hdgf
Crk	0.000163972	0.257786	0.358	0.213	1	Arg1	Crk
Ppp2r1a	0.0004958	0.257245	0.752	0.635	1	Arg1	Ppp2r1a
Galnt6	1.93449e-05	0.256994	0.376	0.21	0.270926	Arg1	Galnt6
Eef1e1	0.00026586	0.256994	0.376	0.235	1	Arg1	Eef1e1
Slc25a13	1.61953e-09	0.256891	0.22	0.069	2.26815e-05	Arg1	Slc25a13
Rab6a	0.000658456	0.256855	0.33	0.209	1	Arg1	Rab6a
Pygl1	0.00339072	0.256586	0.394	0.288	1	Arg1	Pygl
Il7r	0.000105919	0.256213	0.385	0.225	1	Arg1	Il7r
Elavl1	4.73179e-05	0.256123	0.294	0.152	0.662687	Arg1	Elavl1
Uqcr112	0.00419213	0.256056	0.927	0.931	1	Arg1	Uqcr11
Siah2	6.17127e-11	0.255563	0.229	0.066	8.64287e-07	Arg1	Siah2
Tnip1	0.000267065	0.255075	0.413	0.26	1	Arg1	Tnip1
Shisa52	6.01424e-05	0.25465	0.963	0.933	0.842294	Arg1	Shisa5
Atp6v1d	0.0033368	0.253634	0.761	0.662	1	Arg1	Atp6v1d
Ube2n	0.00190611	0.2536	0.734	0.66	1	Arg1	Ube2n
Naaa3	0.000124233	0.253037	0.56	0.377	1	Arg1	Naaa
Sfr1	0.000292191	0.252494	0.78	0.676	1	Arg1	Sfr1
Cisd22	0.000736026	0.251526	0.477	0.344	1	Arg1	Cisd2
Fubp12	0.00171376	0.251218	0.413	0.285	1	Arg1	Fubp1
Dennd4a2	0.00293818	0.251135	0.468	0.341	1	Arg1	Dennd4a
Akr1b8	1.02984e-08	0.250273	0.33	0.135	0.000144229	Arg1	Akr1b8
Ccl8	5.68259e-85	4.45362	1	0.257	7.95847e-81	Ccl8	Ccl8
Sepp11	7.50603e-21	1.27453	1	0.93	1.05122e-16	Ccl8	Sepp1
Wfdc171	6.44959e-18	1.25331	1	0.954	9.03265e-14	Ccl8	Wfdc17
Serpinb6a1	1.42676e-15	1.02946	0.927	0.67	1.99818e-11	Ccl8	Serpinb6a
Folr2	1.66008e-20	1.02791	0.756	0.31	2.32495e-16	Ccl8	Folr2
Cbr21	5.43e-14	1.00996	0.634	0.282	7.60472e-10	Ccl8	Cbr2
Ctsd1	4.81527e-16	0.979987	1	0.977	6.74378e-12	Ccl8	Ctsd
Gas6	4.35465e-13	0.926216	0.622	0.295	6.09869e-09	Ccl8	Gas6
Apoe2	1.99493e-19	0.910232	1	0.98	2.79391e-15	Ccl8	Apoe
Npl	4.18122e-24	0.908172	0.585	0.181	5.8558e-20	Ccl8	Npl
C4b	3.78767e-10	0.902341	0.39	0.148	5.30463e-06	Ccl8	C4b
Ms4a71	1.63763e-19	0.887487	1	0.917	2.29351e-15	Ccl8	Ms4a7
Cd5l	0.000550236	0.850247	0.11	0.037	1	Ccl8	Cd5l
Ninj11	2.93921e-13	0.810844	0.951	0.747	4.11637e-09	Ccl8	Ninj1
Timp21	8.57667e-16	0.80863	0.963	0.704	1.20116e-11	Ccl8	Timp2
Ctsb1	1.9989e-16	0.797421	1	0.997	2.79945e-12	Ccl8	Ctsb
Mrc1	4.13764e-10	0.764625	0.89	0.629	5.79477e-06	Ccl8	Mrc1
Itm2b1	8.27402e-18	0.764437	1	1	1.15878e-13	Ccl8	Itm2b
Ms4a4a	1.17807e-12	0.755045	0.915	0.623	1.64988e-08	Ccl8	Ms4a4a
Gpx3	2.06136e-09	0.752099	0.549	0.286	2.88693e-05	Ccl8	Gpx3
Stab11	8.32058e-10	0.746751	0.951	0.782	1.1653e-05	Ccl8	Stab1
Pmp221	4.28051e-10	0.708851	0.854	0.615	5.99485e-06	Ccl8	Pmp22
Wwp1	1.90577e-11	0.70551	0.598	0.307	2.66903e-07	Ccl8	Wwp1
Fcgrt	1.06975e-12	0.702502	0.939	0.718	1.49818e-08	Ccl8	Fcgrt
Fcrls1	1.57044e-09	0.687589	0.988	0.797	2.1994e-05	Ccl8	Fcrls
Ctla2b	7.5379e-09	0.686081	0.549	0.289	0.000105568	Ccl8	Ctla2b
Grn1	2.15321e-17	0.664617	1	0.996	3.01557e-13	Ccl8	Grn
F13a1	9.90289e-05	0.660884	0.683	0.519	1	Ccl8	F13a1
C1qc1	2.899e-16	0.645186	1	0.94	4.06005e-12	Ccl8	C1qc
Ecm1	1.29539e-07	0.638103	0.841	0.645	0.00181419	Ccl8	Ecm1
Maf1	8.80293e-10	0.637867	0.963	0.708	1.23285e-05	Ccl8	Maf
Gyg1	2.17435e-09	0.633186	0.793	0.564	3.04517e-05	Ccl8	Gyg
Igf12	1.57193e-10	0.6295	0.927	0.724	2.20149e-06	Ccl8	Igf1
Lamp11	9.42687e-12	0.597319	0.963	0.893	1.32023e-07	Ccl8	Lamp1
C1qa1	1.80949e-11	0.591373	1	0.937	2.53419e-07	Ccl8	C1qa
Hexa1	5.39838e-11	0.58954	0.988	0.961	7.56043e-07	Ccl8	Hexa
Rnase41	7.82297e-11	0.584616	0.976	0.829	1.09561e-06	Ccl8	Rnase4
Blvrb1	3.59214e-09	0.579702	0.927	0.784	5.03079e-05	Ccl8	Blvrb
Hpgds	2.50425e-11	0.578969	0.878	0.615	3.50721e-07	Ccl8	Hpgds
Fcgr31	5.10168e-11	0.577596	1	0.955	7.1449e-07	Ccl8	Fcgr3
Pltp	2.06746e-08	0.571147	1	0.888	0.000289547	Ccl8	Pltp
Tspan41	9.29082e-08	0.566228	0.671	0.421	0.00130118	Ccl8	Tspan4
Sft2d1	7.55142e-11	0.556146	0.988	0.861	1.05758e-06	Ccl8	Sft2d1
Fabp51	1.69076e-06	0.54705	0.841	0.709	0.023679	Ccl8	Fabp5
Il18bp	7.37105e-14	0.545239	0.439	0.143	1.03232e-09	Ccl8	Il18bp
Cd631	2.28709e-11	0.531053	1	0.904	3.20307e-07	Ccl8	Cd63
Cd841	8.66028e-08	0.527595	0.902	0.762	0.00121287	Ccl8	Cd84
Trem21	1.3074e-08	0.527515	1	0.938	0.000183101	Ccl8	Trem2
Pf41	1.69603e-07	0.524245	0.927	0.781	0.00237529	Ccl8	Pf4
Gna12	4.8772e-09	0.520432	0.78	0.486	6.83051e-05	Ccl8	Gna12
Tmem140	5.48848e-08	0.518716	0.537	0.281	0.000768662	Ccl8	Tmem140
Lgals3bp	5.3902e-10	0.51835	0.963	0.833	7.54897e-06	Ccl8	Lgals3bp
C1qb1	1.46392e-11	0.515391	1	0.957	2.05023e-07	Ccl8	C1qb
Fcgr2b	3.41329e-07	0.510712	0.976	0.945	0.00478031	Ccl8	Fcgr2b
Cd932	2.31551e-08	0.510547	0.841	0.554	0.000324288	Ccl8	Cd93
P2rx4	6.71881e-08	0.507726	0.866	0.664	0.000940969	Ccl8	P2rx4
Abca11	4.19581e-08	0.501376	0.829	0.605	0.000587623	Ccl8	Abca1
Phyhd1	4.15444e-20	0.50041	0.451	0.117	5.81829e-16	Ccl8	Phyhd1
Ctsl1	3.02515e-08	0.483466	0.976	0.923	0.000423672	Ccl8	Ctsl
Arhgap19	1.95771e-11	0.481557	0.549	0.235	2.74177e-07	Ccl8	Arhgap19
Slc9a9	1.83357e-08	0.477425	0.634	0.358	0.000256792	Ccl8	Slc9a9
Lyz22	3.25378e-08	0.477136	1	0.991	0.000455691	Ccl8	Lyz2
Tmem371	2.11404e-06	0.476622	0.817	0.569	0.0296071	Ccl8	Tmem37
Camk11	1.17296e-06	0.476092	0.89	0.715	0.0164274	Ccl8	Camk1
Glul1	8.23886e-07	0.4717	0.927	0.828	0.0115385	Ccl8	Glul
Pdgfc	3.74096e-18	0.469484	0.415	0.108	5.23922e-14	Ccl8	Pdgfc
Tmem86a1	4.4862e-07	0.467212	0.841	0.673	0.00628293	Ccl8	Tmem86a
Syngr11	2.33123e-07	0.464679	0.659	0.386	0.00326489	Ccl8	Syngr1
Scoc	2.55531e-06	0.462489	0.451	0.25	0.0357871	Ccl8	Scoc
Ltc4s	1.78613e-06	0.462399	0.5	0.288	0.0250148	Ccl8	Ltc4s
H2-D1	4.64161e-12	0.46049	1	1	6.50058e-08	Ccl8	H2-D1
Mthfs	1.66016e-06	0.458274	0.72	0.518	0.0232506	Ccl8	Mthfs
Man1c1	6.34825e-07	0.452826	0.561	0.334	0.00889072	Ccl8	Man1c1
Hist1h1c1	0.000204463	0.451761	0.39	0.222	1	Ccl8	Hist1h1c
Cd300ld	7.76588e-05	0.445058	0.841	0.732	1	Ccl8	Cd300ld
Ophn1	1.50793e-08	0.443435	0.622	0.334	0.000211185	Ccl8	Ophn1
Lamp2	4.9124e-08	0.440594	0.988	0.958	0.000687982	Ccl8	Lamp2
Anpep1	1.01392e-05	0.435273	0.524	0.301	0.141999	Ccl8	Anpep
Mgst11	1.55487e-07	0.433756	0.573	0.302	0.00217759	Ccl8	Mgst1
Lgmn1	1.44353e-08	0.432363	1	0.983	0.000202167	Ccl8	Lgmn
Cd22	4.13596e-12	0.427552	0.329	0.1	5.79241e-08	Ccl8	Cd22
C3ar11	2.12982e-07	0.423151	0.976	0.919	0.00298282	Ccl8	C3ar1
Gnpda1	9.8162e-09	0.413609	0.744	0.431	0.000137476	Ccl8	Gnpda1
Cd681	4.6297e-06	0.410998	1	0.981	0.064839	Ccl8	Cd68
Slc35b2	9.40042e-07	0.410452	0.695	0.476	0.0131653	Ccl8	Slc35b2
Cd300lh	7.23898e-05	0.41002	0.671	0.503	1	Ccl8	Cd300lh
Igfbp41	3.57041e-06	0.409077	0.585	0.344	0.0500036	Ccl8	Igfbp4
Bst2	4.57585e-07	0.409068	1	0.947	0.00640848	Ccl8	Bst2
Pla2g15	3.05199e-06	0.407073	0.78	0.543	0.0427431	Ccl8	Pla2g15
Ctsf	1.40012e-09	0.406756	0.366	0.134	1.96087e-05	Ccl8	Ctsf
Npc2	1.89669e-09	0.404265	1	0.999	2.65632e-05	Ccl8	Npc2
Cela1	1.13688e-09	0.39944	0.402	0.153	1.5922e-05	Ccl8	Cela1
Lst1	1.72943e-05	0.398215	0.963	0.894	0.242206	Ccl8	Lst1
Cfh	0.00029048	0.395635	0.5	0.311	1	Ccl8	Cfh
Xdh	6.92865e-05	0.391988	0.561	0.368	0.970358	Ccl8	Xdh
Pld31	2.88801e-06	0.391936	0.902	0.77	0.0404465	Ccl8	Pld3
Dhrs31	3.77873e-06	0.390485	0.878	0.696	0.0529211	Ccl8	Dhrs3
Ten1	1.07162e-05	0.390053	0.695	0.542	0.150081	Ccl8	Ten1
Nxpe5	3.12441e-06	0.388999	0.402	0.195	0.0437573	Ccl8	Nxpe5
Clec4a3	3.46003e-05	0.388277	0.902	0.824	0.484577	Ccl8	Clec4a3
Tnfaip8l21	2.36447e-07	0.387818	0.976	0.871	0.00331144	Ccl8	Tnfaip8l2
Gpr34	0.000133484	0.38723	0.488	0.306	1	Ccl8	Gpr34
Vcam1	1.2465e-05	0.386314	0.183	0.063	0.174572	Ccl8	Vcam1
Ms4a6d	1.41348e-05	0.385589	0.963	0.916	0.197958	Ccl8	Ms4a6d
Galc	9.9337e-08	0.38284	0.598	0.32	0.00139122	Ccl8	Galc
Hist1h2bc1	5.18312e-05	0.381508	0.598	0.382	0.725896	Ccl8	Hist1h2bc
Cebpzos	7.24846e-05	0.381434	0.61	0.406	1	Ccl8	Cebpzos
Dbp	7.32602e-07	0.38141	0.317	0.132	0.0102601	Ccl8	Dbp
Adipor1	0.000195912	0.377156	0.744	0.566	1	Ccl8	Adipor1
Bin1	1.43148e-05	0.373627	0.683	0.453	0.200479	Ccl8	Bin1
Pla2g72	7.83954e-06	0.373334	0.902	0.791	0.109793	Ccl8	Pla2g7
Nrp1	6.10461e-06	0.370224	0.854	0.694	0.085495	Ccl8	Nrp1
Hebp11	1.54224e-05	0.369305	0.634	0.405	0.215991	Ccl8	Hebp1
Sat1	2.14689e-06	0.369067	1	0.988	0.0300671	Ccl8	Sat1
Aif1	2.02916e-05	0.368081	1	0.891	0.284183	Ccl8	Aif1
C5ar11	2.94306e-05	0.365056	0.927	0.833	0.412175	Ccl8	C5ar1
Sirpa1	0.000240687	0.36415	0.988	0.947	1	Ccl8	Sirpa
Wbp51	3.7005e-06	0.362966	0.732	0.458	0.0518255	Ccl8	Wbp5
Renbp	3.03317e-06	0.360251	0.793	0.557	0.0424796	Ccl8	Renbp
Snx6	0.00276512	0.359895	0.671	0.62	1	Ccl8	Snx6
Siglec1	8.55019e-08	0.359883	0.488	0.229	0.00119745	Ccl8	Siglec1
Clec2d	9.10815e-05	0.359773	0.732	0.56	1	Ccl8	Clec2d
Ehd4	1.46456e-05	0.357344	0.963	0.834	0.205111	Ccl8	Ehd4
Rab11a	4.87914e-06	0.356923	0.829	0.663	0.0683323	Ccl8	Rab11a
Fcna	1.08856e-07	0.354292	0.293	0.109	0.00152453	Ccl8	Fcna
Rtp4	0.00284514	0.354077	0.72	0.602	1	Ccl8	Rtp4
Scamp2	0.000791643	0.354032	0.866	0.8	1	Ccl8	Scamp2
Rab11fip5	1.7063e-06	0.353907	0.537	0.291	0.0238968	Ccl8	Rab11fip5
Pdlim4	0.0010075	0.352878	0.646	0.499	1	Ccl8	Pdlim4
Dab2	0.00255255	0.35248	0.915	0.821	1	Ccl8	Dab2
Slc6a6	0.000118139	0.351508	0.878	0.768	1	Ccl8	Slc6a6
Rnf187	1.46718e-07	0.350695	0.476	0.235	0.00205479	Ccl8	Rnf187
Ppp1cc1	4.58941e-07	0.350553	0.598	0.336	0.00642746	Ccl8	Ppp1cc
Kif3a	4.81658e-07	0.350275	0.415	0.192	0.00674561	Ccl8	Kif3a
Gaa	5.53074e-06	0.349694	0.524	0.305	0.077458	Ccl8	Gaa
Mcfd2	2.65255e-06	0.349248	0.72	0.462	0.037149	Ccl8	Mcfd2
Slc27a1	4.34218e-05	0.348575	0.427	0.243	0.608122	Ccl8	Slc27a1
Rapsn	3.3818e-05	0.345584	0.378	0.201	0.473621	Ccl8	Rapsn
Snx5	4.41741e-05	0.345058	0.988	0.905	0.618659	Ccl8	Snx5
Rnasel	1.70701e-07	0.345034	0.463	0.218	0.00239067	Ccl8	Rnasel
Ptplad21	5.23266e-05	0.344487	0.854	0.732	0.732834	Ccl8	Ptplad2
Lrp6	8.43105e-06	0.344289	0.366	0.181	0.118077	Ccl8	Lrp6
Sgsh	7.79402e-08	0.344124	0.366	0.154	0.00109155	Ccl8	Sgsh
Ankrd12	1.79815e-05	0.34348	0.598	0.377	0.251831	Ccl8	Ankrd12
Ccl12	0.000305386	0.343046	0.744	0.564	1	Ccl8	Ccl12
Ap2m1	0.00232057	0.342331	0.927	0.894	1	Ccl8	Ap2m1
Sgpl1	3.46503e-06	0.341203	0.805	0.543	0.0485278	Ccl8	Sgpl1
Aplp2	0.000695169	0.341026	0.805	0.708	1	Ccl8	Aplp2
Ptafr	2.5207e-05	0.340093	0.695	0.461	0.353024	Ccl8	Ptafr
Sec14l11	3.72623e-05	0.337283	0.622	0.41	0.521859	Ccl8	Sec14l1
Ap2s11	6.94566e-06	0.336013	0.963	0.893	0.0972739	Ccl8	Ap2s1
Rasa1	1.5715e-07	0.335916	0.427	0.197	0.00220088	Ccl8	Rasa1
Surf1	1.03767e-05	0.334746	0.622	0.391	0.145326	Ccl8	Surf1
Ypel3	7.78075e-05	0.330975	0.634	0.438	1	Ccl8	Ypel3
Emr11	3.64496e-05	0.330717	0.939	0.87	0.510476	Ccl8	Emr1
Mpeg12	2.85796e-05	0.330088	0.988	0.958	0.400257	Ccl8	Mpeg1
Snx8	0.000408626	0.329487	0.622	0.444	1	Ccl8	Snx8
Ms4a6b	0.00173082	0.327911	0.915	0.833	1	Ccl8	Ms4a6b
Rfc21	1.81639e-06	0.327177	0.634	0.378	0.0254386	Ccl8	Rfc2
Laptm4a	1.68614e-06	0.326453	0.976	0.959	0.0236144	Ccl8	Laptm4a
Lrp12	1.10096e-05	0.326025	0.366	0.182	0.15419	Ccl8	Lrp12
Dynlt1b	5.70125e-05	0.325221	0.878	0.81	0.798461	Ccl8	Dynlt1b
Clta	4.39337e-06	0.324699	1	0.999	0.0615292	Ccl8	Clta
B3galnt1	5.10128e-11	0.323059	0.378	0.127	7.14434e-07	Ccl8	B3galnt1
Gpx41	9.43747e-06	0.32125	1	0.977	0.132172	Ccl8	Gpx4
Grina	6.02466e-05	0.320357	0.732	0.568	0.843754	Ccl8	Grina
Tlr7	0.000163953	0.319491	0.537	0.342	1	Ccl8	Tlr7
Tmem106c	3.74135e-05	0.318694	0.451	0.27	0.523976	Ccl8	Tmem106c
Gltp	2.42541e-05	0.317596	0.854	0.698	0.339679	Ccl8	Gltp
Fam213b	1.97733e-05	0.317429	0.598	0.377	0.276925	Ccl8	Fam213b
Socs6	3.79024e-06	0.31631	0.427	0.213	0.0530823	Ccl8	Socs6
Xylt2	6.85149e-06	0.316259	0.439	0.23	0.0959551	Ccl8	Xylt2
Ftl11	2.54203e-07	0.315897	1	1	0.00356011	Ccl8	Ftl1
Stard8	1.94881e-06	0.315861	0.488	0.259	0.027293	Ccl8	Stard8
Gdpd1	5.14036e-05	0.311609	0.305	0.151	0.719907	Ccl8	Gdpd1
Ctss1	0.00118069	0.311592	1	1	1	Ccl8	Ctss
Twf1	7.19515e-06	0.311463	0.549	0.323	0.100768	Ccl8	Twf1
Hagh	3.35347e-05	0.311324	0.573	0.373	0.469653	Ccl8	Hagh
Arap1	0.000116666	0.311167	0.634	0.452	1	Ccl8	Arap1
Nrp2	3.24849e-06	0.310112	0.537	0.301	0.0454951	Ccl8	Nrp2
Scp2	0.00142069	0.308974	0.915	0.879	1	Ccl8	Scp2
Reep3	0.000149369	0.307083	0.512	0.321	1	Ccl8	Reep3
B2m	2.70073e-08	0.306371	1	1	0.000378237	Ccl8	B2m
Hmox2	0.000262866	0.305856	0.89	0.845	1	Ccl8	Hmox2
mt-Nd6	0.00109526	0.305255	0.341	0.194	1	Ccl8	mt-Nd6
Psap1	0.000284998	0.305078	1	0.999	1	Ccl8	Psap
Ccl7	6.24543e-06	0.304798	0.463	0.24	0.0874672	Ccl8	Ccl7
Hfe	0.00082022	0.302876	0.72	0.569	1	Ccl8	Hfe
Tex264	3.42702e-05	0.302006	0.598	0.388	0.479954	Ccl8	Tex264
Fbxw4	1.67146e-06	0.301545	0.549	0.29	0.0234087	Ccl8	Fbxw4
Nosip	8.99055e-05	0.29952	0.598	0.395	1	Ccl8	Nosip
Aldh21	0.00128823	0.299399	0.915	0.849	1	Ccl8	Aldh2
Ndufc2	0.000467138	0.298674	0.951	0.924	1	Ccl8	Ndufc2
Cebpa	0.00026327	0.298245	0.634	0.432	1	Ccl8	Cebpa
Fam173a	0.000395468	0.297513	0.732	0.569	1	Ccl8	Fam173a
Slc38a6	3.07652e-05	0.296416	0.439	0.243	0.430867	Ccl8	Slc38a6
Metrnl	0.00297176	0.296231	0.695	0.558	1	Ccl8	Metrnl
Zfp36l11	0.00292694	0.295919	0.902	0.776	1	Ccl8	Zfp36l1
Ddx60	6.51355e-05	0.295872	0.305	0.151	0.912222	Ccl8	Ddx60
Fblim1	0.000105644	0.294929	0.585	0.375	1	Ccl8	Fblim1
Ang	0.000403465	0.294788	0.561	0.373	1	Ccl8	Ang
Atp13a21	0.000293891	0.294264	0.744	0.596	1	Ccl8	Atp13a2
Ap1b1	0.00118531	0.292389	0.61	0.444	1	Ccl8	Ap1b1
Gng12	3.64163e-05	0.292114	0.671	0.427	0.51001	Ccl8	Gng12
Aldh7a1	1.10354e-09	0.292038	0.293	0.093	1.54551e-05	Ccl8	Aldh7a1
Qk	0.0010855	0.291586	0.659	0.478	1	Ccl8	Qk
Mfsd11	4.5421e-05	0.290926	0.671	0.438	0.636121	Ccl8	Mfsd11
Wdfy3	1.98941e-05	0.290829	0.463	0.261	0.278616	Ccl8	Wdfy3
Tmem104	8.68822e-06	0.290087	0.439	0.232	0.121678	Ccl8	Tmem104
Iigp1	2.08656e-05	0.289251	0.171	0.057	0.292223	Ccl8	Iigp1
Ntan1	0.00020998	0.288804	0.695	0.512	1	Ccl8	Ntan1
Abhd121	0.00150089	0.28848	0.793	0.652	1	Ccl8	Abhd12
Rnf150	0.000261016	0.288358	0.378	0.224	1	Ccl8	Rnf150
Commd5	3.50335e-06	0.288243	0.354	0.167	0.0490644	Ccl8	Commd5
Tpp11	0.00165252	0.28792	0.878	0.739	1	Ccl8	Tpp1
Pttg1ip	6.08845e-05	0.287448	0.671	0.437	0.852688	Ccl8	Pttg1ip
Ndufa41	4.77126e-05	0.287288	0.927	0.84	0.668215	Ccl8	Ndufa4
Asah1	0.00189367	0.286843	0.927	0.924	1	Ccl8	Asah1
PISD	0.00165423	0.286543	0.659	0.5	1	Ccl8	PISD
Reps2	5.986e-05	0.286027	0.28	0.132	0.83834	Ccl8	Reps2
Uba7	6.04332e-05	0.285636	0.488	0.291	0.846367	Ccl8	Uba7
Akr1a11	2.21197e-05	0.285498	1	0.998	0.309787	Ccl8	Akr1a1
Hpse	1.8467e-07	0.284153	0.256	0.088	0.00258631	Ccl8	Hpse
Klhl24	0.000420601	0.283453	0.463	0.294	1	Ccl8	Klhl24
Tcn2	0.000846893	0.283393	0.732	0.569	1	Ccl8	Tcn2
Rgs101	5.07865e-05	0.283202	0.988	0.974	0.711265	Ccl8	Rgs10
Serinc31	0.00819648	0.282969	0.988	0.937	1	Ccl8	Serinc3
Sorbs3	2.78289e-07	0.282838	0.28	0.104	0.00389744	Ccl8	Sorbs3
Lmo2	0.00269849	0.282148	0.488	0.351	1	Ccl8	Lmo2
1110058L19Rik	0.00029991	0.28162	0.427	0.263	1	Ccl8	1110058L19Rik
Dcakd	0.000909054	0.280792	0.561	0.396	1	Ccl8	Dcakd
Tmem87b	6.41496e-06	0.280109	0.451	0.236	0.0898415	Ccl8	Tmem87b
Mapk3	0.000523688	0.279788	0.793	0.629	1	Ccl8	Mapk3
Acot13	0.000643628	0.279201	0.524	0.352	1	Ccl8	Acot13
Gns	0.000862702	0.279141	0.707	0.569	1	Ccl8	Gns
Fgl2	0.00530797	0.279107	0.524	0.384	1	Ccl8	Fgl2
Tpra1	1.44432e-05	0.278855	0.5	0.284	0.202277	Ccl8	Tpra1
Mertk	0.000219664	0.278717	0.561	0.368	1	Ccl8	Mertk
Nme4	4.08455e-06	0.278576	0.329	0.147	0.0572041	Ccl8	Nme4
Parp2	0.000509689	0.278446	0.5	0.334	1	Ccl8	Parp2
Ccr5	0.00329192	0.27707	0.829	0.72	1	Ccl8	Ccr5
Parp12	4.80084e-06	0.276693	0.354	0.166	0.0672357	Ccl8	Parp12
Gabarapl1	0.0018431	0.276676	0.439	0.298	1	Ccl8	Gabarapl1
Rap2b	0.000234314	0.276525	0.793	0.596	1	Ccl8	Rap2b
Mpc1	9.76164e-05	0.27609	0.951	0.808	1	Ccl8	Mpc1
Il10rb	0.00104163	0.275648	0.878	0.77	1	Ccl8	Il10rb
Myo5a	0.00997679	0.275413	0.585	0.476	1	Ccl8	Myo5a
Smpdl3a1	0.00619839	0.274243	0.817	0.733	1	Ccl8	Smpdl3a
Slc26a11	8.95465e-06	0.274217	0.378	0.184	0.12541	Ccl8	Slc26a11
Vps29	0.000266968	0.273838	0.866	0.772	1	Ccl8	Vps29
Abtb1	0.000508585	0.273137	0.439	0.28	1	Ccl8	Abtb1
Hsbp1	0.000820705	0.27292	0.89	0.846	1	Ccl8	Hsbp1
Itfg3	0.000346881	0.272221	0.659	0.484	1	Ccl8	Itfg3
Rab9	0.000238948	0.270941	0.61	0.41	1	Ccl8	Rab9
Vkorc1	0.00471926	0.270734	0.695	0.572	1	Ccl8	Vkorc1
Npc1	4.72895e-05	0.269161	0.549	0.334	0.66229	Ccl8	Npc1
Comt	0.00270184	0.268717	0.817	0.699	1	Ccl8	Comt
Ndufa7	0.000572437	0.268649	0.976	0.95	1	Ccl8	Ndufa7
Fam213a	1.5404e-09	0.266611	0.305	0.098	2.15733e-05	Ccl8	Fam213a
Prex1	0.000378922	0.265701	0.61	0.433	1	Ccl8	Prex1
2410006H16Rik1	0.00209346	0.265137	0.951	0.898	1	Ccl8	2410006H16Rik
Nr3c1	0.00018562	0.264179	0.476	0.295	1	Ccl8	Nr3c1
Rnpepl1	0.000305277	0.264	0.366	0.213	1	Ccl8	Rnpepl1
H2-K1	5.07492e-05	0.26367	1	0.999	0.710743	Ccl8	H2-K1
Txndc17	4.16542e-05	0.263061	0.988	0.866	0.583367	Ccl8	Txndc17
Tmem50a	0.000420867	0.26303	0.988	0.962	1	Ccl8	Tmem50a
Fcer1g	1.40779e-05	0.262614	1	1	0.197162	Ccl8	Fcer1g
Sec62	0.00641273	0.262496	0.793	0.748	1	Ccl8	Sec62
S100a11	0.00343945	0.261681	0.793	0.651	1	Ccl8	S100a1
Tmem65	1.24448e-05	0.261247	0.317	0.143	0.174289	Ccl8	Tmem65
Ddrgk1	0.00382594	0.260623	0.78	0.675	1	Ccl8	Ddrgk1
Cmc1	0.00153468	0.260257	0.707	0.605	1	Ccl8	Cmc1
Apoc2	0.000344437	0.259979	0.537	0.335	1	Ccl8	Apoc2
Actr1a	0.000258049	0.259448	0.585	0.392	1	Ccl8	Actr1a
Ms4a14	0.00116313	0.257819	0.366	0.218	1	Ccl8	Ms4a14
Sord	0.000218342	0.257458	0.39	0.221	1	Ccl8	Sord
Rab3il1	0.0082223	0.256826	0.805	0.691	1	Ccl8	Rab3il1
Slc15a4	4.68664e-05	0.256762	0.378	0.197	0.656364	Ccl8	Slc15a4
Sepw1	0.000454988	0.256449	0.976	0.975	1	Ccl8	Sepw1
Sdhc	0.000391338	0.256279	0.72	0.525	1	Ccl8	Sdhc
Gabarap	2.61596e-05	0.256058	1	0.999	0.366365	Ccl8	Gabarap
Lrrc58	0.000464812	0.25523	0.354	0.202	1	Ccl8	Lrrc58
Hadha	0.00015016	0.255063	0.659	0.434	1	Ccl8	Hadha
Speg	3.24355e-05	0.254817	0.256	0.111	0.45426	Ccl8	Speg
Cnpy21	0.00422154	0.254698	0.585	0.452	1	Ccl8	Cnpy2
Cmtm3	0.000814861	0.254516	0.732	0.594	1	Ccl8	Cmtm3
Cenpb1	0.000407199	0.25441	0.61	0.413	1	Ccl8	Cenpb
Ttyh3	0.00131714	0.25423	0.537	0.369	1	Ccl8	Ttyh3
Rnaset2b	0.000403407	0.253663	0.402	0.244	1	Ccl8	Rnaset2b
Cd371	0.00119467	0.253353	0.902	0.778	1	Ccl8	Cd37
Sin3b	0.000469606	0.253033	0.878	0.759	1	Ccl8	Sin3b
Naglu	0.00194643	0.25278	0.463	0.307	1	Ccl8	Naglu
Lamtor11	0.000761418	0.252491	0.854	0.88	1	Ccl8	Lamtor1
Rit1	0.00436429	0.252421	0.537	0.398	1	Ccl8	Rit1
AF251705	0.000494143	0.251521	1	0.982	1	Ccl8	AF251705
Tmem59	0.000632616	0.250863	0.89	0.872	1	Ccl8	Tmem59
Hscb	0.00419462	0.250352	0.537	0.428	1	Ccl8	Hscb
Cd209a	0	3.50106	0.707	0.008	0	cDC2	Cd209a
H2-Eb11	1.58623e-103	3.31645	0.994	0.517	2.22151e-99	cDC2	H2-Eb1
H2-Aa1	3.3298e-101	3.28435	0.994	0.551	4.66339e-97	cDC2	H2-Aa
H2-Ab11	1.43438e-97	3.13112	0.994	0.583	2.00885e-93	cDC2	H2-Ab1
Cd741	4.04988e-94	2.99295	1	0.764	5.67185e-90	cDC2	Cd74
Napsa	3.29496e-123	2.84548	1	0.378	4.6146e-119	cDC2	Napsa
Ifitm1	4.31078e-135	2.73144	0.573	0.055	6.03724e-131	cDC2	Ifitm1
Klrd1	0	2.71653	0.848	0.01	0	cDC2	Klrd1
H2-DMb2	7.59739e-265	2.5902	0.829	0.057	1.06401e-260	cDC2	H2-DMb2
Ccl51	3.6069e-12	2.52235	0.262	0.098	5.05146e-08	cDC2	Ccl5
H2-Oa	0	2.31309	0.86	0.014	0	cDC2	H2-Oa
Ccr7	1.64868e-111	2.20751	0.213	0.004	2.30898e-107	cDC2	Ccr7
Plbd11	8.06112e-84	2.07261	0.957	0.529	1.12896e-79	cDC2	Plbd1
Clec10a	8.92802e-70	2.01813	0.579	0.129	1.25037e-65	cDC2	Clec10a
Bhlhe40	3.08856e-75	1.99936	0.86	0.276	4.32554e-71	cDC2	Bhlhe40
Il1r2	8.81961e-200	1.95395	0.561	0.028	1.23519e-195	cDC2	Il1r2
Cytip	4.3404e-94	1.89856	0.933	0.328	6.07873e-90	cDC2	Cytip
H2-DMa1	3.99332e-81	1.89811	0.976	0.725	5.59264e-77	cDC2	H2-DMa
Mgl21	1.18418e-23	1.8686	0.341	0.104	1.65844e-19	cDC2	Mgl2
H2-DMb11	4.84391e-69	1.82378	0.957	0.624	6.7839e-65	cDC2	H2-DMb1
Itgb7	6.54415e-146	1.75965	0.841	0.135	9.16508e-142	cDC2	Itgb7
Traf1	1.55487e-105	1.75048	0.835	0.191	2.17759e-101	cDC2	Traf1
Lsp11	2.44282e-85	1.74689	1	0.924	3.42117e-81	cDC2	Lsp1
Syngr2	2.97629e-72	1.69461	0.988	0.845	4.16829e-68	cDC2	Syngr2
Hspa1b1	3.79935e-26	1.64573	0.829	0.514	5.32099e-22	cDC2	Hspa1b
Hspa1a2	1.30434e-31	1.64469	0.927	0.763	1.82673e-27	cDC2	Hspa1a
Il1b2	1.71143e-13	1.61969	0.713	0.516	2.39686e-09	cDC2	Il1b
Cd7	1.04606e-197	1.54502	0.348	0.005	1.465e-193	cDC2	Cd7
Gng10	6.19019e-59	1.52887	0.927	0.678	8.66936e-55	cDC2	Gng10
Plscr1	8.53027e-82	1.49485	0.762	0.202	1.19466e-77	cDC2	Plscr1
Tspan13	1.20461e-92	1.49116	0.793	0.195	1.68706e-88	cDC2	Tspan13
Tnfsf91	2.3927e-23	1.4848	0.72	0.413	3.35097e-19	cDC2	Tnfsf9
Bcl2a1d2	4.86345e-23	1.45465	0.768	0.478	6.81126e-19	cDC2	Bcl2a1d
Cnn2	3.76838e-62	1.44794	0.963	0.666	5.27762e-58	cDC2	Cnn2
Hsph11	2.01993e-47	1.42109	0.646	0.21	2.82892e-43	cDC2	Hsph1
Sirpb1a1	1.18326e-88	1.40639	0.652	0.126	1.65715e-84	cDC2	Sirpb1a
Ifi30	3.49394e-68	1.37959	1	0.991	4.89327e-64	cDC2	Ifi30
Nr4a3	8.1538e-42	1.34214	0.47	0.121	1.14194e-37	cDC2	Nr4a3
Rel1	8.37497e-27	1.31383	0.835	0.599	1.17291e-22	cDC2	Rel
Dnajb11	6.21409e-25	1.30904	0.799	0.525	8.70284e-21	cDC2	Dnajb1
Cbfa2t3	4.19412e-122	1.29836	0.768	0.124	5.87386e-118	cDC2	Cbfa2t3
Cfp1	6.83242e-38	1.28795	0.909	0.65	9.56881e-34	cDC2	Cfp
S100a4	6.04961e-46	1.27119	0.982	0.731	8.47248e-42	cDC2	S100a4
H2-Ob	2.20134e-275	1.24956	0.677	0.027	3.08298e-271	cDC2	H2-Ob
Gm2a	1.46673e-55	1.24769	0.976	0.888	2.05415e-51	cDC2	Gm2a
S100a111	3.32034e-56	1.24258	1	0.937	4.65014e-52	cDC2	S100a11
Fxyd7	1.1821e-106	1.23747	0.287	0.013	1.65554e-102	cDC2	Fxyd7
Tbc1d4	1.30413e-62	1.22969	0.457	0.079	1.82643e-58	cDC2	Tbc1d4
Rnase61	1.51682e-80	1.2061	0.744	0.182	2.12431e-76	cDC2	Rnase6
Ccl221	2.47519e-54	1.17042	0.104	0.002	3.4665e-50	cDC2	Ccl22
Clec4b11	8.37243e-50	1.15026	0.579	0.16	1.17256e-45	cDC2	Clec4b1
Mcemp1	1.2688e-116	1.13618	0.53	0.053	1.77696e-112	cDC2	Mcemp1
Hsp90aa12	1.08145e-22	1.13543	0.982	0.901	1.51457e-18	cDC2	Hsp90aa1
Ccnd3	2.29479e-54	1.13262	0.768	0.29	3.21385e-50	cDC2	Ccnd3
Gpr1321	9.58938e-35	1.12793	0.677	0.283	1.34299e-30	cDC2	Gpr132
Kmo	8.32834e-159	1.12504	0.604	0.05	1.16638e-154	cDC2	Kmo
Klrb1b	1.09928e-299	1.11882	0.543	0.009	1.53954e-295	cDC2	Klrb1b
Amica1	3.56707e-245	1.11572	0.585	0.021	4.99568e-241	cDC2	Amica1
Itgax1	3.27069e-79	1.10438	0.732	0.168	4.5806e-75	cDC2	Itgax
Ltb	1.27733e-158	1.10058	0.524	0.034	1.7889e-154	cDC2	Ltb
Ccnd12	5.04963e-41	1.09454	0.787	0.321	7.07201e-37	cDC2	Ccnd1
Nr4a12	2.25399e-11	1.07584	0.713	0.583	3.15671e-07	cDC2	Nr4a1
Tmem176a2	1.10668e-30	1.07568	0.866	0.595	1.54991e-26	cDC2	Tmem176a
Hspe1	3.432e-24	1.05595	0.963	0.889	4.80652e-20	cDC2	Hspe1
Rpsa1	8.65605e-83	1.05523	1	1	1.21228e-78	cDC2	Rpsa
H2afz1	1.08904e-44	1.05161	1	0.995	1.52519e-40	cDC2	H2afz
Ccnd21	9.22512e-64	1.05093	0.494	0.088	1.29198e-59	cDC2	Ccnd2
Gm9733	1.55864e-75	1.04279	0.421	0.052	2.18288e-71	cDC2	Gm9733
Fh11	7.6057e-38	1.03922	0.756	0.376	1.06518e-33	cDC2	Fh1
Klrk11	8.69701e-149	1.02071	0.451	0.025	1.21802e-144	cDC2	Klrk1
Il2rg	1.52352e-36	1.0188	0.848	0.528	2.13369e-32	cDC2	Il2rg
Avpi1	1.24903e-69	1.01352	0.652	0.149	1.74927e-65	cDC2	Avpi1
Ifitm6	7.90371e-98	1.01304	0.567	0.076	1.10692e-93	cDC2	Ifitm6
Pmaip12	3.23343e-46	1.00933	0.652	0.21	4.52842e-42	cDC2	Pmaip1
Dnaja1	6.29285e-17	1.00092	0.878	0.721	8.81313e-13	cDC2	Dnaja1
Lmnb11	1.24632e-37	0.996978	0.689	0.269	1.74547e-33	cDC2	Lmnb1
Fgr	3.25409e-42	0.995565	0.829	0.393	4.55735e-38	cDC2	Fgr
Card11	6.64846e-96	0.990968	0.567	0.079	9.31116e-92	cDC2	Card11
Dpp4	7.48542e-224	0.984137	0.561	0.022	1.04833e-219	cDC2	Dpp4
Nfkb1	1.53626e-42	0.981111	0.829	0.429	2.15153e-38	cDC2	Nfkb1
Nr4a2	5.87632e-13	0.980435	0.341	0.151	8.22978e-09	cDC2	Nr4a2
Sub1	7.44529e-45	0.97647	0.994	0.928	1.04271e-40	cDC2	Sub1
Elmsan1	9.84162e-28	0.962177	0.524	0.207	1.37832e-23	cDC2	Elmsan1
Cd24a	1.00237e-44	0.957384	0.573	0.154	1.40382e-40	cDC2	Cd24a
Naga	8.50306e-33	0.951048	0.835	0.487	1.19085e-28	cDC2	Naga
Ddit4	4.69122e-34	0.946371	0.494	0.15	6.57006e-30	cDC2	Ddit4
Samsn1	6.17527e-12	0.939455	0.543	0.333	8.64846e-08	cDC2	Samsn1
Rrad1	1.13858e-16	0.933402	0.494	0.235	1.59458e-12	cDC2	Rrad
Nfkbid1	1.99722e-17	0.93024	0.689	0.438	2.79711e-13	cDC2	Nfkbid
Vrk11	1.21271e-50	0.91047	0.707	0.239	1.6984e-46	cDC2	Vrk1
Ass11	8.36881e-29	0.90753	0.585	0.231	1.17205e-24	cDC2	Ass1
Srgn	5.03302e-21	0.888901	0.988	0.98	7.04875e-17	cDC2	Srgn
Prdx6	4.43658e-22	0.885687	0.854	0.683	6.21343e-18	cDC2	Prdx6
Siglecg	4.63486e-249	0.884991	0.457	0.008	6.49112e-245	cDC2	Siglecg
Ciita1	1.85762e-135	0.878985	0.579	0.054	2.6016e-131	cDC2	Ciita
Cd522	9.9952e-45	0.871343	1	0.998	1.39983e-40	cDC2	Cd52
Flt3	7.17421e-224	0.863345	0.5	0.015	1.00475e-219	cDC2	Flt3
Rps71	1.39666e-62	0.85741	1	1	1.95603e-58	cDC2	Rps7
Vps37b	7.50418e-18	0.855469	0.427	0.185	1.05096e-13	cDC2	Vps37b
Rogdi	2.04618e-26	0.855152	0.622	0.278	2.86568e-22	cDC2	Rogdi
Bag31	7.01471e-14	0.851952	0.585	0.355	9.8241e-10	cDC2	Bag3
Il4i1	7.91446e-42	0.850897	0.189	0.018	1.10842e-37	cDC2	Il4i1
Tuba1a1	5.82506e-27	0.849404	0.756	0.399	8.158e-23	cDC2	Tuba1a
Tes1	1.12213e-37	0.849003	0.695	0.27	1.57154e-33	cDC2	Tes
Olfm1	2.63582e-59	0.848748	0.689	0.193	3.69147e-55	cDC2	Olfm1
Coq10b1	2.66595e-26	0.841175	0.695	0.358	3.73366e-22	cDC2	Coq10b
Fxyd5	5.31829e-32	0.839219	0.994	0.998	7.44827e-28	cDC2	Fxyd5
Tnip31	2.84222e-26	0.838842	0.421	0.133	3.98052e-22	cDC2	Tnip3
Tmsb102	5.21163e-31	0.836559	1	0.994	7.29889e-27	cDC2	Tmsb10
Dapp1	1.32784e-32	0.827945	0.726	0.349	1.85964e-28	cDC2	Dapp1
Plac8	4.01022e-18	0.826583	0.268	0.075	5.61631e-14	cDC2	Plac8
P2ry10	2.11512e-263	0.824195	0.433	0.005	2.96223e-259	cDC2	P2ry10
Bri3bp	7.26077e-92	0.812177	0.555	0.079	1.01687e-87	cDC2	Bri3bp
Dbnl1	1.59993e-29	0.811202	0.823	0.494	2.2407e-25	cDC2	Dbnl
Ifrd11	6.89592e-08	0.802534	0.799	0.72	0.000965774	cDC2	Ifrd1
Ctnnd2	9.21639e-169	0.801216	0.5	0.027	1.29076e-164	cDC2	Ctnnd2
Mrps61	4.40097e-16	0.800709	0.646	0.384	6.16356e-12	cDC2	Mrps6
Grasp	2.14119e-68	0.798651	0.396	0.052	2.99873e-64	cDC2	Grasp
Gm119741	1.13728e-17	0.796397	0.561	0.287	1.59276e-13	cDC2	Gm11974
Gpr171	4.59204e-157	0.795698	0.402	0.016	6.43115e-153	cDC2	Gpr171
Trappc5	3.37682e-36	0.794881	0.646	0.261	4.72923e-32	cDC2	Trappc5
Ffar2	4.0204e-239	0.7917	0.396	0.004	5.63057e-235	cDC2	Ffar2
Rpl181	2.83643e-59	0.782236	1	1	3.97242e-55	cDC2	Rpl18
Coro1a1	1.67753e-39	0.781222	1	0.983	2.34938e-35	cDC2	Coro1a
Csrnp11	6.3352e-11	0.777079	0.573	0.374	8.87245e-07	cDC2	Csrnp1
Vasp	1.92169e-25	0.767072	0.878	0.673	2.69133e-21	cDC2	Vasp
Cd300a	6.83485e-19	0.760335	0.823	0.657	9.5722e-15	cDC2	Cd300a
Ifitm21	2.60882e-28	0.760316	1	0.99	3.65365e-24	cDC2	Ifitm2
Gm15987	1.81944e-120	0.754032	0.53	0.049	2.54813e-116	cDC2	Gm15987
Cdkn2d1	3.91204e-29	0.751117	0.634	0.27	5.47881e-25	cDC2	Cdkn2d
Agpat4	1.40147e-35	0.748275	0.665	0.263	1.96277e-31	cDC2	Agpat4
Spint1	2.89628e-78	0.74088	0.439	0.056	4.05624e-74	cDC2	Spint1
Nfkbie	6.81812e-27	0.736223	0.683	0.314	9.54878e-23	cDC2	Nfkbie
Cd244	1.67487e-90	0.730238	0.494	0.061	2.34565e-86	cDC2	Cd244
Rps3a1	3.42789e-59	0.72902	1	1	4.80076e-55	cDC2	Rps3a1
Stap1	6.52877e-21	0.725406	0.671	0.36	9.14354e-17	cDC2	Stap1
Fam129a1	1.24499e-23	0.72534	0.768	0.456	1.74361e-19	cDC2	Fam129a
Hsp90ab1	2.15985e-22	0.721714	1	0.999	3.02487e-18	cDC2	Hsp90ab1
Rpl8	2.97104e-57	0.719847	1	1	4.16094e-53	cDC2	Rpl8
Cd209c	9.72913e-168	0.717792	0.262	0.002	1.36257e-163	cDC2	Cd209c
Rps11	4.0504e-53	0.717375	1	1	5.67259e-49	cDC2	Rps11
Slamf72	9.14266e-24	0.712914	0.848	0.554	1.28043e-19	cDC2	Slamf7
Psmb82	2.07733e-28	0.712368	0.988	0.947	2.9093e-24	cDC2	Psmb8
Ms4a4c1	2.49578e-24	0.707299	0.744	0.37	3.49534e-20	cDC2	Ms4a4c
Ptgs21	0.000280584	0.705033	0.238	0.143	1	cDC2	Ptgs2
Stk17b	6.2604e-17	0.699734	0.78	0.559	8.7677e-13	cDC2	Stk17b
Mrpl52	7.1924e-27	0.698614	0.957	0.927	1.0073e-22	cDC2	Mrpl52
Rbm31	2.05341e-30	0.696457	1	0.989	2.8758e-26	cDC2	Rbm3
Gcnt2	8.30613e-38	0.693536	0.463	0.122	1.16327e-33	cDC2	Gcnt2
Lsr	7.90829e-48	0.69259	0.506	0.12	1.10756e-43	cDC2	Lsr
Dock10	2.51635e-27	0.687467	0.841	0.477	3.52415e-23	cDC2	Dock10
Bcl2a1a1	5.51933e-11	0.685804	0.439	0.222	7.72982e-07	cDC2	Bcl2a1a
Cst7	4.76286e-50	0.67932	0.22	0.02	6.67038e-46	cDC2	Cst7
Spint2	2.33221e-211	0.677917	0.378	0.006	3.26626e-207	cDC2	Spint2
Elovl5	2.39237e-26	0.677697	0.518	0.204	3.35052e-22	cDC2	Elovl5
Pik3r1	4.73095e-08	0.676697	0.524	0.362	0.000662569	cDC2	Pik3r1
Tmem176b3	6.98822e-15	0.675834	0.915	0.746	9.787e-11	cDC2	Tmem176b
Rplp01	1.17059e-51	0.675255	1	1	1.6394e-47	cDC2	Rplp0
Rps271	1.23498e-30	0.673793	1	0.998	1.72959e-26	cDC2	Rps27
Rps4x1	9.3217e-52	0.670943	1	1	1.3055e-47	cDC2	Rps4x
Rpl14	9.38397e-50	0.668704	1	1	1.31423e-45	cDC2	Rpl14
Arpc5l	3.88917e-31	0.665463	0.817	0.422	5.44678e-27	cDC2	Arpc5l
Rps16	5.82349e-57	0.664275	1	1	8.1558e-53	cDC2	Rps16
Bcl11a	4.31748e-115	0.664049	0.39	0.025	6.04663e-111	cDC2	Bcl11a
Malt1	1.09244e-20	0.663489	0.433	0.163	1.52997e-16	cDC2	Malt1
Bloc1s2	1.3119e-28	0.66097	0.75	0.392	1.83731e-24	cDC2	Bloc1s2
Snx20	1.51127e-22	0.658512	0.86	0.589	2.11654e-18	cDC2	Snx20
Eef1b2	2.17692e-33	0.657965	1	0.993	3.04877e-29	cDC2	Eef1b2
Pak1	1.79196e-20	0.657354	0.585	0.297	2.50964e-16	cDC2	Pak1
Rpl9-ps6	1.25356e-48	0.653386	1	1	1.7556e-44	cDC2	Rpl9-ps6
Pkp3	8.96253e-123	0.650755	0.415	0.027	1.2552e-118	cDC2	Pkp3
Rpl13	4.85094e-52	0.650658	1	1	6.79374e-48	cDC2	Rpl13
Etv3	3.59296e-07	0.650112	0.482	0.33	0.00503194	cDC2	Etv3
Actg1	3.06366e-26	0.649439	0.994	1	4.29066e-22	cDC2	Actg1
Tagap2	2.09138e-09	0.649251	0.488	0.289	2.92898e-05	cDC2	Tagap
Casp6	1.78171e-23	0.648773	0.604	0.284	2.49528e-19	cDC2	Casp6
Map4k1	1.95773e-56	0.646893	0.53	0.113	2.7418e-52	cDC2	Map4k1
Rpl18a1	1.85617e-42	0.64384	1	1	2.59957e-38	cDC2	Rpl18a
Ndufa6	1.58737e-23	0.639599	1	0.962	2.22312e-19	cDC2	Ndufa6
Cyb561a3	2.63718e-40	0.635373	0.463	0.116	3.69337e-36	cDC2	Cyb561a3
Rps91	3.36214e-40	0.633738	1	1	4.70868e-36	cDC2	Rps9
Prcp	4.35234e-24	0.631708	0.89	0.642	6.09545e-20	cDC2	Prcp
Eif3f	4.08626e-13	0.631272	0.933	0.84	5.7228e-09	cDC2	Eif3f
Herpud11	2.91669e-17	0.631114	0.707	0.415	4.08483e-13	cDC2	Herpud1
Hspa81	3.08381e-17	0.626092	1	1	4.31888e-13	cDC2	Hspa8
2024-09-06	8.06288e-47	0.624603	0.488	0.112	1.12921e-42	cDC2	2024-09-06
Rpl39	4.76006e-42	0.622083	1	0.999	6.66646e-38	cDC2	Rpl39
Gtpbp4	7.34519e-28	0.620284	0.677	0.307	1.02869e-23	cDC2	Gtpbp4
Tmem173	1.55166e-18	0.618864	0.726	0.433	2.17311e-14	cDC2	Tmem173
Fbl	5.13195e-21	0.617547	0.799	0.496	7.1873e-17	cDC2	Fbl
Cd832	0.00027628	0.617397	0.72	0.715	1	cDC2	Cd83
Dennd4a	8.17984e-17	0.615936	0.622	0.332	1.14559e-12	cDC2	Dennd4a
Rps6	3.28116e-32	0.614279	1	0.998	4.59526e-28	cDC2	Rps6
Cyp4f16	4.26508e-21	0.613884	0.524	0.236	5.97324e-17	cDC2	Cyp4f16
Baz1a	4.11466e-22	0.611625	0.628	0.298	5.76258e-18	cDC2	Baz1a
Ptger4	3.69698e-21	0.607024	0.524	0.223	5.17762e-17	cDC2	Ptger4
Fau	1.63801e-43	0.605017	1	1	2.29403e-39	cDC2	Fau
Rhof	1.4794e-91	0.602259	0.311	0.02	2.0719e-87	cDC2	Rhof
Rps241	5.6037e-48	0.599819	1	1	7.84798e-44	cDC2	Rps24
Rpl30	1.24732e-43	0.598693	1	1	1.74687e-39	cDC2	Rpl30
Myo1g	2.27735e-10	0.592126	0.598	0.417	3.18943e-06	cDC2	Myo1g
Slc44a2	2.43758e-29	0.591588	0.518	0.181	3.41384e-25	cDC2	Slc44a2
Flot1	4.8938e-18	0.586145	0.762	0.472	6.85377e-14	cDC2	Flot1
Gpr18	8.8597e-72	0.586101	0.415	0.053	1.2408e-67	cDC2	Gpr18
Rps15a	2.28815e-42	0.584883	1	1	3.20455e-38	cDC2	Rps15a
Taldo1	1.89577e-19	0.581714	0.994	0.955	2.65503e-15	cDC2	Taldo1
4930523C07Rik	1.05844e-34	0.580292	0.47	0.129	1.48234e-30	cDC2	4930523C07Rik
Mical1	8.16938e-40	0.580158	0.598	0.182	1.14412e-35	cDC2	Mical1
Rps10	8.46181e-48	0.578696	1	1	1.18508e-43	cDC2	Rps10
Uvrag	2.62352e-17	0.57575	0.689	0.42	3.67424e-13	cDC2	Uvrag
Plek1	1.03933e-09	0.574626	0.909	0.866	1.45559e-05	cDC2	Plek
Ptprc1	2.68748e-20	0.572406	0.976	0.905	3.76381e-16	cDC2	Ptprc
S100a6	2.64524e-23	0.570412	1	0.906	3.70466e-19	cDC2	S100a6
H2afy1	2.45436e-23	0.569512	0.811	0.471	3.43733e-19	cDC2	H2afy
Rpl211	1.88512e-31	0.567076	1	1	2.64011e-27	cDC2	Rpl21
Cd471	2.18478e-18	0.565567	0.902	0.759	3.05979e-14	cDC2	Cd47
Gabarapl2	4.11726e-18	0.563871	0.89	0.768	5.76623e-14	cDC2	Gabarapl2
Sema4a	2.1902e-27	0.563187	0.573	0.217	3.06738e-23	cDC2	Sema4a
Ltb4r1	1.72932e-30	0.562185	0.378	0.097	2.42192e-26	cDC2	Ltb4r1
F11r1	1.98774e-14	0.561282	0.652	0.372	2.78382e-10	cDC2	F11r
Pfkp	4.41596e-18	0.559607	0.537	0.247	6.18455e-14	cDC2	Pfkp
Itpr11	1.21218e-46	0.558858	0.488	0.111	1.69765e-42	cDC2	Itpr1
Arl6ip5	2.60849e-14	0.551469	0.902	0.787	3.65319e-10	cDC2	Arl6ip5
Smim3	6.57512e-19	0.551095	0.585	0.288	9.20846e-15	cDC2	Smim3
AA4671971	2.20166e-12	0.55022	0.409	0.193	3.08343e-08	cDC2	AA467197
Amz11	1.97029e-20	0.54944	0.476	0.187	2.75939e-16	cDC2	Amz1
Limd2	1.27178e-15	0.548746	0.677	0.388	1.78112e-11	cDC2	Limd2
Rps21	3.83577e-29	0.546774	1	0.999	5.372e-25	cDC2	Rps21
Stat4	9.50454e-70	0.546627	0.262	0.02	1.33111e-65	cDC2	Stat4
Srebf2	5.75857e-27	0.54634	0.61	0.248	8.06488e-23	cDC2	Srebf2
H2-T231	2.72066e-17	0.545728	0.97	0.885	3.81028e-13	cDC2	H2-T23
Rraga	5.00814e-07	0.544545	0.646	0.51	0.0070139	cDC2	Rraga
Btla	8.09383e-162	0.544295	0.305	0.006	1.13354e-157	cDC2	Btla
Ccr21	1.16738e-10	0.543494	0.713	0.505	1.63492e-06	cDC2	Ccr2
Mxd1	8.84902e-07	0.54003	0.293	0.16	0.0123931	cDC2	Mxd1
Anp32e1	6.55211e-19	0.539814	0.738	0.43	9.17623e-15	cDC2	Anp32e
Ifitm31	2.25255e-12	0.537165	0.976	0.973	3.15469e-08	cDC2	Ifitm3
Naaa2	2.12557e-06	0.535803	0.537	0.375	0.0297686	cDC2	Naaa
Emb	1.50658e-15	0.531812	0.75	0.491	2.10997e-11	cDC2	Emb
Msn	3.98953e-16	0.531623	0.988	0.957	5.58733e-12	cDC2	Msn
Hnrnpa11	8.48108e-18	0.531564	0.939	0.813	1.18778e-13	cDC2	Hnrnpa1
Tmem39a	4.70441e-18	0.528691	0.384	0.141	6.58852e-14	cDC2	Tmem39a
Zfp362	2.40077e-06	0.528189	0.915	0.934	0.0336228	cDC2	Zfp36
Rps3	4.20377e-39	0.52624	1	1	5.88738e-35	cDC2	Rps3
H3f3a1	2.9696e-21	0.524364	1	1	4.15892e-17	cDC2	H3f3a
Slc38a1	7.26315e-25	0.524358	0.671	0.3	1.0172e-20	cDC2	Slc38a1
Rps5	8.50733e-38	0.52415	1	1	1.19145e-33	cDC2	Rps5
Rpl4	5.91684e-27	0.523874	1	0.995	8.28653e-23	cDC2	Rpl4
Sf3b1	1.8961e-16	0.523515	0.927	0.817	2.65549e-12	cDC2	Sf3b1
Psmb92	4.51037e-12	0.520636	0.86	0.714	6.31677e-08	cDC2	Psmb9
Rgs18	1.87201e-22	0.51862	0.476	0.182	2.62175e-18	cDC2	Rgs18
Lta4h	2.96901e-15	0.51811	0.555	0.303	4.15809e-11	cDC2	Lta4h
Ptges31	1.03207e-15	0.517951	0.713	0.436	1.44541e-11	cDC2	Ptges3
Runx3	5.42933e-16	0.517769	0.543	0.272	7.60377e-12	cDC2	Runx3
Sh3bgrl3	2.66439e-26	0.517642	1	1	3.73148e-22	cDC2	Sh3bgrl3
Gm6377	9.35717e-11	0.515882	0.555	0.328	1.31047e-06	cDC2	Gm6377
Maff1	1.74259e-12	0.515069	0.372	0.167	2.4405e-08	cDC2	Maff
Ubac2	1.31374e-21	0.51506	0.634	0.307	1.83989e-17	cDC2	Ubac2
Ppp1r11	2.52602e-15	0.514412	0.75	0.491	3.5377e-11	cDC2	Ppp1r11
Rtn1	1.55566e-61	0.514342	0.396	0.056	2.17871e-57	cDC2	Rtn1
Jak2	1.9185e-32	0.512959	0.402	0.104	2.68687e-28	cDC2	Jak2
Atox1	1.51276e-18	0.51161	0.994	0.998	2.11862e-14	cDC2	Atox1
Ckb1	1.42345e-12	0.509944	0.951	0.95	1.99354e-08	cDC2	Ckb
Rps8	8.49542e-41	0.509443	1	1	1.18978e-36	cDC2	Rps8
Tmem123	8.16127e-08	0.50759	0.341	0.189	0.00114299	cDC2	Tmem123
Ubc2	1.52248e-05	0.506728	1	0.989	0.213223	cDC2	Ubc
Ctnna1	1.08946e-14	0.505634	0.695	0.433	1.52579e-10	cDC2	Ctnna1
H2-Eb2	2.93348e-68	0.503653	0.116	0.001	4.10833e-64	cDC2	H2-Eb2
Nccrp1	1.52387e-155	0.500253	0.268	0.004	2.13418e-151	cDC2	Nccrp1
Mthfd21	1.23423e-26	0.498067	0.451	0.143	1.72854e-22	cDC2	Mthfd2
Crip11	1.50844e-16	0.495593	0.994	0.96	2.11257e-12	cDC2	Crip1
Cass4	4.32685e-20	0.495133	0.311	0.093	6.05975e-16	cDC2	Cass4
Ifi2051	1.6482e-09	0.491655	0.189	0.067	2.3083e-05	cDC2	Ifi205
Ddt	0.00148266	0.491654	0.561	0.444	1	cDC2	Ddt
Rpl19	2.58676e-41	0.491626	1	1	3.62276e-37	cDC2	Rpl19
Rin3	1.38758e-14	0.489995	0.585	0.326	1.9433e-10	cDC2	Rin3
Ddr1	5.65543e-210	0.489515	0.329	0.003	7.92043e-206	cDC2	Ddr1
Stat3	4.93043e-10	0.488025	0.756	0.583	6.90507e-06	cDC2	Stat3
Acer31	2.48708e-11	0.486671	0.78	0.614	3.48315e-07	cDC2	Acer3
Rpl34	7.99122e-37	0.485605	1	1	1.11917e-32	cDC2	Rpl34
Rpl22l11	1.41383e-13	0.485544	0.988	0.888	1.98007e-09	cDC2	Rpl22l1
Gm81861	5.73858e-14	0.485276	0.848	0.726	8.03688e-10	cDC2	Gm8186
Ywhaz	5.52614e-18	0.484798	0.988	0.936	7.73935e-14	cDC2	Ywhaz
Nfkbib1	4.13897e-07	0.484206	0.652	0.504	0.00579662	cDC2	Nfkbib
Rab11fip1	1.27878e-19	0.482235	0.299	0.089	1.79093e-15	cDC2	Rab11fip1
Slc25a38	4.26344e-27	0.480084	0.47	0.155	5.97095e-23	cDC2	Slc25a38
Il13ra1	3.30447e-20	0.478736	0.573	0.262	4.62791e-16	cDC2	Il13ra1
Rpl3	8.81781e-28	0.47862	1	1	1.23493e-23	cDC2	Rpl3
Actb1	1.58929e-22	0.476152	1	1	2.22581e-18	cDC2	Actb
Relt	1.56996e-28	0.475692	0.409	0.118	2.19872e-24	cDC2	Relt
Cd82	1.50846e-12	0.475161	0.591	0.354	2.1126e-08	cDC2	Cd82
Rps13	1.18971e-25	0.474171	1	1	1.66619e-21	cDC2	Rps13
Rpl15	9.12774e-32	0.473824	1	1	1.27834e-27	cDC2	Rpl15
Ezr	1.32785e-11	0.470935	0.652	0.418	1.85966e-07	cDC2	Ezr
Fam69a	4.15612e-19	0.470327	0.622	0.304	5.82064e-15	cDC2	Fam69a
Rps18	6.40574e-28	0.470155	1	1	8.97124e-24	cDC2	Rps18
Cnbp	1.13435e-17	0.469745	0.963	0.908	1.58866e-13	cDC2	Cnbp
Rps27a	7.7403e-35	0.469565	1	1	1.08403e-30	cDC2	Rps27a
Gm14548	1.16431e-16	0.468971	0.366	0.139	1.63061e-12	cDC2	Gm14548
Gnb2l1	1.94986e-24	0.467707	1	1	2.73077e-20	cDC2	Gnb2l1
Pde4b2	1.90278e-06	0.466615	0.695	0.58	0.0266485	cDC2	Pde4b
Fam107b1	2.19847e-13	0.464931	0.598	0.332	3.07896e-09	cDC2	Fam107b
Pim11	3.69456e-09	0.463122	0.665	0.474	5.17423e-05	cDC2	Pim1
Srsf31	4.50777e-13	0.461765	0.915	0.757	6.31313e-09	cDC2	Srsf3
Gstp1	1.53825e-17	0.461627	0.78	0.471	2.15432e-13	cDC2	Gstp1
Acap1	5.3462e-69	0.460894	0.311	0.029	7.48735e-65	cDC2	Acap1
Il18rap	2.7755e-58	0.46088	0.341	0.043	3.88709e-54	cDC2	Il18rap
Mdh2	3.8192e-05	0.458955	0.823	0.772	0.534879	cDC2	Mdh2
Ikbkb	8.44235e-14	0.458541	0.713	0.447	1.18235e-09	cDC2	Ikbkb
Fem1c1	1.89353e-11	0.45835	0.53	0.299	2.65189e-07	cDC2	Fem1c
Rps26	2.24145e-32	0.456823	1	1	3.13915e-28	cDC2	Rps26
Cd692	5.30793e-10	0.455748	0.323	0.147	7.43376e-06	cDC2	Cd69
Rpl27	3.42839e-29	0.455537	1	1	4.80147e-25	cDC2	Rpl27
Ffar4	8.19224e-87	0.455438	0.244	0.012	1.14732e-82	cDC2	Ffar4
B4galnt1	2.73222e-11	0.454753	0.585	0.368	3.82647e-07	cDC2	B4galnt1
Irak2	2.25864e-11	0.453966	0.683	0.434	3.16322e-07	cDC2	Irak2
Tnfrsf18	6.77588e-120	0.45373	0.274	0.009	9.48962e-116	cDC2	Tnfrsf18
Etv6	4.58614e-14	0.453066	0.537	0.283	6.42289e-10	cDC2	Etv6
Fgfr1	3.03728e-100	0.452498	0.268	0.012	4.25372e-96	cDC2	Fgfr1
Ahr	2.28141e-16	0.451632	0.28	0.09	3.19512e-12	cDC2	Ahr
Wdfy41	2.74033e-17	0.450586	0.47	0.204	3.83783e-13	cDC2	Wdfy4
Map3k14	5.34043e-14	0.450378	0.372	0.159	7.47927e-10	cDC2	Map3k14
Eif5a1	4.42873e-16	0.450249	0.988	0.971	6.20244e-12	cDC2	Eif5a
Mob3a	2.39391e-15	0.449982	0.549	0.278	3.35267e-11	cDC2	Mob3a
Kdm6b1	0.00102083	0.449463	0.598	0.512	1	cDC2	Kdm6b
Hsd17b10	4.72207e-09	0.449195	0.622	0.442	6.61326e-05	cDC2	Hsd17b10
Cysltr1	7.60306e-11	0.449163	0.53	0.307	1.06481e-06	cDC2	Cysltr1
Siglece2	7.74232e-16	0.449137	0.561	0.273	1.08431e-11	cDC2	Siglece
Isyna1	1.00015e-11	0.446887	0.494	0.268	1.40071e-07	cDC2	Isyna1
Gsn	5.77261e-09	0.446046	0.902	0.885	8.08453e-05	cDC2	Gsn
Glipr2	8.98176e-06	0.44585	0.189	0.09	0.12579	cDC2	Glipr2
Rac2	1.74589e-12	0.445481	0.945	0.958	2.44512e-08	cDC2	Rac2
Myd881	1.40705e-08	0.443874	0.61	0.428	0.000197057	cDC2	Myd88
Hnrnpf1	1.52904e-16	0.442667	0.982	0.896	2.14142e-12	cDC2	Hnrnpf
Mpc11	2.88952e-09	0.442568	0.884	0.807	4.04677e-05	cDC2	Mpc1
Dnajc7	9.73338e-12	0.442207	0.762	0.528	1.36316e-07	cDC2	Dnajc7
Sp1401	1.44279e-08	0.440449	0.799	0.68	0.000202063	cDC2	Sp140
H13	7.85513e-13	0.439951	0.72	0.48	1.10011e-08	cDC2	H13
Pmvk	5.99616e-10	0.439724	0.445	0.241	8.39763e-06	cDC2	Pmvk
Dnajc81	6.25536e-13	0.439711	0.823	0.599	8.76063e-09	cDC2	Dnajc8
Csf2rb	2.88772e-10	0.4392	0.604	0.397	4.04425e-06	cDC2	Csf2rb
Tob21	8.02776e-06	0.438807	0.628	0.491	0.112429	cDC2	Tob2
Adrbk2	1.61265e-23	0.438527	0.396	0.126	2.25851e-19	cDC2	Adrbk2
Il21r1	2.02998e-07	0.438006	0.579	0.419	0.00284299	cDC2	Il21r
Ccdc88a1	1.78427e-08	0.437754	0.488	0.307	0.000249887	cDC2	Ccdc88a
Rpl12	1.31454e-20	0.43712	1	0.996	1.84102e-16	cDC2	Rpl12
Arl5b	2.02025e-09	0.436074	0.451	0.255	2.82936e-05	cDC2	Arl5b
Rpl37	5.30185e-24	0.435865	1	1	7.42523e-20	cDC2	Rpl37
Cdkn1b	2.24293e-10	0.434728	0.512	0.298	3.14122e-06	cDC2	Cdkn1b
Qpct	1.56171e-20	0.434378	0.341	0.107	2.18718e-16	cDC2	Qpct
Nop581	1.65997e-16	0.434274	0.537	0.252	2.32478e-12	cDC2	Nop58
Ece1	8.84402e-30	0.433686	0.329	0.076	1.23861e-25	cDC2	Ece1
Myl12b	1.91915e-15	0.432452	0.994	0.986	2.68778e-11	cDC2	Myl12b
Ppdpf1	6.35032e-07	0.432321	0.573	0.405	0.00889362	cDC2	Ppdpf
Selplg1	5.0821e-09	0.431629	0.939	0.913	7.11748e-05	cDC2	Selplg
Tap12	3.22774e-13	0.43148	0.774	0.495	4.52045e-09	cDC2	Tap1
Gm20645	6.0401e-09	0.431227	0.341	0.18	8.45916e-05	cDC2	Gm20645
Def6	3.54587e-13	0.430962	0.567	0.316	4.96599e-09	cDC2	Def6
Sla1	1.3247e-07	0.429845	0.616	0.443	0.00185525	cDC2	Sla
Eif3m	1.11061e-13	0.42932	0.878	0.767	1.5554e-09	cDC2	Eif3m
Lag3	3.83155e-06	0.42887	0.159	0.066	0.0536609	cDC2	Lag3
Slc35b1	6.99873e-10	0.427168	0.524	0.313	9.80172e-06	cDC2	Slc35b1
Sec61b	1.27753e-15	0.425795	0.994	0.977	1.78918e-11	cDC2	Sec61b
Jup	1.31213e-15	0.42417	0.335	0.126	1.83764e-11	cDC2	Jup
Scimp2	1.36406e-16	0.422763	0.591	0.286	1.91037e-12	cDC2	Scimp
Klra17	6.54946e-41	0.422441	0.128	0.007	9.17252e-37	cDC2	Klra17
Zyx	8.84538e-11	0.422405	0.665	0.421	1.2388e-06	cDC2	Zyx
Pigx	4.11287e-11	0.422164	0.524	0.315	5.76007e-07	cDC2	Pigx
Srsf71	5.97354e-11	0.420291	0.854	0.679	8.36595e-07	cDC2	Srsf7
Stat5a	1.26065e-23	0.419972	0.354	0.103	1.76553e-19	cDC2	Stat5a
Btg22	2.41438e-07	0.419773	0.884	0.822	0.00338134	cDC2	Btg2
Ly6a1	2.88135e-05	0.419039	0.409	0.261	0.403533	cDC2	Ly6a
Slc2a1	5.48361e-10	0.418973	0.427	0.225	7.6798e-06	cDC2	Slc2a1
Rpl5	7.08914e-19	0.418209	1	0.995	9.92835e-15	cDC2	Rpl5
Kynu	2.0303e-67	0.41776	0.262	0.02	2.84344e-63	cDC2	Kynu
Npm31	9.9541e-14	0.416125	0.598	0.337	1.39407e-09	cDC2	Npm3
Ddx39b1	2.94479e-10	0.4149	0.811	0.634	4.12418e-06	cDC2	Ddx39b
Krt80	6.50009e-41	0.412354	0.244	0.032	9.10337e-37	cDC2	Krt80
Phf11b1	9.64208e-09	0.412174	0.677	0.469	0.000135037	cDC2	Phf11b
Cdk2ap21	6.20258e-08	0.41208	0.768	0.589	0.000868671	cDC2	Cdk2ap2
St3gal4	3.36582e-21	0.410678	0.348	0.111	4.71383e-17	cDC2	St3gal4
St8sia1	3.14435e-97	0.40877	0.274	0.013	4.40366e-93	cDC2	St8sia1
Rassf5	3.09307e-11	0.408749	0.573	0.338	4.33184e-07	cDC2	Rassf5
Tbc1d9	5.18932e-14	0.408568	0.555	0.299	7.26764e-10	cDC2	Tbc1d9
Phf11a1	3.57412e-15	0.408324	0.372	0.146	5.00555e-11	cDC2	Phf11a
Hilpda1	0.000394005	0.408304	0.36	0.244	1	cDC2	Hilpda
Alcam1	7.35862e-15	0.407514	0.659	0.357	1.03058e-10	cDC2	Alcam
Hspd1	5.75015e-05	0.40741	0.579	0.436	0.805308	cDC2	Hspd1
Eef1g	3.8335e-15	0.407285	0.976	0.865	5.36882e-11	cDC2	Eef1g
Uba52	1.10804e-28	0.406071	1	1	1.55181e-24	cDC2	Uba52
Dna2	8.25596e-22	0.405867	0.372	0.118	1.15625e-17	cDC2	Dna2
Jarid2	1.93809e-12	0.405209	0.512	0.27	2.7143e-08	cDC2	Jarid2
Rps2	1.82322e-20	0.404652	1	1	2.55342e-16	cDC2	Rps2
Emg1	1.27811e-11	0.40435	0.732	0.508	1.78999e-07	cDC2	Emg1
Rpl6	5.58363e-26	0.403601	1	1	7.81988e-22	cDC2	Rpl6
Cd401	5.70687e-08	0.402314	0.451	0.262	0.000799248	cDC2	Cd40
Sesn2	1.90379e-14	0.402124	0.293	0.105	2.66626e-10	cDC2	Sesn2
Rnd3	1.62773e-14	0.402039	0.378	0.153	2.27963e-10	cDC2	Rnd3
Arhgap15	2.57264e-09	0.397977	0.573	0.374	3.60299e-05	cDC2	Arhgap15
Eif3i	8.16658e-15	0.397427	0.957	0.871	1.14373e-10	cDC2	Eif3i
Fyn	3.78501e-20	0.395991	0.384	0.132	5.30091e-16	cDC2	Fyn
Lrrk1	7.17851e-15	0.395055	0.445	0.197	1.00535e-10	cDC2	Lrrk1
Rpl13a	2.61858e-19	0.395054	1	1	3.66732e-15	cDC2	Rpl13a
Zc3hav12	5.90623e-09	0.394955	0.573	0.371	8.27168e-05	cDC2	Zc3hav1
Pkib	2.07461e-07	0.394875	0.561	0.379	0.0029055	cDC2	Pkib
Icosl1	5.96072e-17	0.394461	0.512	0.228	8.34798e-13	cDC2	Icosl
Arl8b	7.44389e-10	0.392409	0.543	0.329	1.04252e-05	cDC2	Arl8b
Cd300lg	7.06694e-46	0.392319	0.293	0.04	9.89725e-42	cDC2	Cd300lg
Nme2	3.15265e-15	0.391507	1	0.994	4.41529e-11	cDC2	Nme2
Eci2	1.27529e-13	0.390345	0.604	0.337	1.78605e-09	cDC2	Eci2
Rps19	1.55757e-23	0.389951	1	1	2.18138e-19	cDC2	Rps19
Net1	1.88078e-30	0.389682	0.262	0.048	2.63403e-26	cDC2	Net1
Trib11	7.28308e-07	0.389482	0.512	0.348	0.0101999	cDC2	Trib1
Atg3	4.65697e-14	0.389028	0.494	0.245	6.52208e-10	cDC2	Atg3
Elmo2	2.54164e-13	0.388938	0.476	0.235	3.55957e-09	cDC2	Elmo2
Hnrnpa31	4.23888e-12	0.387511	0.994	0.97	5.93655e-08	cDC2	Hnrnpa3
Rpl10a	1.05107e-21	0.386583	1	1	1.47202e-17	cDC2	Rpl10a
Eef1a1	1.98336e-22	0.386531	1	1	2.7777e-18	cDC2	Eef1a1
Pabpc1	6.85267e-16	0.386118	0.994	0.988	9.59716e-12	cDC2	Pabpc1
Emd	6.54782e-12	0.385162	0.671	0.415	9.17022e-08	cDC2	Emd
Eif3k	2.38569e-14	0.384355	1	0.979	3.34116e-10	cDC2	Eif3k
Hnrnpdl1	3.22063e-10	0.382689	0.841	0.664	4.51049e-06	cDC2	Hnrnpdl
Rpl7	5.83466e-22	0.382253	1	1	8.17145e-18	cDC2	Rpl7
Map3k8	1.26423e-06	0.382206	0.506	0.341	0.0177056	cDC2	Map3k8
Rasgrp4	6.45511e-16	0.382069	0.628	0.311	9.04038e-12	cDC2	Rasgrp4
Gfpt1	1.66186e-16	0.380532	0.341	0.123	2.32743e-12	cDC2	Gfpt1
Dusp5	1.99787e-11	0.380369	0.274	0.107	2.79801e-07	cDC2	Dusp5
Tbc1d10c	1.66194e-57	0.380077	0.274	0.027	2.32755e-53	cDC2	Tbc1d10c
Oat	2.93156e-10	0.380054	0.628	0.405	4.10564e-06	cDC2	Oat
Rpl36al	1.23707e-15	0.379297	1	0.995	1.73251e-11	cDC2	Rpl36al
Gpr1832	8.36056e-05	0.377873	0.518	0.375	1	cDC2	Gpr183
Slc1a5	3.75379e-13	0.377773	0.518	0.267	5.25718e-09	cDC2	Slc1a5
Eps8	1.37524e-11	0.376499	0.616	0.364	1.92602e-07	cDC2	Eps8
Apex1	2.68837e-12	0.376468	0.53	0.285	3.76507e-08	cDC2	Apex1
Dcaf12	8.92798e-11	0.374999	0.585	0.355	1.25036e-06	cDC2	Dcaf12
I830077J02Rik1	1.08304e-19	0.37468	0.372	0.125	1.5168e-15	cDC2	I830077J02Rik
Sdccag8	3.90141e-17	0.374235	0.445	0.186	5.46392e-13	cDC2	Sdccag8
Naca	1.45618e-19	0.37411	1	0.999	2.03938e-15	cDC2	Naca
Ube2f	2.23675e-11	0.373631	0.756	0.52	3.13256e-07	cDC2	Ube2f
Cdc14a	1.04379e-28	0.37288	0.299	0.065	1.46182e-24	cDC2	Cdc14a
Rplp2	7.55269e-26	0.372379	1	1	1.05775e-21	cDC2	Rplp2
Mkl1	2.55108e-10	0.37198	0.476	0.27	3.57279e-06	cDC2	Mkl1
Skap2	2.19144e-11	0.371819	0.945	0.815	3.06911e-07	cDC2	Skap2
Cd862	0.00101855	0.371695	0.646	0.579	1	cDC2	Cd86
Bzw2	3.7221e-19	0.371554	0.311	0.095	5.2128e-15	cDC2	Bzw2
Ppp1r15a2	1.54044e-05	0.370331	0.866	0.783	0.215738	cDC2	Ppp1r15a
Polr2e	4.53986e-08	0.370082	0.738	0.563	0.000635807	cDC2	Polr2e
Parvg	2.92253e-11	0.36847	0.506	0.276	4.09301e-07	cDC2	Parvg
Prmt11	4.66719e-09	0.367758	0.61	0.421	6.5364e-05	cDC2	Prmt1
Mycbp2	1.75058e-09	0.367505	0.585	0.376	2.45169e-05	cDC2	Mycbp2
Emc6	1.28674e-10	0.367222	0.659	0.433	1.80207e-06	cDC2	Emc6
Batf	2.85499e-11	0.366962	0.433	0.217	3.99841e-07	cDC2	Batf
Tra2b1	1.88414e-06	0.366268	0.823	0.703	0.0263874	cDC2	Tra2b
Knop1	2.57181e-09	0.365714	0.47	0.275	3.60182e-05	cDC2	Knop1
G3bp11	1.30875e-08	0.365468	0.665	0.444	0.00018329	cDC2	G3bp1
Eno3	1.85543e-07	0.365367	0.152	0.056	0.00259853	cDC2	Eno3
Rpl28	1.79825e-21	0.364399	1	1	2.51845e-17	cDC2	Rpl28
Ddx21	8.66116e-12	0.363315	0.591	0.345	1.213e-07	cDC2	Ddx21
Irf4	3.6159e-33	0.363278	0.232	0.035	5.06407e-29	cDC2	Irf4
Eif3e	7.29348e-10	0.362963	0.896	0.784	1.02145e-05	cDC2	Eif3e
Ddx51	7.83977e-09	0.362282	1	0.982	0.000109796	cDC2	Ddx5
Mrto4	2.23639e-10	0.361909	0.482	0.273	3.13206e-06	cDC2	Mrto4
Pglyrp1	1.64007e-19	0.361436	0.177	0.034	2.29691e-15	cDC2	Pglyrp1
Trmt112	1.84197e-10	0.361252	0.963	0.894	2.57967e-06	cDC2	Trmt112
Ddx3y	1.9126e-18	0.360783	0.274	0.078	2.67859e-14	cDC2	Ddx3y
Klri1	1.49484e-115	0.360141	0.195	0.002	2.09352e-111	cDC2	Klri1
Snrpd3	2.6961e-09	0.360101	0.835	0.684	3.77589e-05	cDC2	Snrpd3
Lrrfip1	1.64407e-08	0.359943	0.762	0.651	0.000230252	cDC2	Lrrfip1
Gosr2	9.02866e-10	0.359544	0.5	0.297	1.26446e-05	cDC2	Gosr2
Cd80	3.66377e-17	0.358325	0.262	0.077	5.13112e-13	cDC2	Cd80
Gpd2	2.44487e-16	0.35801	0.335	0.118	3.42404e-12	cDC2	Gpd2
Tiam1	6.27137e-28	0.357194	0.323	0.076	8.78305e-24	cDC2	Tiam1
Zbtb18	7.62738e-13	0.357152	0.238	0.081	1.06821e-08	cDC2	Zbtb18
Rpl22	1.03895e-18	0.356742	1	0.999	1.45505e-14	cDC2	Rpl22
Exosc5	1.13456e-10	0.355847	0.543	0.322	1.58895e-06	cDC2	Exosc5
Trp53i11	2.44843e-68	0.355212	0.238	0.016	3.42902e-64	cDC2	Trp53i11
Slk	2.70155e-09	0.354891	0.53	0.32	3.78352e-05	cDC2	Slk
Nop16	7.68017e-15	0.354855	0.47	0.215	1.07561e-10	cDC2	Nop16
Bex6	1.82642e-81	0.352994	0.226	0.01	2.5579e-77	cDC2	Bex6
Haao	2.64305e-40	0.352752	0.299	0.048	3.70159e-36	cDC2	Haao
Rbbp71	3.82628e-09	0.351543	0.628	0.423	5.35871e-05	cDC2	Rbbp7
Smarca2	5.54148e-12	0.350132	0.409	0.198	7.76084e-08	cDC2	Smarca2
Ppfia42	6.79391e-11	0.349678	0.665	0.415	9.51488e-07	cDC2	Ppfia4
Pvr	9.80862e-09	0.348967	0.287	0.136	0.00013737	cDC2	Pvr
Snd1	2.5015e-08	0.348552	0.482	0.297	0.000350336	cDC2	Snd1
Cebpz	5.1392e-07	0.348147	0.537	0.364	0.00719745	cDC2	Cebpz
Plcb2	2.91514e-16	0.348083	0.354	0.131	4.08266e-12	cDC2	Plcb2
Sirpb1b	1.37571e-10	0.34692	0.439	0.226	1.92668e-06	cDC2	Sirpb1b
Rps27rt	2.39542e-10	0.346638	0.622	0.387	3.35479e-06	cDC2	Rps27rt
Csrp12	0.00223053	0.34628	0.409	0.313	1	cDC2	Csrp1
Anxa2	8.24881e-11	0.345842	0.988	0.932	1.15525e-06	cDC2	Anxa2
H2-Q62	8.72195e-07	0.345469	0.348	0.194	0.0122151	cDC2	H2-Q6
H2-Q72	4.09874e-05	0.34545	0.47	0.321	0.574028	cDC2	H2-Q7
Immp2l	1.86242e-34	0.345416	0.232	0.034	2.60831e-30	cDC2	Immp2l
Snrpf1	8.4597e-10	0.344773	0.866	0.708	1.18478e-05	cDC2	Snrpf
Plcg2	2.52482e-09	0.344018	0.628	0.427	3.53601e-05	cDC2	Plcg2
Hnrnpa2b11	4.74595e-12	0.343595	1	0.981	6.6467e-08	cDC2	Hnrnpa2b1
Slc2a61	1.60531e-11	0.343514	0.396	0.183	2.24824e-07	cDC2	Slc2a6
Pnkp	1.65592e-11	0.343158	0.494	0.264	2.31911e-07	cDC2	Pnkp
Rps23	2.70516e-18	0.342113	1	1	3.78857e-14	cDC2	Rps23
Cers6	3.77927e-11	0.341822	0.512	0.277	5.29287e-07	cDC2	Cers6
Mettl23	5.45359e-11	0.340386	0.628	0.376	7.63775e-07	cDC2	Mettl23
Stk4	7.4849e-09	0.340061	0.677	0.454	0.000104826	cDC2	Stk4
Stk38l	2.08508e-13	0.3397	0.366	0.154	2.92016e-09	cDC2	Stk38l
Kit	2.26943e-102	0.338631	0.177	0.002	3.17834e-98	cDC2	Kit
Got11	0.000714452	0.338531	0.494	0.391	1	cDC2	Got1
Tiparp1	7.07186e-08	0.338474	0.476	0.283	0.000990413	cDC2	Tiparp
Relb	8.19979e-05	0.337933	0.262	0.15	1	cDC2	Relb
Prpf18	1.67904e-17	0.337709	0.366	0.131	2.3515e-13	cDC2	Prpf18
Serp1	2.23185e-05	0.337314	0.823	0.76	0.312571	cDC2	Serp1
Hmha1	1.2406e-06	0.336659	0.841	0.771	0.0173746	cDC2	Hmha1
Rps25	4.07799e-11	0.336378	1	0.998	5.71123e-07	cDC2	Rps25
Psme11	1.44493e-06	0.336092	0.982	0.961	0.0202362	cDC2	Psme1
Birc31	2.25365e-05	0.335514	0.53	0.385	0.315623	cDC2	Birc3
Manf1	0.00131829	0.334894	0.677	0.573	1	cDC2	Manf
Mfng	4.99869e-11	0.333883	0.396	0.196	7.00066e-07	cDC2	Mfng
Traf6	1.23738e-08	0.33358	0.402	0.222	0.000173295	cDC2	Traf6
Coro2a1	9.96595e-11	0.333232	0.36	0.171	1.39573e-06	cDC2	Coro2a
Sdad1	7.21796e-10	0.333134	0.329	0.155	1.01088e-05	cDC2	Sdad1
Taf7	1.20013e-09	0.332741	0.451	0.245	1.68079e-05	cDC2	Taf7
Cdk5rap3	8.19481e-11	0.332538	0.439	0.228	1.14768e-06	cDC2	Cdk5rap3
Rpl23	1.87803e-19	0.332498	1	1	2.63018e-15	cDC2	Rpl23
Ramp1	7.46775e-05	0.332354	0.579	0.456	1	cDC2	Ramp1
Nup2101	4.12968e-45	0.332156	0.268	0.034	5.78362e-41	cDC2	Nup210
Rps14	3.22699e-18	0.331845	1	1	4.5194e-14	cDC2	Rps14
Lipe	2.97035e-10	0.331338	0.36	0.175	4.15998e-06	cDC2	Lipe
Nrros1	1.1481e-05	0.330792	0.921	0.871	0.160792	cDC2	Nrros
Bin2	7.11344e-06	0.329919	0.762	0.647	0.0996237	cDC2	Bin2
Tbrg1	1.03771e-07	0.329608	0.518	0.344	0.00145332	cDC2	Tbrg1
Lypla2	7.26202e-08	0.32876	0.707	0.536	0.00101705	cDC2	Lypla2
Sri	4.9909e-09	0.328581	0.939	0.845	6.98976e-05	cDC2	Sri
Med13l	2.72245e-11	0.328488	0.415	0.205	3.81279e-07	cDC2	Med13l
Sigirr	7.88012e-57	0.328409	0.232	0.019	1.10361e-52	cDC2	Sigirr
Unc119	3.00242e-18	0.327731	0.311	0.098	4.20488e-14	cDC2	Unc119
Rpl27a	2.79436e-16	0.32703	1	1	3.9135e-12	cDC2	Rpl27a
Hint3	5.59985e-10	0.32609	0.421	0.22	7.84259e-06	cDC2	Hint3
RP24-272D15.1	6.40064e-07	0.325935	0.354	0.21	0.0089641	cDC2	RP24-272D15.1
Rpl23a	1.7058e-13	0.324125	0.994	0.986	2.38898e-09	cDC2	Rpl23a
Rnh1	2.68093e-09	0.323114	0.951	0.879	3.75464e-05	cDC2	Rnh1
Rmnd5b	6.51331e-11	0.320887	0.433	0.222	9.12189e-07	cDC2	Rmnd5b
Tctex1d2	1.76946e-05	0.319295	0.689	0.544	0.247813	cDC2	Tctex1d2
Rps28	1.0303e-12	0.318809	1	1	1.44294e-08	cDC2	Rps28
Rab8a	2.24615e-09	0.318675	0.835	0.619	3.14573e-05	cDC2	Rab8a
Sdf2l1	0.000727095	0.318343	0.524	0.41	1	cDC2	Sdf2l1
Kctd14	8.05579e-69	0.318139	0.159	0.005	1.12821e-64	cDC2	Kctd14
Nabp1	1.39955e-13	0.317758	0.366	0.15	1.96007e-09	cDC2	Nabp1
Stx7	4.21059e-05	0.317679	0.805	0.724	0.589694	cDC2	Stx7
Eif2s3y	7.7547e-10	0.31764	0.323	0.147	1.08605e-05	cDC2	Eif2s3y
Lyst	1.5368e-10	0.317246	0.341	0.156	2.15229e-06	cDC2	Lyst
Gpr68	2.59241e-90	0.31706	0.207	0.007	3.63066e-86	cDC2	Gpr68
Cntrl1	7.72291e-09	0.316835	0.439	0.248	0.000108159	cDC2	Cntrl
Nfkb2	0.000109083	0.316423	0.402	0.29	1	cDC2	Nfkb2
Impdh21	1.84732e-11	0.315233	0.665	0.39	2.58717e-07	cDC2	Impdh2
Btf3	2.65642e-14	0.315217	1	0.998	3.72031e-10	cDC2	Btf3
Tmtc2	6.36261e-47	0.314354	0.152	0.009	8.91083e-43	cDC2	Tmtc2
Rpl24	6.059e-09	0.313732	0.97	0.93	8.48563e-05	cDC2	Rpl24
Ier22	4.0432e-05	0.313634	0.896	0.816	0.56625	cDC2	Ier2
Flnb	2.01747e-18	0.313372	0.22	0.053	2.82547e-14	cDC2	Flnb
Cdh1	8.29955e-46	0.312256	0.183	0.015	1.16235e-41	cDC2	Cdh1
Fcor	1.32589e-50	0.311417	0.189	0.014	1.85691e-46	cDC2	Fcor
Tap21	2.58632e-07	0.311202	0.646	0.443	0.00362214	cDC2	Tap2
Gas51	8.7341e-08	0.311109	0.957	0.906	0.00122321	cDC2	Gas5
Rnf122	3.58417e-39	0.310845	0.189	0.019	5.01963e-35	cDC2	Rnf122
Gm10076	9.44355e-19	0.310571	1	1	1.32257e-14	cDC2	Gm10076
Pnpo	1.78409e-17	0.309943	0.348	0.12	2.49862e-13	cDC2	Pnpo
Hat12	2.55294e-07	0.309543	0.421	0.251	0.00357539	cDC2	Hat1
Set1	7.2673e-08	0.309405	0.665	0.477	0.00101779	cDC2	Set
Gpr137b	6.27586e-08	0.308872	0.616	0.404	0.000878934	cDC2	Gpr137b
Bach2	1.08099e-19	0.308469	0.232	0.056	1.51393e-15	cDC2	Bach2
Slc36a3os	6.23304e-32	0.307931	0.226	0.035	8.72938e-28	cDC2	Slc36a3os
Tnfrsf13b	1.41532e-07	0.307703	0.585	0.381	0.00198215	cDC2	Tnfrsf13b
Rgag4	8.62278e-22	0.30715	0.28	0.072	1.20762e-17	cDC2	Rgag4
Nap1l11	1.23896e-07	0.306629	0.933	0.786	0.00173517	cDC2	Nap1l1
Ap1s3	1.00077e-67	0.306528	0.22	0.013	1.40158e-63	cDC2	Ap1s3
Lsm61	3.48549e-09	0.305607	0.634	0.416	4.88143e-05	cDC2	Lsm6
Gm7536	1.07374e-14	0.305533	1	1	1.50377e-10	cDC2	Gm7536
Rpl36	4.48355e-14	0.305495	1	1	6.27921e-10	cDC2	Rpl36
Fbrsl11	8.99929e-10	0.305294	0.317	0.145	1.26035e-05	cDC2	Fbrsl1
Rpl38	8.25908e-13	0.304913	1	1	1.15668e-08	cDC2	Rpl38
Hcar2	1.13652e-05	0.304466	0.256	0.137	0.159169	cDC2	Hcar2
Psmd14	5.48814e-08	0.303253	0.634	0.436	0.000768613	cDC2	Psmd14
Idi1	4.73316e-11	0.302934	0.274	0.108	6.62879e-07	cDC2	Idi1
Spns3	1.40507e-32	0.302115	0.201	0.027	1.96779e-28	cDC2	Spns3
Add3	4.2616e-10	0.301381	0.384	0.187	5.96838e-06	cDC2	Add3
Pbxip1	3.22791e-09	0.30119	0.64	0.4	4.52069e-05	cDC2	Pbxip1
Cct2	1.01604e-08	0.301171	0.86	0.739	0.000142297	cDC2	Cct2
Alox5ap	9.42357e-09	0.301137	0.97	0.997	0.000131977	cDC2	Alox5ap
Tra2a	1.50475e-07	0.301126	0.616	0.435	0.00210741	cDC2	Tra2a
U2af11	2.42551e-07	0.301031	0.774	0.603	0.00339692	cDC2	U2af1
Ptpn2	6.3259e-08	0.300569	0.494	0.305	0.000885942	cDC2	Ptpn2
Nfkbia1	0.00784364	0.300181	0.909	0.918	1	cDC2	Nfkbia
Hdac11	4.66061e-09	0.299457	0.585	0.361	6.52718e-05	cDC2	Hdac1
Slc14a1	2.15532e-32	0.298157	0.165	0.018	3.01853e-28	cDC2	Slc14a1
Timp1	0.00418047	0.298035	0.152	0.09	1	cDC2	Timp1
Nudt211	2.70755e-09	0.297248	0.738	0.493	3.79192e-05	cDC2	Nudt21
Cct3	5.85818e-08	0.297047	0.616	0.413	0.000820438	cDC2	Cct3
Eif3h	8.09761e-11	0.297034	0.982	0.979	1.13407e-06	cDC2	Eif3h
Slc35c2	1.60193e-08	0.29636	0.628	0.417	0.00022435	cDC2	Slc35c2
Trerf1	1.0491e-07	0.29599	0.524	0.324	0.00146927	cDC2	Trerf1
Stip11	7.84908e-09	0.295242	0.476	0.27	0.000109926	cDC2	Stip1
Gnl2	5.17955e-08	0.294829	0.396	0.217	0.000725397	cDC2	Gnl2
Sh2d1b21	8.52048e-09	0.293043	0.451	0.25	0.000119329	cDC2	Sh2d1b2
Mrps28	6.87828e-10	0.292541	0.463	0.247	9.63303e-06	cDC2	Mrps28
Ifngr1	2.12118e-06	0.292526	0.939	0.891	0.0297071	cDC2	Ifngr1
Gpr141	1.12691e-18	0.29184	0.274	0.077	1.57824e-14	cDC2	Gpr141
Baz2b	7.38213e-07	0.291782	0.628	0.433	0.0103387	cDC2	Baz2b
Lrrk2	1.16826e-35	0.291437	0.22	0.029	1.63615e-31	cDC2	Lrrk2
Pfn11	3.61518e-07	0.290994	1	1	0.00506307	cDC2	Pfn1
Ccdc12	1.84021e-06	0.290773	0.963	0.91	0.0257721	cDC2	Ccdc12
Snap23	4.16936e-06	0.290263	0.787	0.684	0.0583919	cDC2	Snap23
Rpl11	1.50506e-17	0.290007	1	1	2.10784e-13	cDC2	Rpl11
Magoh1	8.49893e-07	0.28958	0.598	0.414	0.0119027	cDC2	Magoh
Slc41a1	1.17989e-13	0.289093	0.195	0.055	1.65243e-09	cDC2	Slc41a1
Cd2ap	1.77256e-09	0.288806	0.372	0.184	2.48247e-05	cDC2	Cd2ap
Clcf1	1.95609e-25	0.288735	0.22	0.04	2.73951e-21	cDC2	Clcf1
Cycs2	3.70926e-06	0.287664	0.884	0.775	0.0519482	cDC2	Cycs
Pik3cd	1.70628e-07	0.286815	0.591	0.387	0.00238965	cDC2	Pik3cd
Gpbp1	2.63852e-06	0.286709	0.5	0.341	0.0369525	cDC2	Gpbp1
Psmd13	7.66009e-07	0.285782	0.756	0.564	0.0107279	cDC2	Psmd13
Sde21	7.22357e-05	0.285356	0.579	0.416	1	cDC2	Sde2
Cs	7.13792e-08	0.284281	0.622	0.415	0.000999666	cDC2	Cs
Ccdc117	1.7267e-12	0.283992	0.305	0.12	2.41824e-08	cDC2	Ccdc117
Cct8	4.71706e-06	0.283878	0.768	0.65	0.0660624	cDC2	Cct8
D16Ertd472e	7.26886e-14	0.283072	0.213	0.063	1.018e-09	cDC2	D16Ertd472e
Hivep2	3.05528e-12	0.281916	0.384	0.167	4.27892e-08	cDC2	Hivep2
Acot7	1.77272e-11	0.281916	0.396	0.183	2.4827e-07	cDC2	Acot7
Stk10	5.56004e-07	0.281834	0.482	0.314	0.00778683	cDC2	Stk10
Fubp11	2.72207e-08	0.281645	0.476	0.28	0.000381227	cDC2	Fubp1
Mta3	1.0281e-05	0.28125	0.494	0.346	0.143985	cDC2	Mta3
Ptcd2	6.08169e-10	0.281211	0.409	0.208	8.51741e-06	cDC2	Ptcd2
Dap3	4.90634e-09	0.281126	0.451	0.254	6.87133e-05	cDC2	Dap3
Eef2	2.31182e-10	0.280887	1	0.999	3.2377e-06	cDC2	Eef2
Rpl17	1.1499e-10	0.280553	1	0.998	1.61044e-06	cDC2	Rpl17
Tpm41	8.48278e-05	0.280425	0.823	0.746	1	cDC2	Tpm4
Nuak2	5.28261e-05	0.280386	0.439	0.304	0.739829	cDC2	Nuak2
Sf11	3.71963e-06	0.28022	0.659	0.498	0.0520935	cDC2	Sf1
Spag91	0.00108624	0.28003	0.494	0.363	1	cDC2	Spag9
Akna	2.09124e-07	0.279812	0.451	0.267	0.00292879	cDC2	Akna
Rpl9	3.02884e-10	0.279499	1	0.987	4.24189e-06	cDC2	Rpl9
Isy1	8.50571e-08	0.279499	0.433	0.251	0.00119122	cDC2	Isy1
Slc46a3	1.21437e-06	0.279145	0.311	0.167	0.0170072	cDC2	Slc46a3
Rpl26	8.96693e-14	0.278661	1	1	1.25582e-09	cDC2	Rpl26
Dennd1c	2.30086e-07	0.278528	0.421	0.253	0.00322235	cDC2	Dennd1c
Rara	3.87909e-07	0.277717	0.293	0.153	0.00543266	cDC2	Rara
Ddx391	3.15892e-08	0.277487	0.543	0.325	0.000442406	cDC2	Ddx39
Otub1	0.000104456	0.275999	0.604	0.465	1	cDC2	Otub1
Smdt11	1.82758e-07	0.275972	0.963	0.945	0.00255952	cDC2	Smdt1
AI467606	1.85064e-05	0.275755	0.335	0.21	0.259181	cDC2	AI467606
Gem1	1.78642e-07	0.275542	0.232	0.1	0.00250188	cDC2	Gem
Chn2	7.11717e-19	0.275483	0.226	0.055	9.9676e-15	cDC2	Chn2
Nol7	5.95376e-07	0.274946	0.805	0.645	0.00833824	cDC2	Nol7
Hepacam2	2.67389e-50	0.274839	0.146	0.007	3.74478e-46	cDC2	Hepacam2
Sgk3	2.14148e-06	0.274776	0.488	0.33	0.0299914	cDC2	Sgk3
St8sia4	1.22089e-06	0.274658	0.457	0.283	0.0170986	cDC2	St8sia4
Rab43	4.35106e-07	0.274163	0.384	0.221	0.00609366	cDC2	Rab43
Obfc1	9.988e-12	0.274157	0.274	0.106	1.39882e-07	cDC2	Obfc1
Rps201	3.37939e-12	0.274149	1	1	4.73284e-08	cDC2	Rps20
Anxa6	7.67873e-06	0.273837	0.665	0.507	0.107541	cDC2	Anxa6
Denr1	5.65515e-06	0.273684	0.616	0.448	0.0792004	cDC2	Denr
Rpl29	7.97815e-14	0.273607	1	1	1.11734e-09	cDC2	Rpl29
Arhgdib	2.08408e-07	0.273253	0.982	0.984	0.00291876	cDC2	Arhgdib
Egr2	4.40408e-06	0.273201	0.262	0.136	0.0616791	cDC2	Egr2
Lbr1	1.21299e-07	0.273165	0.384	0.213	0.0016988	cDC2	Lbr
Lactb	5.73812e-07	0.273068	0.305	0.159	0.00803624	cDC2	Lactb
Atf6	5.33666e-08	0.272837	0.579	0.361	0.000747399	cDC2	Atf6
Krtcap2	4.00582e-05	0.272827	0.854	0.775	0.561015	cDC2	Krtcap2
Etohi1	1.1136e-22	0.272742	0.268	0.064	1.55959e-18	cDC2	Etohi1
Myo1b	9.06251e-33	0.272444	0.195	0.025	1.2692e-28	cDC2	Myo1b
Snrpg1	9.94974e-09	0.27188	0.902	0.746	0.000139346	cDC2	Snrpg
Rsl1d1	5.19193e-07	0.271805	0.549	0.371	0.00727129	cDC2	Rsl1d1
Ankrd44	1.19612e-07	0.271682	0.579	0.389	0.00167516	cDC2	Ankrd44
Pa2g41	8.5748e-05	0.271636	0.701	0.593	1	cDC2	Pa2g4
Ldha	3.08589e-08	0.271195	0.97	0.962	0.00043218	cDC2	Ldha
Tspo1	2.99293e-06	0.27098	1	0.994	0.041916	cDC2	Tspo
Rbm38	8.18202e-08	0.270142	0.25	0.114	0.00114589	cDC2	Rbm38
2310045N01Rik	2.94688e-06	0.2701	0.494	0.335	0.0412711	cDC2	2310045N01Rik
Mat2a1	0.000511086	0.269844	0.744	0.592	1	cDC2	Mat2a
Cyp51	2.78709e-08	0.269781	0.299	0.142	0.000390331	cDC2	Cyp51
Ube2e3	1.80379e-07	0.269377	0.421	0.248	0.00252621	cDC2	Ube2e3
Slc5a3	0.00065001	0.269128	0.116	0.053	1	cDC2	Slc5a3
Smc61	0.000134853	0.268896	0.512	0.368	1	cDC2	Smc6
Swap70	1.42417e-05	0.268867	0.579	0.423	0.199454	cDC2	Swap70
Dusp23	0.00221741	0.268442	0.433	0.32	1	cDC2	Dusp2
Zmiz2	4.71501e-08	0.268149	0.524	0.315	0.000660337	cDC2	Zmiz2
Cd53	2.0814e-05	0.267804	0.933	0.933	0.2915	cDC2	Cd53
Rab4b	5.72436e-06	0.267696	0.738	0.616	0.0801696	cDC2	Rab4b
Cdc42se1	7.90379e-05	0.266777	0.628	0.491	1	cDC2	Cdc42se1
Bak1	6.53558e-07	0.265238	0.561	0.377	0.00915308	cDC2	Bak1
Lmo4	4.38104e-06	0.264008	0.415	0.26	0.0613565	cDC2	Lmo4
Il2ra	4.01858e-23	0.2637	0.14	0.019	5.62802e-19	cDC2	Il2ra
Rpl35a	3.28573e-11	0.263495	1	0.999	4.60167e-07	cDC2	Rpl35a
Alkbh1	5.29385e-12	0.263324	0.39	0.173	7.41404e-08	cDC2	Alkbh1
Trps1	2.15963e-06	0.262939	0.579	0.398	0.0302456	cDC2	Trps1
Srgap3	4.93424e-26	0.262873	0.183	0.028	6.91041e-22	cDC2	Srgap3
Gm9530	4.14295e-33	0.262709	0.177	0.02	5.8022e-29	cDC2	Gm9530
Fam60a	3.14254e-09	0.262315	0.22	0.086	4.40113e-05	cDC2	Fam60a
Hsdl2	1.77041e-11	0.26211	0.329	0.14	2.47946e-07	cDC2	Hsdl2
Phlpp1	2.13394e-16	0.261743	0.213	0.056	2.98858e-12	cDC2	Phlpp1
Kdm2b	2.14493e-11	0.26112	0.36	0.158	3.00398e-07	cDC2	Kdm2b
Rlim	6.65324e-06	0.260701	0.53	0.369	0.0931786	cDC2	Rlim
Ptpn6	0.00455154	0.260602	0.921	0.903	1	cDC2	Ptpn6
Rpl36a	2.82989e-09	0.260587	1	0.997	3.96327e-05	cDC2	Rpl36a
Cacybp1	1.46927e-05	0.260504	0.585	0.426	0.205771	cDC2	Cacybp
Hmgn3	4.73199e-07	0.260449	0.14	0.051	0.00662715	cDC2	Hmgn3
Scand1	3.22783e-05	0.260236	0.823	0.706	0.452057	cDC2	Scand1
Degs1	6.33752e-06	0.260076	0.774	0.636	0.0887569	cDC2	Degs1
Nrm1	1.73591e-06	0.259911	0.463	0.296	0.0243114	cDC2	Nrm
Swt1	5.95247e-05	0.259609	0.341	0.214	0.833644	cDC2	Swt1
St8sia6	3.18189e-63	0.259494	0.177	0.008	4.45624e-59	cDC2	St8sia6
Lbh	8.39128e-06	0.259405	0.463	0.3	0.11752	cDC2	Lbh
Pvrl1	5.32931e-31	0.25823	0.195	0.027	7.4637e-27	cDC2	Pvrl1
Tnfsf8	6.55703e-10	0.257208	0.122	0.031	9.18313e-06	cDC2	Tnfsf8
B4galt3	1.33443e-09	0.25641	0.366	0.178	1.86887e-05	cDC2	B4galt3
Rpl7a	8.46502e-11	0.256375	1	1	1.18553e-06	cDC2	Rpl7a
Pak21	2.74144e-05	0.255345	0.591	0.451	0.383939	cDC2	Pak2
Gpr35	1.18973e-08	0.254152	0.28	0.126	0.000166622	cDC2	Gpr35
Tgif2	1.76059e-34	0.254136	0.159	0.015	2.4657e-30	cDC2	Tgif2
Mdp1	1.88432e-05	0.254094	0.543	0.379	0.263899	cDC2	Mdp1
Rpl35	1.82476e-13	0.253601	1	1	2.55558e-09	cDC2	Rpl35
Tbc1d1	1.17546e-06	0.253411	0.354	0.202	0.0164623	cDC2	Tbc1d1
Rpl32	1.22733e-11	0.25235	1	1	1.71888e-07	cDC2	Rpl32
Tcp11	5.86913e-05	0.251164	0.78	0.673	0.821972	cDC2	Tcp1
Myadm	1.73178e-06	0.250492	0.732	0.543	0.0242536	cDC2	Myadm
Stk24	1.68474e-05	0.25047	0.341	0.212	0.235948	cDC2	Stk24
Rps6ka5	1.94272e-15	0.250418	0.213	0.058	2.72077e-11	cDC2	Rps6ka5
Fam98c	3.62231e-06	0.25018	0.396	0.246	0.0507305	cDC2	Fam98c
Gdf15	3.53391e-147	2.55394	0.829	0.504	4.94924e-143	Gdf15	Gdf15
Cxcl2	3.28117e-165	1.93695	0.972	0.738	4.59528e-161	Gdf15	Cxcl2
Ccrl2	2.26272e-145	1.56534	0.942	0.61	3.16894e-141	Gdf15	Ccrl2
Ccl41	2.66719e-98	1.52966	0.967	0.793	3.7354e-94	Gdf15	Ccl4
Tnf	1.54866e-147	1.52123	0.96	0.664	2.1689e-143	Gdf15	Tnf
Nfkbia	1.00664e-187	1.4814	1	0.896	1.4098e-183	Gdf15	Nfkbia
Cxcl1	6.54191e-21	1.35501	0.14	0.047	9.16195e-17	Gdf15	Cxcl1
Gadd45b	9.09231e-149	1.32284	0.975	0.755	1.27338e-144	Gdf15	Gadd45b
Cd831	1.84678e-128	1.28155	0.944	0.656	2.58641e-124	Gdf15	Cd83
Junb1	5.49573e-175	1.27204	1	0.948	7.69677e-171	Gdf15	Junb
Atf3	3.67182e-132	1.22344	0.987	0.849	5.14239e-128	Gdf15	Atf3
Ier3	1.02309e-109	1.21668	0.979	0.834	1.43284e-105	Gdf15	Ier3
Ccl31	6.85054e-73	1.17008	0.91	0.714	9.59419e-69	Gdf15	Ccl3
Cd14	5.57035e-86	1.1319	0.986	0.902	7.80128e-82	Gdf15	Cd14
Ifrd1	1.96462e-122	1.12468	0.951	0.666	2.75145e-118	Gdf15	Ifrd1
Tnfsf9	7.71428e-71	1.109	0.676	0.364	1.08039e-66	Gdf15	Tnfsf9
Ppp1r15a1	7.42717e-122	1.10795	0.979	0.738	1.04018e-117	Gdf15	Ppp1r15a
Tnfaip3	3.5129e-124	1.08327	0.836	0.426	4.91982e-120	Gdf15	Tnfaip3
Zfp361	6.80893e-137	1.08315	0.997	0.917	9.53591e-133	Gdf15	Zfp36
Fos	2.48121e-106	1.06071	0.997	0.897	3.47493e-102	Gdf15	Fos
Egr1	1.79877e-75	1.04997	0.743	0.428	2.51918e-71	Gdf15	Egr1
Id31	7.51878e-56	1.03302	0.533	0.258	1.05301e-51	Gdf15	Id3
Nfkbiz1	1.27344e-107	1.02703	0.96	0.715	1.78345e-103	Gdf15	Nfkbiz
Dusp1	3.15466e-96	0.976427	0.993	0.879	4.4181e-92	Gdf15	Dusp1
Tgif1	4.19368e-113	0.969354	0.93	0.694	5.87325e-109	Gdf15	Tgif1
Tlr2	9.43821e-90	0.96408	0.907	0.695	1.32182e-85	Gdf15	Tlr2
Nr4a11	5.13448e-106	0.947172	0.883	0.514	7.19083e-102	Gdf15	Nr4a1
Sqstm1	4.38628e-103	0.922728	0.993	0.972	6.14299e-99	Gdf15	Sqstm1
Hilpda	4.02032e-35	0.90831	0.412	0.209	5.63046e-31	Gdf15	Hilpda
Rasgef1b	5.06598e-83	0.885601	0.722	0.373	7.09491e-79	Gdf15	Rasgef1b
Sdc4	1.63597e-60	0.863183	0.805	0.585	2.29118e-56	Gdf15	Sdc4
Klf6	8.22656e-84	0.850326	0.981	0.875	1.15213e-79	Gdf15	Klf6
Cdkn1a	2.02616e-68	0.835791	0.921	0.687	2.83764e-64	Gdf15	Cdkn1a
Kdm6b	1.24994e-87	0.830449	0.786	0.447	1.75054e-83	Gdf15	Kdm6b
Cxcl101	1.49631e-29	0.828337	0.561	0.376	2.09558e-25	Gdf15	Cxcl10
4930430E12Rik	8.77225e-52	0.820313	0.627	0.358	1.22855e-47	Gdf15	4930430E12Rik
Rgs11	5.67012e-50	0.816003	0.862	0.647	7.941e-46	Gdf15	Rgs1
Bcl2a1b	3.56097e-70	0.809605	0.968	0.927	4.98714e-66	Gdf15	Bcl2a1b
Icam11	1.07844e-61	0.808766	0.828	0.596	1.51035e-57	Gdf15	Icam1
Socs31	3.91316e-65	0.798481	0.876	0.645	5.48038e-61	Gdf15	Socs3
Nlrp3	5.30251e-72	0.791495	0.631	0.305	7.42617e-68	Gdf15	Nlrp3
Csrnp1	2.09981e-74	0.788601	0.659	0.313	2.94079e-70	Gdf15	Csrnp1
Fosb	2.14437e-50	0.763329	0.8	0.572	3.00319e-46	Gdf15	Fosb
Nfe2l2	1.39396e-85	0.75831	0.972	0.851	1.95224e-81	Gdf15	Nfe2l2
Id2	5.65456e-38	0.754982	0.841	0.707	7.91921e-34	Gdf15	Id2
Rab20	6.22729e-74	0.75015	0.663	0.336	8.72132e-70	Gdf15	Rab20
Jun	1.49601e-46	0.734284	0.958	0.919	2.09516e-42	Gdf15	Jun
Ubc1	2.03075e-101	0.732592	1	0.987	2.84407e-97	Gdf15	Ubc
Phlda11	2.07964e-57	0.728087	0.566	0.268	2.91254e-53	Gdf15	Phlda1
Dusp21	3.86816e-75	0.720436	0.605	0.255	5.41735e-71	Gdf15	Dusp2
Il1b1	2.39652e-33	0.707332	0.691	0.483	3.35633e-29	Gdf15	Il1b
Sgk1	1.84569e-26	0.699075	0.654	0.488	2.58489e-22	Gdf15	Sgk1
Il1rn	3.29442e-22	0.693222	0.439	0.27	4.61383e-18	Gdf15	Il1rn
Ier51	1.01184e-76	0.692673	0.99	0.862	1.41709e-72	Gdf15	Ier5
Pde4b1	2.92215e-54	0.686886	0.777	0.536	4.09247e-50	Gdf15	Pde4b
Clec4e	1.22682e-29	0.686593	0.444	0.25	1.71816e-25	Gdf15	Clec4e
Skil	2.20958e-63	0.672044	0.839	0.575	3.09452e-59	Gdf15	Skil
Plk2	4.26041e-35	0.656043	0.51	0.293	5.9667e-31	Gdf15	Plk2
C5ar1	2.3445e-50	0.643091	0.954	0.805	3.28347e-46	Gdf15	C5ar1
Wsb1	6.31592e-56	0.642295	0.871	0.679	8.84544e-52	Gdf15	Wsb1
Osm	3.44246e-47	0.636378	0.517	0.252	4.82117e-43	Gdf15	Osm
Gadd45g1	8.51742e-30	0.626385	0.752	0.581	1.19286e-25	Gdf15	Gadd45g
Plin2	2.44265e-33	0.62535	0.935	0.887	3.42093e-29	Gdf15	Plin2
Nfkbid	5.36839e-62	0.620085	0.701	0.386	7.51843e-58	Gdf15	Nfkbid
Ccnl1	2.14157e-59	0.611958	0.898	0.687	2.99927e-55	Gdf15	Ccnl1
Rilpl2	7.51046e-37	0.611954	0.715	0.518	1.05184e-32	Gdf15	Rilpl2
Pim1	6.65807e-46	0.611954	0.684	0.432	9.32462e-42	Gdf15	Pim1
Mdm2	8.04588e-22	0.595502	0.579	0.423	1.12683e-17	Gdf15	Mdm2
Irf1	5.04905e-39	0.581482	0.73	0.516	7.07119e-35	Gdf15	Irf1
Zc3h12a	4.57337e-50	0.575015	0.559	0.285	6.40501e-46	Gdf15	Zc3h12a
Litaf	9.01215e-60	0.563131	0.974	0.92	1.26215e-55	Gdf15	Litaf
Btg21	3.07481e-33	0.562849	0.911	0.802	4.30626e-29	Gdf15	Btg2
Hspa1a1	1.19098e-13	0.562234	0.829	0.755	1.66796e-09	Gdf15	Hspa1a
Pnrc1	1.37582e-42	0.558555	0.922	0.814	1.92683e-38	Gdf15	Pnrc1
Cxcr4	1.05729e-43	0.550999	0.805	0.583	1.48073e-39	Gdf15	Cxcr4
Marcksl1	6.82916e-34	0.544091	0.566	0.34	9.56424e-30	Gdf15	Marcksl1
Sde2	3.21217e-47	0.541932	0.637	0.369	4.49864e-43	Gdf15	Sde2
Mcl1	6.65977e-49	0.541742	0.958	0.844	9.327e-45	Gdf15	Mcl1
Pmp22	1.15492e-26	0.538433	0.747	0.589	1.61747e-22	Gdf15	Pmp22
Fosl2	1.92715e-40	0.520721	0.54	0.291	2.69897e-36	Gdf15	Fosl2
Slfn2	1.76552e-41	0.508894	0.972	0.923	2.47261e-37	Gdf15	Slfn2
Slc3a2	4.45128e-39	0.495956	0.935	0.856	6.23402e-35	Gdf15	Slc3a2
Ier21	2.27053e-24	0.492399	0.886	0.803	3.17987e-20	Gdf15	Ier2
Zfand2a	1.89271e-39	0.491469	0.551	0.303	2.65074e-35	Gdf15	Zfand2a
Bcl2a1d1	1.41823e-25	0.489045	0.631	0.456	1.98623e-21	Gdf15	Bcl2a1d
Slc38a2	8.11587e-34	0.476664	0.855	0.696	1.13663e-29	Gdf15	Slc38a2
Mafb	1.3089e-19	0.476514	0.926	0.84	1.83312e-15	Gdf15	Mafb
Atf4	2.2535e-37	0.466709	0.828	0.653	3.15603e-33	Gdf15	Atf4
Gla	5.14336e-26	0.464277	0.595	0.421	7.20328e-22	Gdf15	Gla
Zfand5	3.15291e-34	0.460672	0.772	0.605	4.41566e-30	Gdf15	Zfand5
Rel	5.44308e-42	0.457471	0.78	0.567	7.62303e-38	Gdf15	Rel
Gp49a	1.74868e-33	0.442644	0.951	0.855	2.44902e-29	Gdf15	Gp49a
Rhob	2.88935e-17	0.442641	0.764	0.646	4.04654e-13	Gdf15	Rhob
Fam46c	5.86111e-30	0.44181	0.47	0.264	8.20848e-26	Gdf15	Fam46c
Tgm2	1.23782e-29	0.438614	0.481	0.278	1.73357e-25	Gdf15	Tgm2
Ptgs2	1.61183e-25	0.438413	0.271	0.116	2.25736e-21	Gdf15	Ptgs2
Cited2	1.3284e-14	0.438037	0.631	0.523	1.86042e-10	Gdf15	Cited2
Gm14636	5.31061e-20	0.436835	0.261	0.13	7.43751e-16	Gdf15	Gm14636
Hsp90aa11	1.96501e-25	0.436582	0.961	0.891	2.752e-21	Gdf15	Hsp90aa1
Rcan1	2.59482e-20	0.436536	0.337	0.187	3.63404e-16	Gdf15	Rcan1
Lmna1	1.00554e-18	0.427411	0.789	0.682	1.40826e-14	Gdf15	Lmna
Thbs1	1.96951e-21	0.41738	0.353	0.195	2.75829e-17	Gdf15	Thbs1
Bcl2l11	1.93331e-23	0.416482	0.562	0.388	2.70761e-19	Gdf15	Bcl2l11
Il10	6.81383e-25	0.413798	0.136	0.037	9.54277e-21	Gdf15	Il10
Basp1	7.25007e-20	0.397596	0.754	0.631	1.01537e-15	Gdf15	Basp1
Hspa8	1.38875e-44	0.393846	1	1	1.94494e-40	Gdf15	Hspa8
Cflar	3.96508e-21	0.391533	0.644	0.503	5.5531e-17	Gdf15	Cflar
Plau	3.89442e-19	0.389163	0.384	0.232	5.45413e-15	Gdf15	Plau
Tob2	3.73106e-22	0.38857	0.627	0.464	5.22536e-18	Gdf15	Tob2
Itga5	4.8166e-24	0.385724	0.558	0.37	6.74565e-20	Gdf15	Itga5
Abca1	3.8403e-18	0.384307	0.711	0.585	5.37833e-14	Gdf15	Abca1
Ccl21	1.08547e-10	0.383435	0.654	0.558	1.5202e-06	Gdf15	Ccl2
Gem	2.3118e-15	0.382127	0.185	0.086	3.23768e-11	Gdf15	Gem
Fam20c	6.45598e-24	0.377316	0.362	0.193	9.0416e-20	Gdf15	Fam20c
Arl5c	5.9292e-18	0.375336	0.377	0.233	8.30385e-14	Gdf15	Arl5c
Mapk6	1.14729e-26	0.374218	0.481	0.286	1.60677e-22	Gdf15	Mapk6
Eif5	6.66691e-23	0.372754	0.732	0.592	9.33701e-19	Gdf15	Eif5
Lhfpl2	2.1481e-16	0.372677	0.435	0.296	3.00841e-12	Gdf15	Lhfpl2
Ehd1	1.83355e-26	0.372616	0.57	0.362	2.56789e-22	Gdf15	Ehd1
Sertad1	5.67186e-20	0.37254	0.651	0.501	7.94344e-16	Gdf15	Sertad1
C3ar1	6.37087e-26	0.372258	0.979	0.905	8.9224e-22	Gdf15	C3ar1
Ppp1r10	9.293e-18	0.372014	0.652	0.534	1.30148e-13	Gdf15	Ppp1r10
Nfkbib	5.62274e-20	0.370934	0.613	0.485	7.87465e-16	Gdf15	Nfkbib
Gpnmb1	1.95981e-10	0.369196	0.59	0.47	2.74471e-06	Gdf15	Gpnmb
Bach1	1.99305e-17	0.364749	0.629	0.504	2.79127e-13	Gdf15	Bach1
Igf11	9.16257e-22	0.364498	0.857	0.697	1.28322e-17	Gdf15	Igf1
Klf4	3.34052e-16	0.364334	0.533	0.384	4.6784e-12	Gdf15	Klf4
Btg1	3.55521e-26	0.363692	0.912	0.832	4.97906e-22	Gdf15	Btg1
Atp6v1a	5.03162e-23	0.363671	0.885	0.796	7.04678e-19	Gdf15	Atp6v1a
Zfp703	2.39606e-22	0.362258	0.498	0.321	3.35568e-18	Gdf15	Zfp703
Ptp4a1	5.45473e-27	0.360083	0.512	0.314	7.63935e-23	Gdf15	Ptp4a1
Tnfaip2	8.64694e-25	0.357102	0.387	0.21	1.211e-20	Gdf15	Tnfaip2
Tiparp	3.15589e-26	0.355606	0.445	0.253	4.41983e-22	Gdf15	Tiparp
Apoe1	8.31558e-20	0.350534	0.999	0.975	1.1646e-15	Gdf15	Apoe
Maff	8.51408e-34	0.349014	0.331	0.137	1.1924e-29	Gdf15	Maff
Ndrg1	4.32881e-18	0.348899	0.402	0.252	6.06251e-14	Gdf15	Ndrg1
Ddx5	5.82453e-30	0.347257	0.996	0.979	8.15726e-26	Gdf15	Ddx5
Furin	2.46156e-16	0.346069	0.591	0.451	3.44742e-12	Gdf15	Furin
Gm11974	3.10151e-24	0.345898	0.452	0.261	4.34367e-20	Gdf15	Gm11974
Ndel1	5.83811e-21	0.343669	0.619	0.457	8.17628e-17	Gdf15	Ndel1
Tnfrsf1b	1.5091e-16	0.342658	0.691	0.58	2.11349e-12	Gdf15	Tnfrsf1b
Plaur	2.79175e-22	0.342615	0.597	0.413	3.90985e-18	Gdf15	Plaur
Nrros	6.89906e-18	0.341222	0.912	0.864	9.66214e-14	Gdf15	Nrros
Tuba1c1	1.14066e-20	0.341069	0.858	0.778	1.59749e-16	Gdf15	Tuba1c
Spag9	1.23547e-20	0.329808	0.502	0.335	1.73027e-16	Gdf15	Spag9
Casp4	7.44074e-19	0.327451	0.384	0.233	1.04208e-14	Gdf15	Casp4
Jmjd1c	2.03668e-13	0.325249	0.527	0.396	2.85237e-09	Gdf15	Jmjd1c
Plek	3.40866e-19	0.323372	0.914	0.856	4.77382e-15	Gdf15	Plek
Pla2g71	2.25929e-10	0.322698	0.851	0.779	3.16414e-06	Gdf15	Pla2g7
Coq10b	5.86943e-23	0.32243	0.524	0.335	8.22013e-19	Gdf15	Coq10b
Dnajb9	1.41617e-15	0.320502	0.453	0.309	1.98335e-11	Gdf15	Dnajb9
Eif1	1.43709e-39	0.317492	1	1	2.01264e-35	Gdf15	Eif1
Ninj1	6.27935e-14	0.315242	0.822	0.733	8.79423e-10	Gdf15	Ninj1
Sowahc1	1.11042e-15	0.309996	0.413	0.27	1.55515e-11	Gdf15	Sowahc
Jund	2.75594e-13	0.306668	0.713	0.6	3.85969e-09	Gdf15	Jund
Ets2	2.28337e-27	0.305222	0.396	0.201	3.19785e-23	Gdf15	Ets2
Hexim1	1.01576e-14	0.304372	0.431	0.291	1.42257e-10	Gdf15	Hexim1
Clk1	9.0977e-17	0.303479	0.736	0.618	1.27413e-12	Gdf15	Clk1
2410006H16Rik	1.66992e-09	0.301948	0.926	0.892	2.33872e-05	Gdf15	2410006H16Rik
Oser11	1.31656e-13	0.301675	0.563	0.442	1.84384e-09	Gdf15	Oser1
Fem1c	1.47065e-20	0.300203	0.448	0.275	2.05965e-16	Gdf15	Fem1c
Birc3	3.3351e-13	0.300111	0.494	0.366	4.6708e-09	Gdf15	Birc3
Rsrp1	4.97807e-15	0.29981	0.976	0.946	6.97179e-11	Gdf15	Rsrp1
Neurl3	6.38326e-14	0.299666	0.709	0.613	8.93975e-10	Gdf15	Neurl3
Plekho2	1.29528e-14	0.296681	0.679	0.567	1.81403e-10	Gdf15	Plekho2
Slamf7	1.26426e-11	0.295527	0.665	0.543	1.77059e-07	Gdf15	Slamf7
5430435G22Rik	1.41066e-13	0.29456	0.693	0.589	1.97564e-09	Gdf15	5430435G22Rik
Klf2	1.53517e-10	0.290715	0.491	0.367	2.15001e-06	Gdf15	Klf2
AI607873	2.4814e-18	0.290626	0.905	0.805	3.4752e-14	Gdf15	AI607873
Ubb	6.2156e-34	0.289198	1	1	8.70494e-30	Gdf15	Ubb
Arg2	1.63323e-30	0.287658	0.192	0.058	2.28734e-26	Gdf15	Arg2
H3f3b1	1.40473e-18	0.2857	1	0.997	1.96733e-14	Gdf15	H3f3b
Picalm	2.56776e-15	0.284318	0.783	0.682	3.59614e-11	Gdf15	Picalm
Spp11	3.21921e-07	0.283407	0.957	0.917	0.0045085	Gdf15	Spp1
Cd931	8.13786e-10	0.283261	0.638	0.541	1.13971e-05	Gdf15	Cd93
Rnf19b	5.38096e-20	0.283018	0.456	0.283	7.53603e-16	Gdf15	Rnf19b
Atp6v0c	4.47356e-26	0.282731	1	1	6.26522e-22	Gdf15	Atp6v0c
Glul	5.53746e-11	0.280825	0.886	0.816	7.75521e-07	Gdf15	Glul
4933433G15Rik	4.26744e-17	0.280497	0.296	0.163	5.97655e-13	Gdf15	4933433G15Rik
Trib1	1.47434e-12	0.279972	0.455	0.331	2.06481e-08	Gdf15	Trib1
Mrps6	4.51294e-10	0.279326	0.494	0.371	6.32038e-06	Gdf15	Mrps6
Hbegf	5.24502e-23	0.278308	0.164	0.055	7.34565e-19	Gdf15	Hbegf
Gpr132	6.37237e-17	0.273892	0.428	0.269	8.9245e-13	Gdf15	Gpr132
Etf1	1.69296e-14	0.270107	0.63	0.508	2.37099e-10	Gdf15	Etf1
Emr1	8.96119e-13	0.269599	0.95	0.851	1.25501e-08	Gdf15	Emr1
Zfp36l1	3.70726e-10	0.269574	0.823	0.768	5.19202e-06	Gdf15	Zfp36l1
Anxa3	8.34829e-11	0.268705	0.737	0.651	1.16918e-06	Gdf15	Anxa3
Got1	2.5453e-13	0.268247	0.502	0.368	3.5647e-09	Gdf15	Got1
Tmem251	1.19814e-16	0.267087	0.402	0.259	1.678e-12	Gdf15	Tmem251
Snx18	9.46472e-14	0.266059	0.437	0.303	1.32553e-09	Gdf15	Snx18
Insig1	1.05755e-13	0.264031	0.338	0.213	1.4811e-09	Gdf15	Insig1
Rbbp6	1.24587e-14	0.263865	0.456	0.313	1.74484e-10	Gdf15	Rbbp6
Hspa5	1.86105e-13	0.262495	0.985	0.954	2.6064e-09	Gdf15	Hspa5
Slc11a1	2.3423e-10	0.261423	0.769	0.684	3.28039e-06	Gdf15	Slc11a1
Per1	2.93337e-16	0.258454	0.357	0.22	4.10818e-12	Gdf15	Per1
Tank	1.17189e-14	0.256857	0.57	0.424	1.64123e-10	Gdf15	Tank
Lyz21	3.24298e-10	0.255409	1	0.989	4.5418e-06	Gdf15	Lyz2
Mpeg11	5.81869e-09	0.254107	0.986	0.952	8.14908e-05	Gdf15	Mpeg1
Cebpb	2.72369e-18	0.25402	0.394	0.234	3.81452e-14	Gdf15	Cebpb
Sdcbp	4.45125e-19	0.253782	0.999	0.988	6.23398e-15	Gdf15	Sdcbp
Cttnbp2nl	4.67126e-10	0.251886	0.62	0.527	6.5421e-06	Gdf15	Cttnbp2nl
Smpdl3a	7.08533e-10	0.250548	0.793	0.72	9.923e-06	Gdf15	Smpdl3a
Rgcc	1.41103e-13	0.250316	0.224	0.118	1.97615e-09	Gdf15	Rgcc
Ifit3	7.77906e-171	3.15196	0.905	0.185	1.08946e-166	IFN	Ifit3
Isg15	2.54967e-109	2.91407	0.98	0.54	3.57081e-105	IFN	Isg15
Ifit2	1.04542e-190	2.70993	0.894	0.145	1.46411e-186	IFN	Ifit2
Rsad2	3.03036e-153	2.48508	0.759	0.118	4.24402e-149	IFN	Rsad2
Irf7	4.29565e-106	2.4146	0.995	0.66	6.01605e-102	IFN	Irf7
I830012O16Rik	4.37646e-206	2.31542	0.794	0.09	6.12924e-202	IFN	I830012O16Rik
Ms4a4c	2.08307e-104	2.26888	0.935	0.354	2.91734e-100	IFN	Ms4a4c
Ly6a	2.14989e-54	2.24433	0.688	0.242	3.01092e-50	IFN	Ly6a
Cxcl102	1.04483e-29	2.21445	0.709	0.396	1.46328e-25	IFN	Cxcl10
Ifit1	1.60644e-137	2.16448	0.724	0.119	2.24982e-133	IFN	Ifit1
Ccl121	2.07433e-31	2.09131	0.814	0.553	2.90509e-27	IFN	Ccl12
Ifi47	5.03085e-101	2.07431	0.839	0.28	7.04571e-97	IFN	Ifi47
Mnda	7.93179e-99	2.06647	0.925	0.411	1.11085e-94	IFN	Mnda
Phf11b	2.65995e-94	2.03768	0.925	0.452	3.72526e-90	IFN	Phf11b
Phf11d	1.46096e-116	1.98346	0.874	0.268	2.04608e-112	IFN	Phf11d
Mx1	1.20787e-146	1.94771	0.809	0.15	1.69162e-142	IFN	Mx1
Ifi204	2.60119e-99	1.79043	0.98	0.495	3.64297e-95	IFN	Ifi204
Zbp1	4.24901e-99	1.77364	0.899	0.362	5.95074e-95	IFN	Zbp1
Usp18	7.22415e-117	1.76578	0.784	0.177	1.01174e-112	IFN	Usp18
Ifitm3	3.41595e-83	1.75436	1	0.972	4.78403e-79	IFN	Ifitm3
AW112010	5.70516e-41	1.7525	0.769	0.414	7.99008e-37	IFN	AW112010
Isg20	4.81738e-142	1.71933	0.754	0.124	6.74674e-138	IFN	Isg20
Slfn1	5.50607e-136	1.71546	0.849	0.182	7.71125e-132	IFN	Slfn1
Ube2l6	2.24277e-96	1.62123	0.884	0.337	3.14099e-92	IFN	Ube2l6
Cmpk2	2.76521e-147	1.60794	0.613	0.07	3.87268e-143	IFN	Cmpk2
Gbp2	9.04902e-103	1.59975	0.628	0.113	1.26732e-98	IFN	Gbp2
Pyhin1	5.84633e-96	1.59097	0.91	0.364	8.18779e-92	IFN	Pyhin1
Fgl21	7.44729e-76	1.58772	0.849	0.36	1.04299e-71	IFN	Fgl2
Rtp41	1.32803e-79	1.54393	0.98	0.583	1.8599e-75	IFN	Rtp4
Tor3a	5.06373e-84	1.54341	0.864	0.355	7.09176e-80	IFN	Tor3a
Fcgr1	1.0827e-80	1.51511	1	0.869	1.51633e-76	IFN	Fcgr1
Mndal	1.28617e-72	1.49519	0.975	0.589	1.80129e-68	IFN	Mndal
Stat1	4.21268e-78	1.47706	0.874	0.388	5.89987e-74	IFN	Stat1
Ifi203	9.03485e-57	1.46329	0.889	0.52	1.26533e-52	IFN	Ifi203
Oasl2	2.98681e-80	1.46281	0.93	0.458	4.18303e-76	IFN	Oasl2
Ccl5	2.42755e-12	1.44338	0.246	0.097	3.39979e-08	IFN	Ccl5
Ccl71	1.10509e-14	1.42328	0.452	0.233	1.54768e-10	IFN	Ccl7
Bst21	6.65632e-76	1.41867	1	0.945	9.32217e-72	IFN	Bst2
Phf11a	1.22477e-125	1.40236	0.709	0.123	1.71529e-121	IFN	Phf11a
Slfn5	5.87712e-66	1.39487	0.834	0.366	8.23091e-62	IFN	Slfn5
Pydc4	4.14791e-85	1.37813	0.724	0.197	5.80915e-81	IFN	Pydc4
Ly6e1	7.61935e-61	1.37429	0.995	0.956	1.06709e-56	IFN	Ly6e
Ifi205	3.67194e-134	1.3412	0.508	0.047	5.14255e-130	IFN	Ifi205
Pnp	1.15149e-59	1.33064	0.995	0.878	1.61266e-55	IFN	Pnp
Xaf1	6.20683e-76	1.32734	0.879	0.415	8.69266e-72	IFN	Xaf1
Oasl1	1.11894e-81	1.31783	0.618	0.138	1.56707e-77	IFN	Oasl1
Fcgr4	3.04432e-41	1.29271	0.844	0.555	4.26358e-37	IFN	Fcgr4
Irgm1	3.95966e-71	1.27946	0.819	0.319	5.54551e-67	IFN	Irgm1
Parp14	4.87593e-58	1.27488	0.839	0.396	6.82873e-54	IFN	Parp14
Oas1a	1.37424e-63	1.27456	0.935	0.608	1.92462e-59	IFN	Oas1a
Igtp	4.72624e-79	1.24612	0.714	0.21	6.6191e-75	IFN	Igtp
Sp110	2.27059e-58	1.23491	0.874	0.512	3.17997e-54	IFN	Sp110
Ccnd1	9.00385e-34	1.2336	0.663	0.324	1.26099e-29	IFN	Ccnd1
Daxx	2.6407e-68	1.22293	0.754	0.268	3.69831e-64	IFN	Daxx
Samhd1	4.24958e-62	1.2009	0.97	0.799	5.95154e-58	IFN	Samhd1
Rnf213	6.23103e-56	1.16124	0.839	0.4	8.72656e-52	IFN	Rnf213
Lgals9	1.53067e-60	1.16044	1	0.829	2.14371e-56	IFN	Lgals9
Cd40	9.72164e-41	1.15362	0.608	0.25	1.36152e-36	IFN	Cd40
Sp100	1.05602e-56	1.13803	0.965	0.663	1.47895e-52	IFN	Sp100
Tap11	5.6402e-61	1.13106	0.91	0.484	7.8991e-57	IFN	Tap1
Znfx1	3.20491e-67	1.11429	0.774	0.279	4.48848e-63	IFN	Znfx1
Tgtp2	6.64091e-108	1.11042	0.568	0.083	9.3006e-104	IFN	Tgtp2
Ddx58	2.89148e-60	1.10638	0.688	0.235	4.04951e-56	IFN	Ddx58
Ifi35	1.04288e-52	1.10633	0.794	0.383	1.46056e-48	IFN	Ifi35
Trafd1	7.20969e-52	1.10054	0.899	0.563	1.00972e-47	IFN	Trafd1
Oas3	1.49388e-112	1.0999	0.673	0.118	2.09218e-108	IFN	Oas3
Trim30a	1.00615e-46	1.0986	0.819	0.441	1.40912e-42	IFN	Trim30a
H2-T22	1.40768e-51	1.09638	0.894	0.579	1.97146e-47	IFN	H2-T22
Ms4a6b1	1.1691e-51	1.06282	0.995	0.825	1.63732e-47	IFN	Ms4a6b
Iigp11	4.61858e-121	1.05858	0.437	0.038	6.46832e-117	IFN	Iigp1
Cfb	8.40839e-32	1.052	0.492	0.185	1.1776e-27	IFN	Cfb
Stat2	1.28689e-69	1.03837	0.719	0.222	1.80228e-65	IFN	Stat2
Lgals3bp1	5.37885e-50	1.02779	0.98	0.828	7.53307e-46	IFN	Lgals3bp
Epsti1	1.10539e-49	1.02253	0.95	0.722	1.5481e-45	IFN	Epsti1
Psmb10	1.30268e-39	1.01843	0.905	0.688	1.82441e-35	IFN	Psmb10
Ifih1	5.8857e-42	0.972677	0.704	0.314	8.24293e-38	IFN	Ifih1
Scimp1	3.15388e-41	0.970511	0.663	0.279	4.41701e-37	IFN	Scimp
Ifi27l2a1	3.04047e-27	0.966861	0.985	0.932	4.25818e-23	IFN	Ifi27l2a
Dhx58	7.96209e-64	0.960584	0.704	0.234	1.11509e-59	IFN	Dhx58
Gbp3	2.24615e-46	0.948647	0.548	0.171	3.14573e-42	IFN	Gbp3
Gbp7	7.95365e-70	0.946191	0.618	0.153	1.11391e-65	IFN	Gbp7
Ms4a6c	3.18263e-50	0.943837	1	0.956	4.45728e-46	IFN	Ms4a6c
Cd721	1.17846e-24	0.938214	0.94	0.831	1.65043e-20	IFN	Cd72
H2-T23	3.43984e-38	0.91811	0.97	0.884	4.8175e-34	IFN	H2-T23
Psmb81	1.702e-47	0.912234	0.995	0.946	2.38365e-43	IFN	Psmb8
Sepw11	5.64379e-45	0.906044	1	0.974	7.90413e-41	IFN	Sepw1
Herc6	2.50278e-62	0.899667	0.563	0.14	3.50514e-58	IFN	Herc6
Fam26f	1.13059e-29	0.898753	0.528	0.22	1.58339e-25	IFN	Fam26f
Parp9	3.02488e-53	0.890663	0.704	0.265	4.23634e-49	IFN	Parp9
Psmb91	5.49806e-39	0.882003	0.905	0.71	7.70003e-35	IFN	Psmb9
Ccl22	2.31131e-08	0.881709	0.698	0.57	0.000323699	IFN	Ccl2
Sp140	1.34679e-37	0.877115	0.915	0.672	1.88618e-33	IFN	Sp140
Tspo	1.61865e-40	0.874692	1	0.994	2.26692e-36	IFN	Tspo
Apobec31	1.22503e-35	0.873888	0.789	0.439	1.71565e-31	IFN	Apobec3
Slfn8	2.01089e-38	0.864388	0.688	0.309	2.81624e-34	IFN	Slfn8
Aftph	1.43147e-32	0.860896	0.709	0.366	2.00477e-28	IFN	Aftph
Themis2	6.86295e-39	0.854812	0.784	0.402	9.61156e-35	IFN	Themis2
Dtx3l	5.90851e-48	0.84837	0.678	0.257	8.27487e-44	IFN	Dtx3l
Nmi	3.59452e-45	0.831742	0.704	0.296	5.03412e-41	IFN	Nmi
Eif2ak2	1.48085e-39	0.831683	0.648	0.271	2.07393e-35	IFN	Eif2ak2
AI6078731	2.78202e-29	0.831406	0.935	0.819	3.89622e-25	IFN	AI607873
Ch25h	1.42233e-14	0.829613	0.407	0.192	1.99197e-10	IFN	Ch25h
Ass1	2.49533e-12	0.821206	0.432	0.236	3.4947e-08	IFN	Ass1
Tapbp	4.03436e-39	0.819236	0.975	0.816	5.65011e-35	IFN	Tapbp
Dck1	2.5812e-41	0.817749	0.683	0.287	3.61497e-37	IFN	Dck
Gm4955	1.31598e-86	0.817485	0.548	0.093	1.84303e-82	IFN	Gm4955
Psme1	7.82876e-36	0.812654	0.995	0.96	1.09642e-31	IFN	Psme1
Oas1g	3.12522e-50	0.81217	0.643	0.217	4.37687e-46	IFN	Oas1g
Ddx601	6.51606e-44	0.789859	0.482	0.135	9.12575e-40	IFN	Ddx60
Snx21	4.4131e-31	0.777329	0.91	0.719	6.18054e-27	IFN	Snx2
Psme2	1.55425e-35	0.772646	0.985	0.868	2.17672e-31	IFN	Psme2
Tor1aip1	1.4451e-30	0.772125	0.869	0.666	2.02386e-26	IFN	Tor1aip1
Trim30d	2.50386e-44	0.74749	0.568	0.185	3.50666e-40	IFN	Trim30d
A530040E14Rik	9.37993e-62	0.72319	0.397	0.067	1.31366e-57	IFN	A530040E14Rik
Rasa4	3.69854e-29	0.709083	0.884	0.604	5.17981e-25	IFN	Rasa4
Pydc3	2.9501e-107	0.700306	0.337	0.023	4.13161e-103	IFN	Pydc3
Pttg1	3.27189e-29	0.694694	0.734	0.424	4.58229e-25	IFN	Pttg1
Slfn21	2.40393e-26	0.68619	0.99	0.929	3.3667e-22	IFN	Slfn2
Gm14446	3.48748e-83	0.685443	0.221	0.011	4.88422e-79	IFN	Gm14446
Cd691	1.44476e-16	0.684526	0.357	0.144	2.02338e-12	IFN	Cd69
Aif11	5.28561e-20	0.680265	0.965	0.89	7.4025e-16	IFN	Aif1
Helz2	7.68856e-48	0.6796	0.397	0.087	1.07678e-43	IFN	Helz2
1600014C10Rik	1.65799e-28	0.679487	0.608	0.285	2.32201e-24	IFN	1600014C10Rik
Samd9l1	6.11165e-27	0.673979	0.598	0.281	8.55937e-23	IFN	Samd9l
Ccdc86	8.70009e-28	0.673629	0.613	0.299	1.21845e-23	IFN	Ccdc86
G530011O06Rik	5.6438e-31	0.668403	0.533	0.202	7.90415e-27	IFN	G530011O06Rik
Parp10	6.67158e-50	0.661625	0.533	0.144	9.34354e-46	IFN	Parp10
Slfn91	2.30753e-54	0.657069	0.397	0.075	3.2317e-50	IFN	Slfn9
Treml2	5.64976e-46	0.651264	0.442	0.109	7.91249e-42	IFN	Treml2
Ogfr	1.69143e-26	0.646221	0.724	0.416	2.36885e-22	IFN	Ogfr
Pik3ap1	2.70167e-21	0.639835	0.734	0.469	3.78369e-17	IFN	Pik3ap1
Slc25a22	2.50324e-48	0.632978	0.427	0.098	3.50578e-44	IFN	Slc25a22
Il18bp1	2.81629e-30	0.6304	0.417	0.134	3.94421e-26	IFN	Il18bp
Ms4a4a1	3.9076e-09	0.627316	0.744	0.623	5.47259e-05	IFN	Ms4a4a
Clec2d1	9.03434e-17	0.624312	0.764	0.552	1.26526e-12	IFN	Clec2d
Max	1.03786e-20	0.622638	0.744	0.522	1.45352e-16	IFN	Max
A530064D06Rik	7.82937e-70	0.622337	0.382	0.054	1.0965e-65	IFN	A530064D06Rik
Sdc3	2.73442e-22	0.620247	0.905	0.699	3.82956e-18	IFN	Sdc3
Slamf91	4.99744e-17	0.618279	0.955	0.857	6.99891e-13	IFN	Slamf9
Capza2	2.9023e-28	0.616516	0.995	0.964	4.06467e-24	IFN	Capza2
Sppl2a	1.96448e-21	0.615914	0.819	0.531	2.75125e-17	IFN	Sppl2a
Tmem171	3.85865e-21	0.60351	0.447	0.193	5.40403e-17	IFN	Tmem171
Ccnd2	1.76719e-24	0.600219	0.322	0.094	2.47495e-20	IFN	Ccnd2
Hck1	2.96602e-20	0.598959	0.874	0.72	4.1539e-16	IFN	Hck
Pml	1.6693e-34	0.598527	0.497	0.17	2.33785e-30	IFN	Pml
Axl1	1.37859e-15	0.592499	0.714	0.484	1.93072e-11	IFN	Axl
Mov10	7.13806e-47	0.5917	0.462	0.116	9.99685e-43	IFN	Mov10
9930111J21Rik2	1.835e-24	0.590911	0.553	0.256	2.56992e-20	IFN	9930111J21Rik2
Ms4a6d1	6.963e-14	0.590178	0.96	0.914	9.75168e-10	IFN	Ms4a6d
Uba71	3.12131e-22	0.586532	0.558	0.28	4.3714e-18	IFN	Uba7
AA467197	1.47794e-06	0.584906	0.322	0.196	0.0206986	IFN	AA467197
Gbp5	5.18786e-71	0.582386	0.302	0.031	7.2656e-67	IFN	Gbp5
Cd521	2.66877e-21	0.581037	1	0.998	3.73762e-17	IFN	Cd52
Ctla2b1	4.40713e-12	0.579322	0.497	0.283	6.17218e-08	IFN	Ctla2b
Lacc1	3.39753e-17	0.576303	0.583	0.328	4.75824e-13	IFN	Lacc1
Slfn4	1.21364e-22	0.573834	0.276	0.078	1.6997e-18	IFN	Slfn4
Ifi44	5.53161e-72	0.569284	0.302	0.03	7.74701e-68	IFN	Ifi44
Trim34a	6.80783e-37	0.569041	0.467	0.142	9.53436e-33	IFN	Trim34a
Dbnl	2.53609e-16	0.564274	0.709	0.497	3.55179e-12	IFN	Dbnl
Chmp4b	1.52391e-19	0.563048	0.764	0.545	2.13424e-15	IFN	Chmp4b
H2-Q71	8.68535e-11	0.56009	0.497	0.317	1.21638e-06	IFN	H2-Q7
Actr31	3.94889e-25	0.559163	1	0.994	5.53043e-21	IFN	Actr3
Stard3	2.49156e-18	0.555841	0.668	0.429	3.48943e-14	IFN	Stard3
Gm4951	8.50221e-49	0.555372	0.312	0.051	1.19073e-44	IFN	Gm4951
Il15	1.28902e-19	0.5548	0.487	0.231	1.80527e-15	IFN	Il15
Gm4070	1.30704e-35	0.554777	0.467	0.143	1.83051e-31	IFN	Gm4070
Gm5431	3.9539e-40	0.541462	0.452	0.124	5.53743e-36	IFN	Gm5431
Ly86	2.03051e-19	0.537577	1	0.969	2.84372e-15	IFN	Ly86
Nt5c3	2.91356e-38	0.537063	0.437	0.124	4.08044e-34	IFN	Nt5c3
H2-Q41	2.41327e-15	0.536178	0.829	0.651	3.37979e-11	IFN	H2-Q4
Serpina3g	1.64689e-30	0.53451	0.151	0.019	2.30647e-26	IFN	Serpina3g
Tor1aip2	1.63058e-18	0.532419	0.643	0.406	2.28363e-14	IFN	Tor1aip2
Fbxw17	6.16898e-27	0.530909	0.402	0.135	8.63966e-23	IFN	Fbxw17
Cnp	9.67149e-17	0.529479	0.563	0.319	1.35449e-12	IFN	Cnp
Slc2a6	1.01224e-17	0.529136	0.412	0.179	1.41764e-13	IFN	Slc2a6
Scamp21	3.01428e-18	0.525533	0.945	0.793	4.2215e-14	IFN	Scamp2
Sap30	1.46827e-17	0.52534	0.658	0.401	2.05631e-13	IFN	Sap30
Morc3	1.83369e-17	0.525036	0.658	0.411	2.56808e-13	IFN	Morc3
H2-K11	3.3375e-22	0.523046	1	0.999	4.67417e-18	IFN	H2-K1
Hmox21	1.21091e-18	0.51852	0.95	0.84	1.69588e-14	IFN	Hmox2
Setdb2	3.5755e-29	0.517918	0.362	0.105	5.00749e-25	IFN	Setdb2
Mthfr	3.91465e-20	0.517218	0.387	0.154	5.48246e-16	IFN	Mthfr
Gatm2	1.94275e-11	0.514876	0.734	0.587	2.72082e-07	IFN	Gatm
Evi2a	8.71211e-21	0.514388	0.915	0.758	1.22013e-16	IFN	Evi2a
Cd47	3.61932e-13	0.511587	0.854	0.761	5.06885e-09	IFN	Cd47
Nampt	3.83052e-16	0.510869	0.628	0.383	5.36464e-12	IFN	Nampt
Mitd1	9.85308e-29	0.509085	0.422	0.141	1.37992e-24	IFN	Mitd1
Ccdc23	6.35867e-16	0.507975	0.824	0.659	8.90531e-12	IFN	Ccdc23
H2-T24	1.13262e-35	0.506777	0.412	0.115	1.58623e-31	IFN	H2-T24
Parp11	3.65257e-42	0.506725	0.362	0.078	5.11542e-38	IFN	Parp11
Adar	5.00793e-21	0.50224	0.497	0.226	7.01361e-17	IFN	Adar
Fndc3a	1.22042e-10	0.501409	0.553	0.379	1.70919e-06	IFN	Fndc3a
Cycs1	9.69276e-11	0.498963	0.899	0.773	1.35747e-06	IFN	Cycs
Tap2	6.16056e-16	0.496485	0.668	0.439	8.62786e-12	IFN	Tap2
Lyn	4.23952e-14	0.493706	0.965	0.895	5.93745e-10	IFN	Lyn
B430306N03Rik	1.24814e-32	0.490585	0.387	0.108	1.74802e-28	IFN	B430306N03Rik
Pgap2	1.07367e-13	0.488727	0.618	0.417	1.50368e-09	IFN	Pgap2
Siglec11	8.03598e-16	0.485006	0.457	0.221	1.12544e-11	IFN	Siglec1
Keap1	5.22706e-18	0.484156	0.543	0.287	7.32049e-14	IFN	Keap1
Tmcc3	2.83493e-13	0.484055	0.568	0.351	3.97031e-09	IFN	Tmcc3
Cd180	2.05722e-11	0.474094	0.653	0.481	2.88114e-07	IFN	Cd180
Srgap2	8.10171e-12	0.47317	0.643	0.417	1.13464e-07	IFN	Srgap2
Oas2	2.02677e-17	0.469123	0.407	0.178	2.83849e-13	IFN	Oas2
Grn2	2.86309e-17	0.467081	0.995	0.996	4.00975e-13	IFN	Grn
Slc29a3	1.13038e-12	0.466044	0.633	0.42	1.5831e-08	IFN	Slc29a3
Irgm2	5.12864e-35	0.458278	0.352	0.087	7.18266e-31	IFN	Irgm2
Shisa5	4.08584e-16	0.456488	0.97	0.932	5.72221e-12	IFN	Shisa5
Rin2	3.20278e-12	0.453539	0.558	0.345	4.48549e-08	IFN	Rin2
Parp121	1.8553e-23	0.4531	0.417	0.156	2.59835e-19	IFN	Parp12
Lst11	2.87833e-11	0.452468	0.94	0.893	4.0311e-07	IFN	Lst1
Dek1	3.88118e-10	0.449569	0.603	0.431	5.43559e-06	IFN	Dek
Etnk1	1.66388e-25	0.448275	0.387	0.129	2.33027e-21	IFN	Etnk1
Usp25	2.8453e-13	0.446126	0.457	0.251	3.98484e-09	IFN	Usp25
Gbp9	7.08594e-28	0.445617	0.291	0.074	9.92386e-24	IFN	Gbp9
Asb13	2.35514e-41	0.438684	0.322	0.063	3.29837e-37	IFN	Asb13
Tmbim6	1.78449e-19	0.438385	1	0.99	2.49918e-15	IFN	Tmbim6
Tmem106a	1.68442e-12	0.437495	0.94	0.855	2.35903e-08	IFN	Tmem106a
Slc12a9	4.30091e-12	0.435294	0.528	0.317	6.02342e-08	IFN	Slc12a9
Il10ra1	4.71299e-10	0.434834	0.93	0.84	6.60054e-06	IFN	Il10ra
Zufsp	4.57048e-23	0.432961	0.372	0.127	6.40096e-19	IFN	Zufsp
Slc15a3	8.16833e-11	0.429352	0.744	0.544	1.14397e-06	IFN	Slc15a3
Sema4d	1.6941e-11	0.424251	0.714	0.542	2.37259e-07	IFN	Sema4d
Frmd4a	6.92992e-15	0.421981	0.457	0.234	9.70535e-11	IFN	Frmd4a
Ighm1	0.000176321	0.417875	0.608	0.528	1	IFN	Ighm
Tnfsf10	2.32701e-88	0.415843	0.261	0.016	3.25897e-84	IFN	Tnfsf10
Actb	1.58516e-13	0.415735	1	1	2.22002e-09	IFN	Actb
C1qb2	2.01341e-14	0.415226	0.975	0.957	2.81978e-10	IFN	C1qb
G3bp2	4.79166e-08	0.41049	0.709	0.591	0.000671073	IFN	G3bp2
C1qa2	3.73547e-10	0.409181	0.955	0.937	5.23152e-06	IFN	C1qa
Whsc1l1	9.47528e-11	0.408384	0.548	0.349	1.32701e-06	IFN	Whsc1l1
Ppfia41	2.57697e-08	0.407679	0.593	0.416	0.000360905	IFN	Ppfia4
Xdh1	1.05557e-08	0.405692	0.543	0.362	0.000147833	IFN	Xdh
Milr1	1.07792e-11	0.405417	0.784	0.607	1.50963e-07	IFN	Milr1
Nlrc5	6.58808e-30	0.403326	0.312	0.078	9.2266e-26	IFN	Nlrc5
Arid5a	3.45803e-10	0.398724	0.387	0.215	4.84297e-06	IFN	Arid5a
Tlr9	1.63581e-13	0.39829	0.342	0.153	2.29095e-09	IFN	Tlr9
Selplg	2.5083e-11	0.397954	0.97	0.911	3.51287e-07	IFN	Selplg
Nmral11	2.29932e-12	0.397588	0.402	0.207	3.2202e-08	IFN	Nmral1
Xrn2	1.92846e-11	0.395689	0.774	0.615	2.70081e-07	IFN	Xrn2
B2m1	1.74946e-21	0.395271	1	1	2.45012e-17	IFN	B2m
Gbp6	1.25631e-39	0.393645	0.191	0.023	1.75946e-35	IFN	Gbp6
Fez2	7.23777e-12	0.392857	0.482	0.276	1.01365e-07	IFN	Fez2
Rnf114	5.1663e-12	0.392316	0.729	0.538	7.2354e-08	IFN	Rnf114
Trim25	2.17035e-08	0.389089	0.653	0.463	0.000303958	IFN	Trim25
[truncated: 2,114 more rows]

## Sheet: Supp. Table 2-snseq
	p_val	avg_log2FC	pct.1	pct.2	p_val_adj	cluster	gene
Acaca	4.39195e-55	3.82853	0.954	0.309	9.80943e-51	adipocyte	Acaca
Slc4a4	4.22203e-93	3.66419	0.877	0.118	9.4299e-89	adipocyte	Slc4a4
Acsl11	1.94958e-48	3.54958	0.892	0.269	4.35438e-44	adipocyte	Acsl1
Fam13a	1.55487e-210	3.44079	0.938	0.06	3.47281e-206	adipocyte	Fam13a
Ppargc1b	9.53942e-74	3.29367	0.877	0.159	2.13063e-69	adipocyte	Ppargc1b
Rgs7	0	3.27606	0.862	0.025	0	adipocyte	Rgs7
Acacb	8.08807e-137	3.25419	0.908	0.089	1.80647e-132	adipocyte	Acacb
Prkar2b	2.84545e-138	3.18884	0.969	0.102	6.35531e-134	adipocyte	Prkar2b
Tenm41	3.04718e-255	3.04157	0.754	0.029	6.80588e-251	adipocyte	Tenm4
Car3	0	3.04046	0.846	0.017	0	adipocyte	Car3
Pck1	0	3.026	0.815	0.004	0	adipocyte	Pck1
Ppargc1a	1.95026e-207	3.01407	0.738	0.035	4.35592e-203	adipocyte	Ppargc1a
Nrg4	9.22744e-195	2.98961	0.815	0.047	2.06095e-190	adipocyte	Nrg4
Ucp1	0	2.88041	0.677	0.005	0	adipocyte	Ucp1
Pdk4	3.15604e-241	2.74703	0.708	0.027	7.04902e-237	adipocyte	Pdk4
Sik2	7.7732e-41	2.66545	0.938	0.446	1.73614e-36	adipocyte	Sik2
Esrrg	1.14498e-72	2.62443	0.738	0.101	2.5573e-68	adipocyte	Esrrg
Pparg1	8.80334e-50	2.5959	0.892	0.237	1.96623e-45	adipocyte	Pparg
Slc24a3	2.25559e-81	2.57376	0.815	0.114	5.03786e-77	adipocyte	Slc24a3
Ntrk31	0	2.49098	0.769	0.023	0	adipocyte	Ntrk3
Adipor21	1.64431e-46	2.49036	0.892	0.301	3.67257e-42	adipocyte	Adipor2
Slc1a51	4.2778e-41	2.48055	0.831	0.26	9.55446e-37	adipocyte	Slc1a5
Acox1	1.70905e-42	2.46628	0.862	0.291	3.81717e-38	adipocyte	Acox1
Lpl	3.7209e-47	2.45073	0.877	0.248	8.31064e-43	adipocyte	Lpl
Ppara	5.79047e-263	2.43702	0.723	0.026	1.2933e-258	adipocyte	Ppara
Gpam	7.79311e-90	2.39135	0.877	0.126	1.74059e-85	adipocyte	Gpam
Gk	5.77975e-39	2.37555	0.631	0.136	1.29091e-34	adipocyte	Gk
Elovl61	1.07914e-86	2.37491	0.738	0.085	2.41026e-82	adipocyte	Elovl6
Thrb	1.29335e-59	2.36564	0.846	0.172	2.8887e-55	adipocyte	Thrb
Immp2l2	5.47491e-42	2.33942	0.892	0.278	1.22282e-37	adipocyte	Immp2l
Prdm161	8.63579e-185	2.33412	0.831	0.05	1.9288e-180	adipocyte	Prdm16
Gpd1	0	2.31192	0.662	0.013	0	adipocyte	Gpd1
Pank1	1.6117e-141	2.27688	0.738	0.052	3.59972e-137	adipocyte	Pank1
Fasn	1.40613e-63	2.2639	0.569	0.066	3.14058e-59	adipocyte	Fasn
Negr11	1.35977e-96	2.2527	0.831	0.093	3.03704e-92	adipocyte	Negr1
Ptprd	2.7026e-65	2.24267	0.938	0.195	6.03625e-61	adipocyte	Ptprd
Pde3b1	5.01156e-41	2.22331	0.846	0.259	1.11933e-36	adipocyte	Pde3b
Plin1	0	2.21816	0.785	0.002	0	adipocyte	Plin1
Plin4	2.45922e-293	2.18824	0.708	0.022	5.49266e-289	adipocyte	Plin4
Ppp2r5a1	3.78781e-40	2.18048	0.954	0.475	8.46008e-36	adipocyte	Ppp2r5a
Mlxipl	0	2.17256	0.769	0.012	0	adipocyte	Mlxipl
Vegfa	9.16949e-107	2.16816	0.938	0.12	2.04801e-102	adipocyte	Vegfa
Ghr	6.91832e-26	2.16724	0.954	0.453	1.54521e-21	adipocyte	Ghr
A830018L16Rik	0	2.15195	0.677	0.012	0	adipocyte	A830018L16Rik
Slc36a2	0	2.12141	0.862	0.006	0	adipocyte	Slc36a2
Tspan181	3.9668e-54	2.1189	0.831	0.172	8.85985e-50	adipocyte	Tspan18
Lipe1	1.12681e-85	2.10371	0.862	0.126	2.51674e-81	adipocyte	Lipe
Irs11	4.28167e-79	2.04423	0.754	0.095	9.5631e-75	adipocyte	Irs1
Sorbs11	4.36665e-34	2.04007	0.908	0.361	9.75291e-30	adipocyte	Sorbs1
Pcx	7.49328e-259	2.03082	0.831	0.035	1.67362e-254	adipocyte	Pcx
Chpt1	2.58576e-77	2.02964	0.877	0.142	5.7753e-73	adipocyte	Chpt1
Adam121	1.18412e-46	1.98911	0.815	0.189	2.64472e-42	adipocyte	Adam12
Bckdhb	1.11326e-45	1.98555	0.846	0.245	2.48646e-41	adipocyte	Bckdhb
Ces1d	0	1.96641	0.831	0.008	0	adipocyte	Ces1d
4933406I18Rik2	4.59267e-65	1.95327	0.846	0.152	1.02577e-60	adipocyte	4933406I18Rik
Slc1a3	9.26077e-105	1.93115	0.769	0.075	2.06839e-100	adipocyte	Slc1a3
Vwa8	1.96517e-27	1.92932	0.862	0.413	4.38921e-23	adipocyte	Vwa8
Slc27a11	3.34439e-52	1.90441	0.769	0.155	7.46969e-48	adipocyte	Slc27a1
Acss3	9.93711e-199	1.89491	0.677	0.03	2.21945e-194	adipocyte	Acss3
Gbe1	4.58467e-34	1.8943	0.785	0.264	1.02399e-29	adipocyte	Gbe1
Acss2	5.9115e-56	1.87142	0.615	0.087	1.32033e-51	adipocyte	Acss2
Fabp4	3.7688e-42	1.85969	0.877	0.263	8.41761e-38	adipocyte	Fabp4
Pfkfb31	1.09025e-29	1.85321	0.846	0.355	2.43507e-25	adipocyte	Pfkfb3
Adra1a	3.99327e-64	1.85289	0.492	0.048	8.91897e-60	adipocyte	Adra1a
Svep1	6.45276e-47	1.8195	0.646	0.111	1.44122e-42	adipocyte	Svep1
Fgf14	1.14117e-44	1.80547	0.615	0.099	2.5488e-40	adipocyte	Fgf14
Acvr1c	0	1.80332	0.769	0.004	0	adipocyte	Acvr1c
Ralgapa21	1.5925e-28	1.78568	0.969	0.613	3.55684e-24	adipocyte	Ralgapa2
Dpyd1	1.23642e-109	1.77946	0.738	0.065	2.76154e-105	adipocyte	Dpyd
Dgat2	1.05239e-110	1.76209	0.508	0.03	2.35051e-106	adipocyte	Dgat2
Scd11	4.1072e-103	1.75896	0.585	0.044	9.17343e-99	adipocyte	Scd1
Dusp10	3.7138e-96	1.74603	0.615	0.052	8.29477e-92	adipocyte	Dusp10
Erbb4	2.18696e-158	1.74466	0.754	0.046	4.88457e-154	adipocyte	Erbb4
Hacd21	2.16407e-30	1.68949	0.692	0.199	4.83345e-26	adipocyte	Hacd2
Kcnk3	6.79569e-255	1.66952	0.631	0.02	1.51782e-250	adipocyte	Kcnk3
Slc27a2	0	1.63947	0.569	0.001	0	adipocyte	Slc27a2
Dgat1	1.82807e-75	1.62185	0.708	0.089	4.08299e-71	adipocyte	Dgat1
Mical32	3.36131e-33	1.60785	0.862	0.309	7.5075e-29	adipocyte	Mical3
Nfia1	2.34821e-25	1.60651	1	0.759	5.24472e-21	adipocyte	Nfia
Aco2	1.01685e-29	1.60254	0.785	0.279	2.27113e-25	adipocyte	Aco2
Sh3pxd2a4	4.99922e-21	1.59377	0.831	0.391	1.11658e-16	adipocyte	Sh3pxd2a
Pde4d	6.46307e-24	1.58846	0.938	0.536	1.44353e-19	adipocyte	Pde4d
Pnpla3	0	1.58813	0.492	0.003	0	adipocyte	Pnpla3
Gpd21	3.45268e-38	1.57752	0.754	0.197	7.71156e-34	adipocyte	Gpd2
Fam214a2	3.75428e-35	1.5569	0.862	0.29	8.38518e-31	adipocyte	Fam214a
Tns11	1.90513e-23	1.55434	0.892	0.527	4.2551e-19	adipocyte	Tns1
Agpat2	1.10722e-70	1.54037	0.538	0.054	2.47298e-66	adipocyte	Agpat2
Rnf152	2.19628e-67	1.53796	0.569	0.06	4.90539e-63	adipocyte	Rnf152
Ankef1	0	1.53645	0.631	0.002	0	adipocyte	Ankef1
Lpin1	1.89389e-54	1.52602	0.708	0.121	4.23e-50	adipocyte	Lpin1
Cidea	0	1.49989	0.6	0.005	0	adipocyte	Cidea
Ebf2	3.33801e-38	1.49594	0.785	0.176	7.45544e-34	adipocyte	Ebf2
Xrcc61	1.81162e-74	1.49443	0.646	0.074	4.04626e-70	adipocyte	Xrcc6
Pfkfb1	2.33038e-128	1.49154	0.692	0.05	5.20491e-124	adipocyte	Pfkfb1
Gpat4	9.25809e-35	1.49149	0.692	0.178	2.06779e-30	adipocyte	Gpat4
Mgll2	2.74902e-35	1.47198	0.723	0.175	6.13993e-31	adipocyte	Mgll
Neat11	7.15188e-16	1.46536	1	0.947	1.59737e-11	adipocyte	Neat1
Dio2	5.88405e-201	1.46477	0.4	0.01	1.3142e-196	adipocyte	Dio2
Tspan121	2.86246e-53	1.46258	0.754	0.134	6.39331e-49	adipocyte	Tspan12
Bpifa1	1.82702e-92	1.45632	0.231	0.007	4.08065e-88	adipocyte	Bpifa1
Acly	1.08044e-07	1.4464	0.431	0.21	0.00241316	adipocyte	Acly
Prkag22	1.36798e-14	1.4443	0.8	0.482	3.05538e-10	adipocyte	Prkag2
Snrk1	2.46059e-19	1.44394	0.785	0.362	5.49572e-15	adipocyte	Snrk
Pcsk5	3.7554e-45	1.43482	0.662	0.117	8.38769e-41	adipocyte	Pcsk5
Hk2	5.51146e-33	1.41702	0.6	0.133	1.23098e-28	adipocyte	Hk2
Txlng	3.47535e-27	1.41353	0.692	0.224	7.7622e-23	adipocyte	Txlng
Cd36	1.10272e-25	1.39693	0.815	0.309	2.46293e-21	adipocyte	Cd36
Ctcflos	0	1.39356	0.538	0.001	0	adipocyte	Ctcflos
Glul	2.2454e-25	1.38336	0.677	0.223	5.0151e-21	adipocyte	Glul
Adtrp	0	1.37223	0.4	0.003	0	adipocyte	Adtrp
Chchd3	9.0233e-17	1.37176	0.815	0.563	2.01535e-12	adipocyte	Chchd3
A530065N20Rik	7.18023e-251	1.37145	0.369	0.006	1.6037e-246	adipocyte	A530065N20Rik
Vgll41	7.37748e-16	1.37071	0.769	0.414	1.64776e-11	adipocyte	Vgll4
Ddhd2	1.31189e-26	1.36423	0.738	0.259	2.93011e-22	adipocyte	Ddhd2
Gtf2ird1	3.79977e-36	1.36323	0.692	0.167	8.4868e-32	adipocyte	Gtf2ird1
Me1	3.89554e-24	1.3612	0.477	0.106	8.70068e-20	adipocyte	Me1
Cpt1b	5.86746e-63	1.36056	0.462	0.044	1.3105e-58	adipocyte	Cpt1b
Sgcd2	3.13266e-30	1.35326	0.8	0.242	6.99681e-26	adipocyte	Sgcd
Gphn1	6.59391e-19	1.35171	1	1	1.47275e-14	adipocyte	Gphn
Acadl1	2.09126e-24	1.35047	0.754	0.287	4.67082e-20	adipocyte	Acadl
Prkn	7.55756e-22	1.3457	0.831	0.349	1.68798e-17	adipocyte	Prkn
Adcy3	1.33187e-28	1.34551	0.477	0.092	2.97473e-24	adipocyte	Adcy3
Slc22a233	1.81889e-125	1.33749	0.615	0.039	4.0625e-121	adipocyte	Slc22a23
Cluh	1.07103e-49	1.33725	0.692	0.128	2.39215e-45	adipocyte	Cluh
Akap1	6.17654e-82	1.33314	0.692	0.078	1.37953e-77	adipocyte	Akap1
Cav11	5.99233e-19	1.32313	0.646	0.23	1.33839e-14	adipocyte	Cav1
Deptor1	1.96766e-33	1.30511	0.692	0.175	4.39477e-29	adipocyte	Deptor
Tbc1d41	2.2267e-18	1.2841	0.692	0.281	4.97334e-14	adipocyte	Tbc1d4
Cdo1	8.45436e-193	1.2773	0.585	0.023	1.88828e-188	adipocyte	Cdo1
Tmem45b	0	1.27132	0.4	0.001	0	adipocyte	Tmem45b
Acyp21	7.54668e-24	1.26707	0.692	0.225	1.68555e-19	adipocyte	Acyp2
Hadha	5.6741e-25	1.26083	0.754	0.292	1.26731e-20	adipocyte	Hadha
Ephx2	2.06683e-70	1.24992	0.692	0.083	4.61626e-66	adipocyte	Ephx2
Pakap	3.10352e-39	1.24901	0.723	0.149	6.93172e-35	adipocyte	Pakap
Sox61	9.5728e-62	1.24307	0.754	0.11	2.13808e-57	adipocyte	Sox6
Nr4a11	1.27525e-54	1.24099	0.492	0.056	2.84827e-50	adipocyte	Nr4a1
Cpeb3	4.39236e-27	1.23942	0.754	0.265	9.81034e-23	adipocyte	Cpeb3
Abcd3	4.69199e-21	1.23635	0.646	0.237	1.04796e-16	adipocyte	Abcd3
Noct	1.05961e-24	1.23566	0.615	0.173	2.36664e-20	adipocyte	Noct
Thrsp	2.06206e-253	1.21846	0.446	0.01	4.6056e-249	adipocyte	Thrsp
Tkt	1.0084e-15	1.21163	0.554	0.202	2.25226e-11	adipocyte	Tkt
Esr1	2.93015e-25	1.20929	0.6	0.165	6.54449e-21	adipocyte	Esr1
Cd1d1	1.28964e-218	1.20431	0.646	0.024	2.88041e-214	adipocyte	Cd1d1
Sox5	1.9731e-22	1.20277	0.954	0.405	4.40693e-18	adipocyte	Sox5
A530053G22Rik	0	1.2001	0.446	0.004	0	adipocyte	A530053G22Rik
Atp1a21	4.60931e-55	1.19182	0.615	0.084	1.02949e-50	adipocyte	Atp1a2
Irs2	1.02998e-36	1.19088	0.477	0.075	2.30047e-32	adipocyte	Irs2
Fhit1	1.70246e-32	1.18786	0.738	0.181	3.80244e-28	adipocyte	Fhit
Art31	2.60932e-63	1.18457	0.6	0.069	5.82793e-59	adipocyte	Art3
Ucp3	0	1.17747	0.585	0.005	0	adipocyte	Ucp3
Cidec	0	1.17473	0.538	0.002	0	adipocyte	Cidec
Eda1	6.09977e-33	1.17096	0.692	0.156	1.36238e-28	adipocyte	Eda
Nr4a2	1.50069e-70	1.16622	0.4	0.029	3.35178e-66	adipocyte	Nr4a2
Aifm2	2.71636e-83	1.1647	0.646	0.066	6.067e-79	adipocyte	Aifm2
Aacs1	6.2446e-32	1.15973	0.431	0.071	1.39473e-27	adipocyte	Aacs
Agmo	1.80797e-23	1.15924	0.723	0.233	4.03809e-19	adipocyte	Agmo
Gnpat	1.2992e-27	1.14776	0.677	0.203	2.90176e-23	adipocyte	Gnpat
Clybl	8.40357e-23	1.14404	0.677	0.227	1.87694e-18	adipocyte	Clybl
Cnnm2	1.78686e-32	1.14378	0.662	0.157	3.99095e-28	adipocyte	Cnnm2
Ntrk2	0	1.13645	0.462	0.005	0	adipocyte	Ntrk2
Fbxo21	8.12721e-47	1.13604	0.538	0.076	1.81521e-42	adipocyte	Fbxo21
Gnas2	9.42685e-08	1.13328	0.708	0.5	0.00210549	adipocyte	Gnas
Itpr21	8.85913e-12	1.13164	0.923	0.706	1.97869e-07	adipocyte	Itpr2
Dcun1d3	2.03412e-23	1.1297	0.646	0.203	4.54322e-19	adipocyte	Dcun1d3
Acad11	1.06677e-69	1.12912	0.615	0.071	2.38262e-65	adipocyte	Acad11
Ifi27	4.31183e-47	1.11226	0.677	0.125	9.63047e-43	adipocyte	Ifi27
Prkce3	5.58988e-15	1.10811	0.923	0.604	1.2485e-10	adipocyte	Prkce
Cnst	9.70756e-32	1.10607	0.738	0.208	2.16818e-27	adipocyte	Cnst
Por	3.26146e-24	1.10243	0.815	0.299	7.28448e-20	adipocyte	Por
Ogdh	6.34137e-15	1.09566	0.785	0.485	1.41635e-10	adipocyte	Ogdh
Pnpla2	2.43156e-43	1.08349	0.554	0.088	5.4309e-39	adipocyte	Pnpla2
Adcy9	8.05394e-10	1.07523	0.631	0.357	1.79885e-05	adipocyte	Adcy9
Hadhb	5.2804e-21	1.07334	0.646	0.229	1.17938e-16	adipocyte	Hadhb
Slc7a10	0	1.07302	0.308	0.001	0	adipocyte	Slc7a10
Ppip5k1	3.24707e-52	1.07279	0.662	0.103	7.25234e-48	adipocyte	Ppip5k1
Ctdspl1	2.85237e-16	1.07122	0.677	0.281	6.37076e-12	adipocyte	Ctdspl
Cecr21	3.90783e-61	1.06704	0.585	0.069	8.72814e-57	adipocyte	Cecr2
Khdrbs3	3.01176e-11	1.05634	0.354	0.108	6.72677e-07	adipocyte	Khdrbs3
Ppp1r9a1	1.54424e-31	1.05007	0.631	0.141	3.44906e-27	adipocyte	Ppp1r9a
Pcca	1.8369e-12	1.04961	0.692	0.387	4.10272e-08	adipocyte	Pcca
Itpk11	1.79399e-06	1.03984	0.492	0.298	0.0400688	adipocyte	Itpk1
Sh2b21	8.92671e-33	1.03508	0.585	0.124	1.99378e-28	adipocyte	Sh2b2
Larp1b	1.22529e-22	1.03041	0.554	0.148	2.73668e-18	adipocyte	Larp1b
Slc25a51	5.9816e-37	1.02775	0.615	0.128	1.33599e-32	adipocyte	Slc25a51
Elovl5	3.52867e-09	1.02765	0.538	0.244	7.88129e-05	adipocyte	Elovl5
Ptpn42	8.14175e-21	1.02697	0.692	0.255	1.81846e-16	adipocyte	Ptpn4
Abhd5	2.63476e-17	1.02626	0.446	0.127	5.88473e-13	adipocyte	Abhd5
Acadm	4.95237e-26	1.02424	0.723	0.242	1.10611e-21	adipocyte	Acadm
Mapkapk21	7.29194e-07	1.01679	0.646	0.42	0.0162866	adipocyte	Mapkapk2
Idh3a	6.81539e-46	1.01663	0.585	0.091	1.52222e-41	adipocyte	Idh3a
Col27a11	3.54236e-24	1.00818	0.492	0.11	7.91185e-20	adipocyte	Col27a1
Fermt21	9.29955e-10	0.999459	0.6	0.308	2.07706e-05	adipocyte	Fermt2
Gm35552	0	0.999285	0.385	0	0	adipocyte	Gm35552
Hsd17b12	1.51608e-12	0.997571	0.585	0.278	3.38617e-08	adipocyte	Hsd17b12
Prkd12	9.38902e-35	0.996026	0.708	0.155	2.09704e-30	adipocyte	Prkd1
Efna51	1.69057e-23	0.985871	0.754	0.239	3.77588e-19	adipocyte	Efna5
Lama42	6.93594e-15	0.980786	0.815	0.418	1.54914e-10	adipocyte	Lama4
Aspg	0	0.979809	0.477	0.005	0	adipocyte	Aspg
Slc22a5	1.36389e-19	0.977285	0.492	0.138	3.04624e-15	adipocyte	Slc22a5
Slc25a42	2.58252e-82	0.973463	0.477	0.035	5.76806e-78	adipocyte	Slc25a42
Pik3r1	7.722e-06	0.970289	0.677	0.489	0.172471	adipocyte	Pik3r1
Myl1	0	0.967091	0.477	0.006	0	adipocyte	Myl1
Plin2	3.72977e-17	0.965782	0.769	0.341	8.33043e-13	adipocyte	Plin2
Gm16168	2.62659e-149	0.963476	0.246	0.005	5.86649e-145	adipocyte	Gm16168
Ebf11	4.27417e-16	0.961663	0.985	0.588	9.54636e-12	adipocyte	Ebf1
Dlat	1.42771e-21	0.959191	0.585	0.176	3.18879e-17	adipocyte	Dlat
Adrb3	0	0.952912	0.4	0.001	0	adipocyte	Adrb3
Insr	1.74878e-18	0.952485	0.846	0.465	3.9059e-14	adipocyte	Insr
Lamb12	2.88073e-23	0.951257	0.738	0.238	6.4341e-19	adipocyte	Lamb1
Mtor	3.4561e-15	0.948185	0.646	0.293	7.7192e-11	adipocyte	Mtor
Adamts121	1.58262e-21	0.94616	0.6	0.167	3.53479e-17	adipocyte	Adamts12
Etfa	1.92883e-21	0.945695	0.723	0.28	4.30803e-17	adipocyte	Etfa
Aox1	4.36004e-26	0.945486	0.569	0.137	9.73815e-22	adipocyte	Aox1
Pex5	2.52225e-33	0.944358	0.569	0.117	5.63344e-29	adipocyte	Pex5
Gys2	0	0.942773	0.508	0	0	adipocyte	Gys2
Nedd4l	4.06694e-13	0.938057	0.877	0.633	9.08351e-09	adipocyte	Nedd4l
Itpr13	6.58208e-16	0.934101	0.954	0.625	1.47011e-11	adipocyte	Itpr1
Cat	1.6376e-22	0.933277	0.554	0.155	3.65759e-18	adipocyte	Cat
Palmd	7.76998e-19	0.931658	0.6	0.184	1.73543e-14	adipocyte	Palmd
Cables1	6.83883e-17	0.923778	0.585	0.203	1.52745e-12	adipocyte	Cables1
Dlc1	1.50299e-19	0.923002	0.923	0.506	3.35693e-15	adipocyte	Dlc1
Ebf3	2.50382e-19	0.91683	0.631	0.204	5.59229e-15	adipocyte	Ebf3
D5Ertd579e	4.20527e-17	0.902337	0.769	0.392	9.39247e-13	adipocyte	D5Ertd579e
Srrm21	5.89689e-14	0.900824	0.985	0.917	1.31707e-09	adipocyte	Srrm2
Met2	1.64753e-45	0.897392	0.492	0.063	3.67976e-41	adipocyte	Met
Grk3	3.02617e-20	0.895687	0.631	0.202	6.75894e-16	adipocyte	Grk3
Slc25a20	6.86133e-33	0.890293	0.477	0.083	1.53248e-28	adipocyte	Slc25a20
Csad	6.8907e-21	0.889394	0.569	0.171	1.53904e-16	adipocyte	Csad
Aco1	3.69451e-17	0.886082	0.554	0.186	8.25168e-13	adipocyte	Aco1
Arhgef281	2.90735e-22	0.882643	0.646	0.183	6.49357e-18	adipocyte	Arhgef28
Hibadh2	1.74198e-16	0.878767	0.785	0.364	3.8907e-12	adipocyte	Hibadh
Nabp1	6.12953e-30	0.875159	0.523	0.105	1.36903e-25	adipocyte	Nabp1
Nedd42	2.75153e-12	0.87436	0.892	0.623	6.14554e-08	adipocyte	Nedd4
Sucla2	1.17507e-14	0.862421	0.569	0.218	2.62452e-10	adipocyte	Sucla2
Gys1	1.3443e-35	0.86036	0.492	0.082	3.0025e-31	adipocyte	Gys1
Tmem120b	1.73426e-29	0.849219	0.446	0.079	3.87348e-25	adipocyte	Tmem120b
Cyp2a5	0	0.846996	0.169	0.001	0	adipocyte	Cyp2a5
Il15ra	8.8339e-18	0.845543	0.554	0.178	1.97305e-13	adipocyte	Il15ra
Ppm1b	2.29284e-12	0.84485	0.723	0.392	5.12106e-08	adipocyte	Ppm1b
Mpc1	4.80998e-16	0.841124	0.569	0.194	1.07431e-11	adipocyte	Mpc1
Adhfe1	1.14117e-62	0.840057	0.462	0.042	2.54879e-58	adipocyte	Adhfe1
Slc25a191	9.6267e-31	0.840005	0.462	0.084	2.15012e-26	adipocyte	Slc25a19
Ahcyl1	3.57407e-11	0.835162	0.631	0.337	7.98268e-07	adipocyte	Ahcyl1
Nrip11	1.01643e-07	0.833679	0.646	0.414	0.0022702	adipocyte	Nrip1
Ube2h	2.00748e-10	0.832374	0.831	0.576	4.4837e-06	adipocyte	Ube2h
Itprid1	1.14067e-169	0.831544	0.185	0.002	2.5477e-165	adipocyte	Itprid1
Atxn2	2.38288e-11	0.831371	0.769	0.482	5.32217e-07	adipocyte	Atxn2
Cped11	3.69728e-16	0.830977	0.892	0.414	8.25787e-12	adipocyte	Cped1
Mrap	2.41587e-132	0.827201	0.462	0.02	5.39586e-128	adipocyte	Mrap
Nfyc	1.93491e-12	0.82039	0.692	0.352	4.32162e-08	adipocyte	Nfyc
Cs	1.27816e-17	0.816863	0.662	0.254	2.85476e-13	adipocyte	Cs
Cyp2e1	2.05968e-241	0.816703	0.246	0.003	4.60028e-237	adipocyte	Cyp2e1
Ehhadh	7.89361e-55	0.81012	0.4	0.037	1.76304e-50	adipocyte	Ehhadh
Atg101	8.27926e-12	0.806572	0.723	0.371	1.84917e-07	adipocyte	Atg10
Ppp1r3b1	1.81544e-34	0.806339	0.431	0.063	4.05478e-30	adipocyte	Ppp1r3b
Tmem135	9.44755e-12	0.804718	0.862	0.597	2.11011e-07	adipocyte	Tmem135
Atl21	7.01269e-12	0.80386	0.538	0.218	1.56629e-07	adipocyte	Atl2
Foxo13	1.0266e-08	0.800989	0.677	0.388	0.000229292	adipocyte	Foxo1
Pgm1	2.16633e-16	0.799067	0.538	0.188	4.8385e-12	adipocyte	Pgm1
Hacl1	1.82183e-35	0.796113	0.431	0.062	4.06905e-31	adipocyte	Hacl1
Zbtb16	3.42793e-06	0.794045	0.462	0.244	0.0765628	adipocyte	Zbtb16
Peg3	1.55143e-12	0.791576	0.338	0.094	3.46512e-08	adipocyte	Peg3
Stimate	7.01819e-10	0.791369	0.508	0.229	1.56751e-05	adipocyte	Stimate
Apmap	5.43278e-36	0.789251	0.462	0.071	1.21341e-31	adipocyte	Apmap
Ddo	1.91321e-84	0.787388	0.385	0.022	4.27316e-80	adipocyte	Ddo
Miga2	7.89657e-48	0.78629	0.508	0.066	1.7637e-43	adipocyte	Miga2
Ifrd1	1.69413e-18	0.779288	0.646	0.235	3.78383e-14	adipocyte	Ifrd1
Ak2	1.43873e-26	0.77735	0.6	0.149	3.2134e-22	adipocyte	Ak2
Parm1	2.68972e-25	0.775272	0.308	0.044	6.0075e-21	adipocyte	Parm1
Fmo11	3.53169e-19	0.774958	0.508	0.134	7.88802e-15	adipocyte	Fmo1
Chp1	1.09195e-17	0.774433	0.6	0.204	2.43888e-13	adipocyte	Chp1
Lctl	0	0.771262	0.4	0	0	adipocyte	Lctl
Lgals12	0	0.770976	0.446	0.001	0	adipocyte	Lgals12
Ube4b	4.34207e-08	0.769335	0.662	0.433	0.000969801	adipocyte	Ube4b
Pex14	9.98794e-11	0.765335	0.631	0.337	2.23081e-06	adipocyte	Pex14
Mtus1	7.19505e-12	0.763367	0.723	0.363	1.60701e-07	adipocyte	Mtus1
Mfn2	1.98501e-32	0.761965	0.6	0.128	4.43353e-28	adipocyte	Mfn2
Nr3c21	7.60811e-12	0.760756	0.631	0.265	1.69927e-07	adipocyte	Nr3c2
Sugct	7.15177e-16	0.759626	0.446	0.122	1.59735e-11	adipocyte	Sugct
Cfd	6.8347e-170	0.7586	0.323	0.007	1.52653e-165	adipocyte	Cfd
Pdzd21	2.95612e-12	0.757218	0.677	0.288	6.60248e-08	adipocyte	Pdzd2
Coq8a	7.77014e-57	0.757013	0.446	0.043	1.73546e-52	adipocyte	Coq8a
Mgst1	1.58874e-25	0.756375	0.462	0.095	3.54845e-21	adipocyte	Mgst1
Rora2	1.5282e-13	0.754935	0.938	0.566	3.41323e-09	adipocyte	Rora
Srebf1	9.84476e-13	0.753273	0.446	0.151	2.19883e-08	adipocyte	Srebf1
Ube2e21	1.07225e-11	0.750894	0.769	0.372	2.39487e-07	adipocyte	Ube2e2
Nfib1	3.6223e-11	0.749342	0.938	0.566	8.0904e-07	adipocyte	Nfib
4930402H24Rik1	2.91638e-08	0.745553	0.692	0.47	0.000651373	adipocyte	4930402H24Rik
Enpp21	2.49318e-50	0.743884	0.431	0.044	5.56851e-46	adipocyte	Enpp2
Lncpint2	2.47798e-12	0.742577	0.985	0.844	5.53456e-08	adipocyte	Lncpint
Lncbate1	0	0.74246	0.369	0.002	0	adipocyte	Lncbate1
Aspa1	3.92626e-74	0.740817	0.446	0.034	8.7693e-70	adipocyte	Aspa
Fign2	1.71343e-32	0.740736	0.462	0.074	3.82695e-28	adipocyte	Fign
Trak1	3.31634e-10	0.738459	0.892	0.682	7.40704e-06	adipocyte	Trak1
Adcy6	8.95943e-28	0.738229	0.569	0.127	2.00109e-23	adipocyte	Adcy6
Sntb12	6.09087e-19	0.737301	0.431	0.1	1.3604e-14	adipocyte	Sntb1
4931406C07Rik1	5.73595e-24	0.736407	0.431	0.088	1.28112e-19	adipocyte	4931406C07Rik
Irf41	3.86247e-63	0.736372	0.369	0.027	8.62683e-59	adipocyte	Irf4
Golgb1	1.11513e-09	0.735602	0.708	0.41	2.49064e-05	adipocyte	Golgb1
Shb1	1.38209e-22	0.732698	0.662	0.191	3.0869e-18	adipocyte	Shb
Hibch	1.13802e-20	0.730152	0.477	0.12	2.54177e-16	adipocyte	Hibch
Prxl2a	3.84214e-99	0.730116	0.369	0.017	8.58142e-95	adipocyte	Prxl2a
Clstn3	0	0.729948	0.492	0.002	0	adipocyte	Clstn3
Xist	3.92758e-09	0.727739	0.785	0.451	8.77224e-05	adipocyte	Xist
Tef	1.54537e-15	0.72667	0.692	0.29	3.45159e-11	adipocyte	Tef
Kif1b	1.18257e-06	0.724627	0.662	0.48	0.0264128	adipocyte	Kif1b
Agl	6.31294e-13	0.722387	0.585	0.242	1.41e-08	adipocyte	Agl
Slc12a7	4.16409e-17	0.718915	0.677	0.257	9.3005e-13	adipocyte	Slc12a7
Tgfbr32	8.96122e-14	0.717564	0.723	0.303	2.00149e-09	adipocyte	Tgfbr3
Elmod2	5.95381e-13	0.715718	0.354	0.099	1.32978e-08	adipocyte	Elmod2
2210408F21Rik2	8.73716e-10	0.714215	0.615	0.289	1.95144e-05	adipocyte	2210408F21Rik
Alas1	1.69036e-16	0.713539	0.554	0.183	3.77543e-12	adipocyte	Alas1
Ablim11	1.65902e-11	0.712172	0.831	0.438	3.70543e-07	adipocyte	Ablim1
Rarb2	1.29146e-18	0.711588	0.415	0.097	2.88447e-14	adipocyte	Rarb
Optn	3.12784e-26	0.710259	0.462	0.09	6.98602e-22	adipocyte	Optn
Crat	8.0742e-27	0.709753	0.508	0.108	1.80337e-22	adipocyte	Crat
Kyat3	6.00974e-31	0.709697	0.354	0.048	1.34227e-26	adipocyte	Kyat3
Mpp72	5.27686e-10	0.709614	0.538	0.243	1.17859e-05	adipocyte	Mpp7
Myo5c	2.52711e-229	0.709409	0.323	0.005	5.64431e-225	adipocyte	Myo5c
Scgb3a1	1.10843e-40	0.708768	0.2	0.013	2.47567e-36	adipocyte	Scgb3a1
Eci1	1.178e-39	0.704429	0.462	0.064	2.63106e-35	adipocyte	Eci1
Lonp2	4.69291e-09	0.701937	0.692	0.438	0.000104816	adipocyte	Lonp2
Tmed5	9.76151e-12	0.701378	0.462	0.171	2.18023e-07	adipocyte	Tmed5
Acot11	2.28731e-08	0.699478	0.308	0.105	0.000510871	adipocyte	Acot11
Gstz1	4.74127e-26	0.698269	0.462	0.091	1.05896e-21	adipocyte	Gstz1
Zfhx41	4.32589e-51	0.697375	0.385	0.035	9.66188e-47	adipocyte	Zfhx4
Lrig1	2.6784e-16	0.695793	0.523	0.156	5.98221e-12	adipocyte	Lrig1
Dpf3	6.37955e-32	0.694417	0.4	0.057	1.42487e-27	adipocyte	Dpf3
Mpc2	1.40675e-19	0.690694	0.492	0.132	3.14197e-15	adipocyte	Mpc2
Etfdh	2.92133e-18	0.686866	0.477	0.127	6.52479e-14	adipocyte	Etfdh
Mecr	4.93721e-16	0.685446	0.415	0.113	1.10273e-11	adipocyte	Mecr
Zfp4231	4.77651e-12	0.684957	0.569	0.22	1.06683e-07	adipocyte	Zfp423
Pde8a2	3.62599e-09	0.682334	0.662	0.374	8.09865e-05	adipocyte	Pde8a
Clmn1	1.56225e-38	0.679703	0.354	0.039	3.48929e-34	adipocyte	Clmn
Med12l1	4.37017e-15	0.676684	0.431	0.121	9.76077e-11	adipocyte	Med12l
Pakap.12	9.2801e-15	0.67346	0.831	0.385	2.07271e-10	adipocyte	Pakap.1
Zbtb202	3.97834e-08	0.67261	1	0.934	0.000888562	adipocyte	Zbtb20
Aox3	1.88979e-48	0.66871	0.2	0.01	4.22085e-44	adipocyte	Aox3
Pnpla8	7.0762e-10	0.664559	0.615	0.305	1.58047e-05	adipocyte	Pnpla8
Gm3289	0	0.663347	0.415	0	0	adipocyte	Gm3289
Fam126b	6.85469e-17	0.662396	0.523	0.162	1.531e-12	adipocyte	Fam126b
Adipoq	0	0.661633	0.385	0.001	0	adipocyte	Adipoq
Osbpl11	4.82821e-09	0.65945	0.692	0.371	0.000107838	adipocyte	Osbpl11
Cbr2	8.98708e-07	0.659405	0.215	0.069	0.0200726	adipocyte	Cbr2
Pcyt2	5.0247e-17	0.65921	0.369	0.086	1.12227e-12	adipocyte	Pcyt2
Dcaf6	4.56424e-08	0.659155	0.646	0.378	0.00101942	adipocyte	Dcaf6
Lrpprc	3.90173e-10	0.654249	0.585	0.284	8.71451e-06	adipocyte	Lrpprc
Man2a21	2.23626e-16	0.652805	0.569	0.192	4.99469e-12	adipocyte	Man2a2
Dlst	3.6853e-09	0.65174	0.569	0.292	8.23113e-05	adipocyte	Dlst
Cbx4	2.57528e-23	0.65116	0.446	0.094	5.75188e-19	adipocyte	Cbx4
Apex2	1.40494e-06	0.648277	0.477	0.254	0.0313793	adipocyte	Apex2
Nudt7	5.76218e-22	0.64749	0.4	0.081	1.28698e-17	adipocyte	Nudt7
Lars21	0.00013681	0.645951	0.877	0.74	1	adipocyte	Lars2
Tshr	1.29674e-98	0.641078	0.185	0.004	2.89627e-94	adipocyte	Tshr
Stau21	7.9884e-13	0.640083	0.492	0.172	1.78421e-08	adipocyte	Stau2
9530026P05Rik	7.2224e-12	0.63836	0.585	0.217	1.61312e-07	adipocyte	9530026P05Rik
Etfb	1.14254e-21	0.637572	0.508	0.124	2.55185e-17	adipocyte	Etfb
Pdha1	3.1884e-14	0.635906	0.492	0.162	7.12129e-10	adipocyte	Pdha1
Cyp4b11	1.59574e-23	0.635575	0.231	0.028	3.56408e-19	adipocyte	Cyp4b1
Hnrnpl	1.84835e-11	0.633121	0.754	0.431	4.12828e-07	adipocyte	Hnrnpl
Per3	9.33751e-14	0.631851	0.585	0.217	2.08553e-09	adipocyte	Per3
Coq10b	8.69002e-12	0.631519	0.415	0.141	1.94092e-07	adipocyte	Coq10b
Ltbp3	1.89686e-17	0.627991	0.538	0.161	4.23663e-13	adipocyte	Ltbp3
Pclo	2.16182e-67	0.627009	0.231	0.01	4.82842e-63	adipocyte	Pclo
Tob1	1.5955e-37	0.626072	0.385	0.047	3.56355e-33	adipocyte	Tob1
Pcsk61	3.57201e-20	0.625812	0.554	0.142	7.97809e-16	adipocyte	Pcsk6
Tmem94	3.62195e-11	0.62571	0.4	0.141	8.08964e-07	adipocyte	Tmem94
Afap12	9.98356e-08	0.623755	0.538	0.268	0.00222983	adipocyte	Afap1
Usp33	4.83131e-09	0.621434	0.615	0.328	0.000107907	adipocyte	Usp33
Ddhd1	5.67186e-10	0.619605	0.692	0.358	1.26681e-05	adipocyte	Ddhd1
Vat1l	1.60092e-39	0.618505	0.123	0.005	3.57566e-35	adipocyte	Vat1l
B4galt1	0.000317482	0.617667	0.692	0.539	1	adipocyte	B4galt1
Hivep21	2.14026e-05	0.616726	0.8	0.63	0.478027	adipocyte	Hivep2
Sik11	4.03474e-06	0.615696	0.323	0.143	0.0901158	adipocyte	Sik1
Rasl12	1.66346e-39	0.614898	0.4	0.047	3.71533e-35	adipocyte	Rasl12
Arl4a1	5.27579e-19	0.611638	0.354	0.073	1.17835e-14	adipocyte	Arl4a
Esrra	7.37342e-18	0.607731	0.508	0.144	1.64685e-13	adipocyte	Esrra
Gadd45g	5.14803e-22	0.606317	0.323	0.055	1.14981e-17	adipocyte	Gadd45g
Ppa1	4.89295e-10	0.605917	0.231	0.056	1.09284e-05	adipocyte	Ppa1
Gm199511	0.000151477	0.605344	0.938	0.85	1	adipocyte	Gm19951
Gm26917	7.30725e-12	0.603969	1	0.978	1.63207e-07	adipocyte	Gm26917
Bnip3	1.52539e-13	0.602926	0.354	0.094	3.40696e-09	adipocyte	Bnip3
Ccnl2	3.74985e-08	0.601886	0.769	0.549	0.00083753	adipocyte	Ccnl2
Tfrc1	1.20449e-14	0.601352	0.4	0.109	2.69024e-10	adipocyte	Tfrc
C4b1	0.000127025	0.601289	0.262	0.116	1	adipocyte	C4b
Sod2	7.20343e-17	0.600756	0.508	0.151	1.60889e-12	adipocyte	Sod2
Scgb1a1	7.01999e-28	0.600482	0.154	0.011	1.56791e-23	adipocyte	Scgb1a1
Akt2	4.33921e-09	0.598862	0.492	0.212	9.69162e-05	adipocyte	Akt2
Hsdl2	6.75109e-20	0.596518	0.369	0.076	1.50785e-15	adipocyte	Hsdl2
Ldhb1	2.65922e-18	0.595444	0.369	0.08	5.93938e-14	adipocyte	Ldhb
Me31	3.15691e-17	0.592101	0.308	0.06	7.05097e-13	adipocyte	Me3
Bcl2l13	1.08097e-07	0.591248	0.369	0.154	0.00241434	adipocyte	Bcl2l13
Lgr41	1.57742e-21	0.590967	0.431	0.092	3.52317e-17	adipocyte	Lgr4
Rnf144a1	2.76005e-09	0.590908	0.462	0.179	6.16458e-05	adipocyte	Rnf144a
Trim67	0	0.590485	0.385	0.001	0	adipocyte	Trim67
Nr4a3	9.92569e-32	0.587687	0.185	0.014	2.2169e-27	adipocyte	Nr4a3
Mme	2.5258e-100	0.585762	0.369	0.017	5.64137e-96	adipocyte	Mme
1991-09-01	0.000398589	0.584933	0.554	0.405	1	adipocyte	2024-09-09
Prpf4b	2.2859e-06	0.58406	0.738	0.499	0.0510556	adipocyte	Prpf4b
Lgr6	2.80235e-81	0.582488	0.308	0.015	6.25904e-77	adipocyte	Lgr6
Kcnb1	2.28671e-17	0.579762	0.338	0.07	5.10736e-13	adipocyte	Kcnb1
Ormdl3	2.32445e-47	0.578243	0.415	0.044	5.19167e-43	adipocyte	Ormdl3
Mettl7a1	1.86492e-27	0.578095	0.462	0.086	4.1653e-23	adipocyte	Mettl7a1
Hipk21	2.15859e-08	0.57801	0.723	0.421	0.000482122	adipocyte	Hipk2
Dmbt1	0	0.577045	0.169	0	0	adipocyte	Dmbt1
Cyp2f2	1.53223e-193	0.574474	0.185	0.002	3.42224e-189	adipocyte	Cyp2f2
Dlgap11	7.20132e-29	0.572779	0.215	0.02	1.60842e-24	adipocyte	Dlgap1
Zfp395	4.41831e-10	0.572202	0.446	0.17	9.86829e-06	adipocyte	Zfp395
Grb141	4.60371e-14	0.571667	0.308	0.071	1.02824e-09	adipocyte	Grb14
4732471J01Rik	8.15153e-10	0.571213	0.415	0.156	1.82064e-05	adipocyte	4732471J01Rik
Zhx22	3.1058e-06	0.570815	0.554	0.322	0.0693681	adipocyte	Zhx2
Pde7b2	9.13088e-07	0.570087	0.738	0.462	0.0203938	adipocyte	Pde7b
Slc25a17	2.30609e-11	0.569029	0.492	0.185	5.15066e-07	adipocyte	Slc25a17
Msi22	1.93667e-09	0.567822	0.954	0.656	4.32556e-05	adipocyte	Msi2
Hsd17b4	2.07607e-11	0.567369	0.523	0.211	4.6369e-07	adipocyte	Hsd17b4
Atp5a11	9.37843e-08	0.567239	0.615	0.366	0.00209467	adipocyte	Atp5a1
Nnmt	4.26105e-16	0.565107	0.262	0.048	9.51706e-12	adipocyte	Nnmt
Chchd6	3.09665e-17	0.564471	0.4	0.095	6.91636e-13	adipocyte	Chchd6
Gnai1	6.70893e-24	0.56423	0.323	0.05	1.49844e-19	adipocyte	Gnai1
Mmd	6.92071e-11	0.563851	0.354	0.11	1.54574e-06	adipocyte	Mmd
1932-03-01	2.71584e-09	0.562629	0.723	0.381	6.06583e-05	adipocyte	2024-03-03
Ywhag	1.78756e-08	0.561405	0.662	0.358	0.000399251	adipocyte	Ywhag
Klb	0	0.56138	0.323	0.001	0	adipocyte	Klb
Fry2	8.63418e-05	0.561212	0.8	0.633	1	adipocyte	Fry
Sh3kbp11	1.33353e-06	0.561027	0.815	0.555	0.0297844	adipocyte	Sh3kbp1
Adcy5	1.44537e-08	0.560185	0.2	0.049	0.000322823	adipocyte	Adcy5
Luc7l2	3.01664e-08	0.560071	0.923	0.88	0.000673767	adipocyte	Luc7l2
Aqp7	5.482e-74	0.559455	0.354	0.021	1.2244e-69	adipocyte	Aqp7
Slc22a3	0	0.559453	0.308	0.002	0	adipocyte	Slc22a3
Arhgap242	1.24773e-08	0.557803	0.923	0.577	0.000278682	adipocyte	Arhgap24
Cpped1	2.40192e-07	0.557534	0.554	0.29	0.00536469	adipocyte	Cpped1
Plbd11	1.3918e-16	0.555944	0.6	0.186	3.10858e-12	adipocyte	Plbd1
Aldh6a1	4.5835e-29	0.555469	0.431	0.072	1.02372e-24	adipocyte	Aldh6a1
Eif4g1	1.12545e-08	0.555243	0.738	0.436	0.000251369	adipocyte	Eif4g1
Cdip11	7.66653e-07	0.555153	0.523	0.289	0.0171232	adipocyte	Cdip1
Pmepa11	1.61042e-08	0.553245	0.554	0.259	0.000359688	adipocyte	Pmepa1
Lrba2	1.62685e-06	0.550708	0.677	0.423	0.0363358	adipocyte	Lrba
Nrbp21	2.48506e-25	0.545227	0.369	0.061	5.55037e-21	adipocyte	Nrbp2
2024-03-05	1.12064e-08	0.544192	0.462	0.209	0.000250296	adipocyte	2024-03-05
Agpat3	3.86329e-06	0.541095	0.462	0.253	0.0862866	adipocyte	Agpat3
Nampt	1.02739e-05	0.540625	0.508	0.302	0.229468	adipocyte	Nampt
Itih4	2.82072e-67	0.538913	0.246	0.011	6.30008e-63	adipocyte	Itih4
Cadm21	3.16423e-36	0.538851	0.2	0.014	7.06732e-32	adipocyte	Cadm2
Vps13a2	5.86274e-07	0.538659	0.677	0.423	0.0130944	adipocyte	Vps13a
Mtch2	2.67634e-10	0.535481	0.462	0.182	5.9776e-06	adipocyte	Mtch2
Dbi	1.42221e-13	0.534256	0.4	0.117	3.17651e-09	adipocyte	Dbi
Pdhb	1.06838e-13	0.533384	0.415	0.124	2.38623e-09	adipocyte	Pdhb
Slc16a10	2.99632e-07	0.532805	0.585	0.292	0.00669228	adipocyte	Slc16a10
Pabpn1	1.56107e-07	0.531624	0.569	0.305	0.00348665	adipocyte	Pabpn1
Dag11	6.09605e-06	0.531461	0.446	0.245	0.136155	adipocyte	Dag1
Cmtm4	1.2573e-10	0.528919	0.369	0.117	2.80819e-06	adipocyte	Cmtm4
Inca1	2.58176e-111	0.528808	0.323	0.012	5.76636e-107	adipocyte	Inca1
Sdc4	3.30833e-09	0.528772	0.385	0.142	7.38916e-05	adipocyte	Sdc4
Decr1	3.63218e-16	0.527493	0.415	0.107	8.11248e-12	adipocyte	Decr1
Dagla1	6.39738e-12	0.52624	0.385	0.117	1.42885e-07	adipocyte	Dagla
Atad3a	1.20608e-14	0.52546	0.462	0.141	2.69378e-10	adipocyte	Atad3a
Grina1	2.82407e-06	0.524103	0.508	0.27	0.0630757	adipocyte	Grina
Aplp21	2.24301e-05	0.523702	0.662	0.484	0.500977	adipocyte	Aplp2
Bfar	4.35812e-08	0.522055	0.508	0.244	0.000973387	adipocyte	Bfar
A530020G20Rik	6.06915e-66	0.520996	0.262	0.013	1.35554e-61	adipocyte	A530020G20Rik
Kif16b	9.99038e-06	0.516913	0.615	0.395	0.223135	adipocyte	Kif16b
Tom1l22	0.000261616	0.516542	0.554	0.396	1	adipocyte	Tom1l2
6030443J06Rik	1.44714e-21	0.516396	0.323	0.055	3.23218e-17	adipocyte	6030443J06Rik
Ccnl1	6.77078e-06	0.516146	0.785	0.588	0.151225	adipocyte	Ccnl1
Sort11	2.08443e-10	0.516109	0.446	0.164	4.65558e-06	adipocyte	Sort1
Zfp655	3.27303e-07	0.515865	0.477	0.235	0.00731032	adipocyte	Zfp655
Gm424181	2.28191e-09	0.514888	1	1	5.09665e-05	adipocyte	Gm42418
Cmss11	2.00157e-07	0.513479	1	1	0.00447051	adipocyte	Cmss1
Nmnat3	6.60177e-09	0.513418	0.508	0.215	0.00014745	adipocyte	Nmnat3
Cox10	0.000233344	0.51322	0.354	0.188	1	adipocyte	Cox10
Gmpr	6.57616e-18	0.512794	0.262	0.043	1.46878e-13	adipocyte	Gmpr
Stx18	1.18308e-07	0.51263	0.6	0.331	0.00264242	adipocyte	Stx18
Dusp4	7.84828e-37	0.511622	0.246	0.021	1.75291e-32	adipocyte	Dusp4
Kif21a1	1.49e-31	0.511318	0.292	0.033	3.32791e-27	adipocyte	Kif21a
Phka2	3.86112e-10	0.510618	0.662	0.314	8.62381e-06	adipocyte	Phka2
Ubr5	3.79371e-05	0.509529	0.815	0.685	0.847325	adipocyte	Ubr5
Trabd2b1	1.11193e-06	0.50944	0.323	0.125	0.0248348	adipocyte	Trabd2b
Poln	1.83266e-33	0.509356	0.369	0.048	4.09324e-29	adipocyte	Poln
Maob	1.76334e-27	0.50761	0.246	0.027	3.93841e-23	adipocyte	Maob
Stk40	1.0503e-07	0.507123	0.462	0.215	0.00234585	adipocyte	Stk40
Pde4a	2.02168e-09	0.506513	0.354	0.123	4.51542e-05	adipocyte	Pde4a
Mtx2	1.07765e-12	0.505978	0.538	0.197	2.40693e-08	adipocyte	Mtx2
Galnt22	0.00118405	0.505641	0.554	0.4	1	adipocyte	Galnt2
Dnajc15	4.07497e-13	0.503963	0.492	0.161	9.10144e-09	adipocyte	Dnajc15
Rere1	4.7481e-06	0.503867	0.985	0.862	0.106049	adipocyte	Rere
Abcd2	8.78401e-11	0.503675	0.369	0.115	1.96191e-06	adipocyte	Abcd2
Trhde	3.90501e-13	0.502198	0.169	0.026	8.72185e-09	adipocyte	Trhde
Ces1f	0	0.500908	0.246	0	0	adipocyte	Ces1f
Lncbate10	0	0.500837	0.154	0	0	adipocyte	Lncbate10
Oplah	4.39375e-39	0.500813	0.354	0.039	9.81345e-35	adipocyte	Oplah
Angpt1	3.14586e-10	0.499238	0.385	0.125	7.02627e-06	adipocyte	Angpt1
Angptl4	2.57637e-27	0.4982	0.323	0.045	5.75432e-23	adipocyte	Angptl4
Tapt11	3.8223e-08	0.497474	0.492	0.221	0.00085371	adipocyte	Tapt1
Pus10	3.40265e-09	0.496873	0.508	0.223	7.59982e-05	adipocyte	Pus10
Mid1	6.13483e-06	0.494378	0.538	0.301	0.137021	adipocyte	Mid1
Gpx3	7.79092e-12	0.493447	0.462	0.159	1.7401e-07	adipocyte	Gpx3
Faf1	4.28813e-05	0.489677	0.723	0.608	0.957753	adipocyte	Faf1
Syne2	3.18728e-06	0.489668	0.677	0.417	0.071188	adipocyte	Syne2
Pde1a	1.56971e-09	0.486589	0.554	0.227	3.50594e-05	adipocyte	Pde1a
Son1	1.27127e-06	0.484746	0.985	0.88	0.0283938	adipocyte	Son
Crls1	2.16073e-16	0.483664	0.338	0.075	4.82598e-12	adipocyte	Crls1
Pon3	1.46623e-07	0.48304	0.385	0.158	0.00327483	adipocyte	Pon3
Trit11	3.80555e-07	0.482766	0.4	0.178	0.00849969	adipocyte	Trit1
Adig	0	0.481999	0.323	0.002	0	adipocyte	Adig
Gm9899	0	0.481358	0.277	0.002	0	adipocyte	Gm9899
Firre1	8.05084e-07	0.481297	0.477	0.243	0.0179816	adipocyte	Firre
Pard32	1.18151e-07	0.480844	0.708	0.369	0.00263889	adipocyte	Pard3
Car5b	3.71134e-23	0.480129	0.231	0.028	8.28927e-19	adipocyte	Car5b
Pim11	4.64376e-08	0.48008	0.338	0.127	0.00103718	adipocyte	Pim1
Angptl8	1.11278e-164	0.479434	0.231	0.004	2.4854e-160	adipocyte	Angptl8
Slc2a4	2.35151e-91	0.478498	0.308	0.013	5.25209e-87	adipocyte	Slc2a4
Suclg1	5.80032e-13	0.476883	0.4	0.119	1.2955e-08	adipocyte	Suclg1
Macrod1	6.24886e-15	0.476312	0.354	0.084	1.39568e-10	adipocyte	Macrod1
Acat2	1.62382e-31	0.475998	0.292	0.033	3.62679e-27	adipocyte	Acat2
Rorc	2.99877e-56	0.47531	0.323	0.023	6.69776e-52	adipocyte	Rorc
Gm134831	5.65885e-10	0.4752	0.231	0.056	1.2639e-05	adipocyte	Gm13483
Aldh1l1	9.01405e-70	0.471828	0.308	0.017	2.01329e-65	adipocyte	Aldh1l1
Mef2d2	1.48386e-05	0.471506	0.615	0.407	0.331421	adipocyte	Mef2d
Rps6ka52	4.28656e-05	0.471074	0.523	0.31	0.957404	adipocyte	Rps6ka5
Spata17	1.44712e-99	0.470492	0.246	0.008	3.23213e-95	adipocyte	Spata17
Ptprm2	5.09337e-14	0.470235	0.969	0.542	1.1376e-09	adipocyte	Ptprm
Coq10a	8.49718e-16	0.469411	0.338	0.077	1.89785e-11	adipocyte	Coq10a
Cabcoco1	1.74569e-54	0.46784	0.246	0.014	3.89899e-50	adipocyte	Cabcoco1
Pex16	1.13322e-28	0.465574	0.354	0.051	2.53104e-24	adipocyte	Pex16
Fmo3	9.34083e-140	0.465559	0.138	0.001	2.08627e-135	adipocyte	Fmo3
Uck1	4.31711e-20	0.463279	0.308	0.053	9.64226e-16	adipocyte	Uck1
Slc25a22	1.06394e-10	0.462102	0.308	0.088	2.3763e-06	adipocyte	Slc25a22
Sfxn1	5.84153e-11	0.461417	0.477	0.17	1.30471e-06	adipocyte	Sfxn1
Malat11	1.20647e-07	0.461115	1	1	0.00269465	adipocyte	Malat1
Abcb8	5.28981e-30	0.460814	0.338	0.045	1.18148e-25	adipocyte	Abcb8
Eml5	4.21066e-20	0.460034	0.369	0.072	9.40451e-16	adipocyte	Eml5
Gprin3	1.46378e-37	0.459658	0.277	0.025	3.26935e-33	adipocyte	Gprin3
Hadh	4.79731e-13	0.457089	0.385	0.109	1.07148e-08	adipocyte	Hadh
Dot1l	5.8761e-06	0.455984	0.462	0.241	0.131243	adipocyte	Dot1l
Acss11	2.90939e-07	0.455706	0.354	0.14	0.00649812	adipocyte	Acss1
Thrap3	4.0953e-07	0.455494	0.815	0.558	0.00914686	adipocyte	Thrap3
Sema4b2	1.05751e-19	0.455485	0.415	0.09	2.36194e-15	adipocyte	Sema4b
Entpd5	8.69673e-23	0.454776	0.354	0.061	1.94241e-18	adipocyte	Entpd5
Akap7	3.4694e-07	0.453866	0.554	0.278	0.00774891	adipocyte	Akap7
Chkb	8.13652e-10	0.453398	0.431	0.163	1.81729e-05	adipocyte	Chkb
Acat1	2.30098e-08	0.453044	0.508	0.227	0.000513923	adipocyte	Acat1
AY0361181	0.000127786	0.451785	1	0.989	1	adipocyte	AY036118
Afg3l2	2.78133e-05	0.450878	0.431	0.235	0.621209	adipocyte	Afg3l2
Zkscan3	6.99865e-06	0.44966	0.538	0.317	0.156315	adipocyte	Zkscan3
Scp21	5.35134e-09	0.448223	0.462	0.189	0.000119522	adipocyte	Scp2
Samm50	1.31546e-10	0.44667	0.415	0.142	2.93808e-06	adipocyte	Samm50
Smoc1	5.38576e-20	0.446346	0.554	0.139	1.20291e-15	adipocyte	Smoc1
Cmc1	2.77756e-08	0.444882	0.446	0.185	0.000620368	adipocyte	Cmc1
Apol6	1.2977e-76	0.443463	0.185	0.006	2.89841e-72	adipocyte	Apol6
Mdh1	2.88761e-07	0.443382	0.446	0.201	0.00644947	adipocyte	Mdh1
Epas1	1.19023e-06	0.443308	0.6	0.321	0.0265839	adipocyte	Epas1
Pygl1	2.90737e-08	0.442892	0.431	0.171	0.000649362	adipocyte	Pygl
Atp2a2	2.40641e-06	0.441938	0.8	0.595	0.0537472	adipocyte	Atp2a2
Wipi2	2.98369e-07	0.441019	0.462	0.216	0.00666406	adipocyte	Wipi2
Ankrd17	0.0026903	0.440386	0.862	0.792	1	adipocyte	Ankrd17
Net11	2.18167e-13	0.440189	0.292	0.067	4.87276e-09	adipocyte	Net1
Nr6a11	1.20107e-05	0.439802	0.477	0.255	0.26826	adipocyte	Nr6a1
Gmps	1.82692e-06	0.439581	0.446	0.218	0.0408043	adipocyte	Gmps
Dhdh	2.76592e-13	0.439267	0.354	0.094	6.17767e-09	adipocyte	Dhdh
Slc7a6	1.78757e-09	0.438778	0.4	0.144	3.99253e-05	adipocyte	Slc7a6
Clpx	1.07063e-05	0.438487	0.446	0.237	0.239125	adipocyte	Clpx
Sik3	0.000278564	0.437166	0.862	0.744	1	adipocyte	Sik3
Kdm6b1	1.55649e-07	0.436536	0.354	0.138	0.00347643	adipocyte	Kdm6b
Igfbp4	0.00675893	0.434382	0.338	0.224	1	adipocyte	Igfbp4
Rgl3	1.37939e-44	0.433759	0.277	0.021	3.08086e-40	adipocyte	Rgl3
Galm	8.47509e-11	0.433423	0.308	0.084	1.89291e-06	adipocyte	Galm
Prodh1	2.01817e-17	0.433261	0.246	0.04	4.50759e-13	adipocyte	Prodh
Pum1	0.000838713	0.433092	0.646	0.565	1	adipocyte	Pum1
Ppp2r3a	0.000236506	0.431409	0.477	0.287	1	adipocyte	Ppp2r3a
Jade11	8.96387e-06	0.431212	0.354	0.157	0.200208	adipocyte	Jade1
Adora1	3.77299e-179	0.430075	0.246	0.004	8.42698e-175	adipocyte	Adora1
Slmap	2.85384e-05	0.429149	0.692	0.521	0.637405	adipocyte	Slmap
Ppp1r15b	2.60591e-08	0.42914	0.431	0.181	0.000582031	adipocyte	Ppp1r15b
Hivep12	0.000239141	0.428978	0.569	0.374	1	adipocyte	Hivep1
Steap4	2.88628e-13	0.428698	0.277	0.06	6.44652e-09	adipocyte	Steap4
Pald11	1.80591e-05	0.425984	0.446	0.229	0.403351	adipocyte	Pald1
Zfp438	1.6655e-06	0.425076	0.354	0.151	0.0371988	adipocyte	Zfp438
Pex19	2.08165e-10	0.42481	0.338	0.105	4.64937e-06	adipocyte	Pex19
Caprin1	0.00028021	0.424682	0.631	0.469	1	adipocyte	Caprin1
Vps13d	1.77624e-06	0.424473	0.831	0.637	0.0396724	adipocyte	Vps13d
Tmeff1	1.61981e-53	0.423579	0.262	0.016	3.61785e-49	adipocyte	Tmeff1
Supt31	4.54687e-05	0.423474	0.585	0.354	1	adipocyte	Supt3
Ccdc691	2.55126e-17	0.422187	0.262	0.045	5.69824e-13	adipocyte	Ccdc69
Fbxo31	3.74905e-09	0.421772	0.292	0.089	8.3735e-05	adipocyte	Fbxo31
Prkaa2	1.56045e-15	0.421758	0.354	0.081	3.48527e-11	adipocyte	Prkaa2
Vldlr	3.80999e-38	0.421467	0.277	0.025	8.50962e-34	adipocyte	Vldlr
Rmnd1	4.76297e-07	0.4207	0.431	0.2	0.0106381	adipocyte	Rmnd1
Slc12a2	1.86363e-10	0.420071	0.369	0.115	4.16241e-06	adipocyte	Slc12a2
Ppp2r1b	4.00124e-11	0.419984	0.369	0.113	8.93678e-07	adipocyte	Ppp2r1b
Uqcrc1	5.28585e-09	0.419563	0.477	0.196	0.00011806	adipocyte	Uqcrc1
Akap8l	0.00017172	0.419372	0.538	0.353	1	adipocyte	Akap8l
Pank3	1.12125e-07	0.419275	0.369	0.146	0.00250432	adipocyte	Pank3
Trp53inp2	2.22803e-13	0.418987	0.323	0.079	4.97631e-09	adipocyte	Trp53inp2
Lin52	6.9458e-06	0.41871	0.523	0.274	0.155134	adipocyte	Lin52
Fgf10	3.08498e-29	0.418384	0.123	0.007	6.89031e-25	adipocyte	Fgf10
Retn	1.8876e-102	0.416079	0.138	0.002	4.21596e-98	adipocyte	Retn
Ptgr2	4.56659e-10	0.41572	0.415	0.145	1.01995e-05	adipocyte	Ptgr2
Prlr	7.20507e-34	0.415282	0.154	0.009	1.60925e-29	adipocyte	Prlr
Chdh1	1.19718e-204	0.414298	0.215	0.002	2.6739e-200	adipocyte	Chdh
Acadvl	9.77751e-15	0.41357	0.338	0.08	2.18381e-10	adipocyte	Acadvl
Ackr31	1.61297e-09	0.413351	0.308	0.092	3.60256e-05	adipocyte	Ackr3
Larp4	2.67725e-05	0.41298	0.492	0.281	0.597963	adipocyte	Larp4
Wdr60	1.05277e-09	0.411257	0.292	0.086	2.35136e-05	adipocyte	Wdr60
Klf15	3.06694e-22	0.411237	0.215	0.025	6.85002e-18	adipocyte	Klf15
Rnf24	1.32085e-11	0.411063	0.308	0.079	2.95011e-07	adipocyte	Rnf24
Ank2	4.4938e-06	0.409585	0.523	0.259	0.100369	adipocyte	Ank2
Gtf2i1	0.000142583	0.409572	0.615	0.406	1	adipocyte	Gtf2i
Rxrg1	9.03252e-161	0.409325	0.292	0.006	2.01741e-156	adipocyte	Rxrg
Nol4l	0.00631089	0.40927	0.246	0.141	1	adipocyte	Nol4l
Eno1	6.37569e-06	0.407439	0.538	0.304	0.142401	adipocyte	Eno1
Sidt2	0.000523307	0.407383	0.4	0.237	1	adipocyte	Sidt2
Sav1	0.000217047	0.406857	0.477	0.291	1	adipocyte	Sav1
Mccc2	7.54241e-10	0.406154	0.338	0.107	1.6846e-05	adipocyte	Mccc2
Cblb3	7.2067e-05	0.405737	0.723	0.491	1	adipocyte	Cblb
Mocs2	1.09048e-10	0.403706	0.369	0.117	2.43558e-06	adipocyte	Mocs2
Epb411	0.000379802	0.403218	0.631	0.446	1	adipocyte	Epb41
Slc18b1	2.2504e-21	0.401825	0.308	0.05	5.02627e-17	adipocyte	Slc18b1
Vps13c	0.000105968	0.401638	0.738	0.535	1	adipocyte	Vps13c
Cyth11	0.00153282	0.401284	0.692	0.538	1	adipocyte	Cyth1
Coq9	8.28528e-17	0.401115	0.385	0.089	1.85052e-12	adipocyte	Coq9
Lgals4	9.44675e-43	0.40071	0.277	0.022	2.10993e-38	adipocyte	Lgals4
Pcmtd11	0.00157414	0.400218	0.646	0.476	1	adipocyte	Pcmtd1
Rbpms2	2.02569e-22	0.399735	0.277	0.039	4.52437e-18	adipocyte	Rbpms2
Sirt3	2.84838e-13	0.399606	0.323	0.08	6.36187e-09	adipocyte	Sirt3
Pex13	4.67393e-08	0.398879	0.385	0.15	0.00104392	adipocyte	Pex13
Nktr	0.000268265	0.396609	0.769	0.674	1	adipocyte	Nktr
Ppp2ca	0.00272647	0.396336	0.554	0.421	1	adipocyte	Ppp2ca
Sdha	8.69488e-05	0.396078	0.538	0.343	1	adipocyte	Sdha
Cgnl1	1.78563e-14	0.395801	0.769	0.319	3.98819e-10	adipocyte	Cgnl1
Ganc	4.866e-11	0.393599	0.338	0.098	1.08682e-06	adipocyte	Ganc
Letmd1	3.59235e-10	0.39336	0.308	0.09	8.02351e-06	adipocyte	Letmd1
Slc16a1	3.07801e-21	0.393256	0.277	0.041	6.87474e-17	adipocyte	Slc16a1
Acaa2	9.84176e-07	0.393005	0.354	0.147	0.0219816	adipocyte	Acaa2
Wdr4	5.04243e-07	0.392127	0.262	0.089	0.0112623	adipocyte	Wdr4
Supt6	4.99228e-06	0.390483	0.554	0.312	0.111503	adipocyte	Supt6
Wwox1	0.00439291	0.38927	0.8	0.655	1	adipocyte	Wwox
Gucd1	2.47475e-06	0.389169	0.292	0.113	0.0552734	adipocyte	Gucd1
Timm44	1.3731e-05	0.388816	0.338	0.155	0.306682	adipocyte	Timm44
Arhgef122	2.72233e-05	0.388227	0.846	0.582	0.608031	adipocyte	Arhgef12
Atp5g31	3.00676e-05	0.38797	0.523	0.314	0.67156	adipocyte	Atp5g3
Gm17276	1.46562e-19	0.38748	0.231	0.032	3.27345e-15	adipocyte	Gm17276
Fastk	1.96106e-06	0.386966	0.308	0.124	0.0438002	adipocyte	Fastk
Mmd2	0	0.386594	0.215	0	0	adipocyte	Mmd2
Ttc191	8.81947e-06	0.386507	0.492	0.264	0.196983	adipocyte	Ttc19
Rhoq	1.39362e-05	0.386385	0.6	0.359	0.311265	adipocyte	Rhoq
Osbpl1a	0.000103717	0.38631	0.477	0.276	1	adipocyte	Osbpl1a
C9orf72	0.00868898	0.386192	0.354	0.239	1	adipocyte	C9orf72
Atpaf2	1.77428e-12	0.386096	0.292	0.071	3.96286e-08	adipocyte	Atpaf2
Mapre3	4.97462e-08	0.385648	0.354	0.129	0.00111108	adipocyte	Mapre3
Lpgat12	8.43871e-05	0.384391	0.554	0.333	1	adipocyte	Lpgat1
Kng2	3.56744e-169	0.383738	0.169	0.002	7.96788e-165	adipocyte	Kng2
Arhgap323	1.1985e-08	0.383174	0.523	0.218	0.000267685	adipocyte	Arhgap32
Idh3b	1.16926e-05	0.383	0.385	0.183	0.261154	adipocyte	Idh3b
Ginm1	8.83572e-12	0.382956	0.369	0.108	1.97346e-07	adipocyte	Ginm1
Shisa6	5.93019e-18	0.382045	0.108	0.008	1.32451e-13	adipocyte	Shisa6
Mccc1	1.61365e-09	0.38201	0.338	0.109	3.60409e-05	adipocyte	Mccc1
Ldha	5.31787e-05	0.381717	0.523	0.309	1	adipocyte	Ldha
Cycs	1.19908e-07	0.381701	0.4	0.159	0.00267814	adipocyte	Cycs
Nr3c11	4.99099e-05	0.381402	0.892	0.664	1	adipocyte	Nr3c1
Dnm1l	5.53105e-06	0.380698	0.615	0.379	0.123536	adipocyte	Dnm1l
Ncor1	0.000536375	0.380497	0.831	0.756	1	adipocyte	Ncor1
Cyb5b1	2.48223e-05	0.379728	0.492	0.273	0.554405	adipocyte	Cyb5b
Ift81	1.17021e-13	0.378644	0.323	0.076	2.61367e-09	adipocyte	Ift81
Ndufaf4	6.26144e-11	0.378384	0.308	0.085	1.39849e-06	adipocyte	Ndufaf4
Gpc4	9.73591e-08	0.378238	0.246	0.073	0.00217452	adipocyte	Gpc4
Hspa9	2.29218e-06	0.377081	0.431	0.201	0.0511958	adipocyte	Hspa9
P2rx5	2.64865e-93	0.376978	0.215	0.006	5.91577e-89	adipocyte	P2rx5
Idh3g	8.05807e-09	0.37603	0.338	0.115	0.000179977	adipocyte	Idh3g
Rmdn3	3.32859e-10	0.375156	0.262	0.069	7.4344e-06	adipocyte	Rmdn3
Sfxn51	3.14082e-05	0.373375	0.554	0.304	0.701503	adipocyte	Sfxn5
Ak3	1.94153e-08	0.372702	0.4	0.153	0.000433642	adipocyte	Ak3
2700097O09Rik	2.97014e-06	0.371638	0.292	0.116	0.0663381	adipocyte	2700097O09Rik
Slc20a2	3.02301e-05	0.371501	0.508	0.273	0.67519	adipocyte	Slc20a2
Nectin21	6.83806e-12	0.370798	0.292	0.072	1.52728e-07	adipocyte	Nectin2
Rab3ip1	2.74084e-08	0.368727	0.323	0.11	0.000612167	adipocyte	Rab3ip
Acaa1b	2.85988e-226	0.367949	0.169	0.001	6.38754e-222	adipocyte	Acaa1b
Atp5b1	2.86838e-05	0.367904	0.585	0.365	0.640652	adipocyte	Atp5b
Apoo	1.00287e-10	0.367849	0.246	0.058	2.2399e-06	adipocyte	Apoo
Lzts2	9.29223e-10	0.367046	0.323	0.099	2.07542e-05	adipocyte	Lzts2
Cox161	0.00729998	0.366345	0.6	0.46	1	adipocyte	Cox16
Tob2	4.2512e-06	0.366247	0.323	0.135	0.0949506	adipocyte	Tob2
Sipa1l11	0.00162665	0.364952	0.646	0.51	1	adipocyte	Sipa1l1
Glb1l2	8.65403e-105	0.364527	0.169	0.003	1.93288e-100	adipocyte	Glb1l2
Srsf11	0.000972452	0.363824	0.692	0.549	1	adipocyte	Srsf11
Gnao1	3.5785e-07	0.36368	0.338	0.125	0.00799257	adipocyte	Gnao1
Acad10	7.68982e-14	0.363235	0.262	0.053	1.71752e-09	adipocyte	Acad10
Zfp827	0.00342441	0.362271	0.292	0.161	1	adipocyte	Zfp827
Pex11a	1.71525e-44	0.361866	0.231	0.015	3.83101e-40	adipocyte	Pex11a
H6pd	5.65137e-06	0.361332	0.385	0.178	0.126223	adipocyte	H6pd
9330111N05Rik	7.0025e-23	0.361144	0.185	0.018	1.56401e-18	adipocyte	9330111N05Rik
Mapk8ip3	0.000466608	0.360926	0.585	0.401	1	adipocyte	Mapk8ip3
Mcrip2	3.06919e-53	0.360181	0.262	0.016	6.85503e-49	adipocyte	Mcrip2
Ttll11	3.65636e-15	0.360075	0.262	0.049	8.16648e-11	adipocyte	Ttll11
Megf91	0.000208502	0.357887	0.385	0.205	1	adipocyte	Megf9
Lrrc8d1	0.00028904	0.357503	0.662	0.472	1	adipocyte	Lrrc8d
Ivd	1.0712e-06	0.357313	0.354	0.149	0.0239252	adipocyte	Ivd
Fbh1	3.58368e-05	0.356896	0.477	0.262	0.800414	adipocyte	Fbh1
Pcgf5	7.50529e-05	0.356879	0.477	0.266	1	adipocyte	Pcgf5
Nr1h3	5.24563e-12	0.356437	0.323	0.085	1.17161e-07	adipocyte	Nr1h3
St3gal3	2.28834e-05	0.356006	0.554	0.329	0.5111	adipocyte	St3gal3
Abhd6	5.59754e-21	0.35515	0.292	0.046	1.25021e-16	adipocyte	Abhd6
Lypd6b	3.6503e-17	0.355137	0.123	0.011	8.15294e-13	adipocyte	Lypd6b
Arel1	0.000131614	0.354934	0.415	0.228	1	adipocyte	Arel1
Aldoa1	0.000400878	0.354672	0.538	0.355	1	adipocyte	Aldoa
Immt	2.376e-05	0.354335	0.523	0.297	0.53068	adipocyte	Immt
Selenbp1	2.95654e-09	0.354248	0.262	0.072	6.60344e-05	adipocyte	Selenbp1
Cog4	1.66599e-05	0.354055	0.492	0.261	0.372099	adipocyte	Cog4
Flcn	0.000505264	0.353355	0.323	0.175	1	adipocyte	Flcn
Sil11	0.000843375	0.352565	0.446	0.28	1	adipocyte	Sil1
Eci2	1.53161e-08	0.352319	0.385	0.143	0.000342086	adipocyte	Eci2
Ano10	0.000574294	0.35119	0.385	0.215	1	adipocyte	Ano10
Fktn	4.3173e-08	0.351169	0.369	0.138	0.000964269	adipocyte	Fktn
Klhdc7a	0	0.350957	0.215	0.001	0	adipocyte	Klhdc7a
Naa30	5.92601e-08	0.350778	0.369	0.138	0.00132358	adipocyte	Naa30
Gnb5	2.53435e-12	0.35019	0.215	0.042	5.66047e-08	adipocyte	Gnb5
Pxmp4	8.50337e-11	0.350169	0.277	0.071	1.89923e-06	adipocyte	Pxmp4
Rbfox21	1.01353e-05	0.34925	0.785	0.469	0.226371	adipocyte	Rbfox2
Suclg21	3.67212e-05	0.347695	0.569	0.327	0.820168	adipocyte	Suclg2
Tmem2451	0.00207955	0.347651	0.477	0.336	1	adipocyte	Tmem245
Fam228b	1.23269e-21	0.346423	0.2	0.022	2.75322e-17	adipocyte	Fam228b
Gpcpd13	0.00135341	0.345952	0.615	0.462	1	adipocyte	Gpcpd1
Bcap31	0.000457409	0.345024	0.354	0.19	1	adipocyte	Bcap31
Prpf38b	0.000710022	0.344697	0.554	0.38	1	adipocyte	Prpf38b
Fggy1	9.05152e-06	0.344379	0.462	0.23	0.202166	adipocyte	Fggy
C3	0.00255518	0.343775	0.492	0.338	1	adipocyte	C3
Prr16	4.94057e-21	0.343507	0.138	0.012	1.10348e-16	adipocyte	Prr16
Iars21	0.000190675	0.342678	0.462	0.274	1	adipocyte	Iars2
Golga4	0.00198725	0.342251	0.6	0.417	1	adipocyte	Golga4
Prdm9	4.61512e-18	0.342039	0.308	0.057	1.03079e-13	adipocyte	Prdm9
B3galt2	5.47743e-51	0.341208	0.169	0.007	1.22338e-46	adipocyte	B3galt2
Isoc2a	1.5452e-12	0.341102	0.262	0.057	3.4512e-08	adipocyte	Isoc2a
Cspg41	7.2745e-15	0.340985	0.246	0.044	1.62476e-10	adipocyte	Cspg4
Plin5	3.39382e-83	0.340711	0.215	0.007	7.58009e-79	adipocyte	Plin5
Isca1	4.98082e-09	0.340553	0.308	0.096	0.000111247	adipocyte	Isca1
Dnajc11	1.61167e-05	0.34055	0.385	0.184	0.359967	adipocyte	Dnajc11
Sdhb	7.19402e-06	0.340247	0.431	0.209	0.160678	adipocyte	Sdhb
Rnmt	0.00751195	0.339374	0.292	0.179	1	adipocyte	Rnmt
Srsf101	0.00240212	0.33926	0.523	0.377	1	adipocyte	Srsf10
Epb41l5	9.55135e-18	0.338797	0.262	0.043	2.13329e-13	adipocyte	Epb41l5
Ank31	7.76634e-06	0.338643	0.2	0.065	0.173461	adipocyte	Ank3
Gm112661	2.14136e-06	0.337847	0.246	0.085	0.0478273	adipocyte	Gm11266
Ksr1	0.0041521	0.337636	0.554	0.395	1	adipocyte	Ksr1
Usp19	0.0010395	0.336958	0.4	0.249	1	adipocyte	Usp19
Calcoco11	1.19476e-07	0.336924	0.277	0.09	0.0026685	adipocyte	Calcoco1
Gzf1	4.41934e-05	0.334926	0.231	0.092	0.987061	adipocyte	Gzf1
Dcaf1	1.82471e-06	0.334288	0.369	0.157	0.040755	adipocyte	Dcaf1
Otop1	0	0.333969	0.2	0.001	0	adipocyte	Otop1
Scarf11	1.18684e-06	0.333535	0.277	0.101	0.0265082	adipocyte	Scarf1
Copb1	0.00405555	0.333424	0.462	0.304	1	adipocyte	Copb1
Elmod3	3.22486e-16	0.332765	0.308	0.062	7.20272e-12	adipocyte	Elmod3
Klf91	9.79919e-05	0.33272	0.431	0.233	1	adipocyte	Klf9
Ndufs1	0.00121606	0.332496	0.4	0.246	1	adipocyte	Ndufs1
Cpq1	0.000500053	0.33179	0.662	0.451	1	adipocyte	Cpq
Cry2	0.000235516	0.331787	0.323	0.165	1	adipocyte	Cry2
Nppa	3.40009e-05	0.331027	0.323	0.149	0.75941	adipocyte	Nppa
Gm32817	9.74723e-146	0.330901	0.185	0.003	2.17704e-141	adipocyte	Gm32817
Brwd12	0.000744531	0.330649	0.631	0.474	1	adipocyte	Brwd1
Txnip1	0.00248797	0.330237	0.585	0.445	1	adipocyte	Txnip
Pitpnm21	4.33531e-07	0.329923	0.462	0.199	0.00968292	adipocyte	Pitpnm2
Ndrg2	1.86673e-09	0.329521	0.277	0.078	4.16935e-05	adipocyte	Ndrg2
Fastkd1	4.03065e-09	0.329253	0.262	0.073	9.00245e-05	adipocyte	Fastkd1
Ndufab1	1.11868e-06	0.329041	0.4	0.174	0.0249858	adipocyte	Ndufab1
Bcl61	0.000460104	0.328818	0.385	0.214	1	adipocyte	Bcl6
Atp9a2	5.50456e-06	0.328771	0.308	0.125	0.122944	adipocyte	Atp9a
Cpt2	6.64269e-12	0.328648	0.277	0.066	1.48364e-07	adipocyte	Cpt2
Cox7b	1.09273e-05	0.327604	0.323	0.14	0.24406	adipocyte	Cox7b
Nsdhl	4.79132e-07	0.327058	0.215	0.065	0.0107014	adipocyte	Nsdhl
Urgcp	0.00279558	0.326774	0.4	0.266	1	adipocyte	Urgcp
Crem	1.10588e-06	0.326522	0.338	0.136	0.0246998	adipocyte	Crem
Nr1d1	1.84023e-05	0.326427	0.323	0.144	0.411015	adipocyte	Nr1d1
Nadk1	1.32257e-05	0.326201	0.538	0.286	0.295397	adipocyte	Nadk
Ubc	0.000551243	0.32583	0.508	0.324	1	adipocyte	Ubc
Fgf21	7.81944e-05	0.324918	0.262	0.109	1	adipocyte	Fgf2
Bckdha	1.72213e-10	0.324598	0.308	0.086	3.84637e-06	adipocyte	Bckdha
Pou6f1	5.39417e-08	0.324017	0.277	0.088	0.00120479	adipocyte	Pou6f1
Brd31	0.000137459	0.323481	0.4	0.217	1	adipocyte	Brd3
Ppm1l2	3.58942e-06	0.323324	0.262	0.091	0.0801696	adipocyte	Ppm1l
G0s2	5.17042e-09	0.323256	0.169	0.036	0.000115481	adipocyte	G0s2
Itga71	1.25597e-15	0.322876	0.246	0.043	2.8052e-11	adipocyte	Itga7
Celf21	1.88609e-06	0.322703	1	0.814	0.0421257	adipocyte	Celf2
Nat10	0.000766356	0.321682	0.231	0.108	1	adipocyte	Nat10
Adk2	0.00287205	0.321655	0.538	0.374	1	adipocyte	Adk
Fah	3.99573e-17	0.321411	0.246	0.04	8.92446e-13	adipocyte	Fah
Atf2	0.000758992	0.320784	0.615	0.421	1	adipocyte	Atf2
Timm23	3.22406e-05	0.320022	0.369	0.179	0.720094	adipocyte	Timm23
Aldh4a1	2.70316e-09	0.319806	0.231	0.059	6.03751e-05	adipocyte	Aldh4a1
Smarcc2	0.000741152	0.319664	0.538	0.377	1	adipocyte	Smarcc2
Pfkl	0.000132626	0.319337	0.262	0.117	1	adipocyte	Pfkl
Zhx31	2.49395e-06	0.317604	0.538	0.266	0.0557023	adipocyte	Zhx3
Fabp3	0.00140524	0.317529	0.292	0.158	1	adipocyte	Fabp3
Ptms	0.00189502	0.31752	0.431	0.28	1	adipocyte	Ptms
Arhgap421	6.99037e-07	0.317464	0.431	0.18	0.015613	adipocyte	Arhgap42
Tgoln1	0.000330605	0.317356	0.338	0.177	1	adipocyte	Tgoln1
Zfp970	0.00102441	0.317258	0.215	0.099	1	adipocyte	Zfp970
Kank1	0.000140211	0.316972	0.4	0.199	1	adipocyte	Kank1
BB365896	2.87304e-226	0.315696	0.169	0.001	6.41693e-222	adipocyte	BB365896
Echdc1	1.42614e-07	0.315612	0.215	0.061	0.00318527	adipocyte	Echdc1
Dmac21	1.98412e-10	0.315414	0.308	0.086	4.43152e-06	adipocyte	Dmac2
Ankrd9	5.22922e-46	0.31453	0.215	0.013	1.16795e-41	adipocyte	Ankrd9
Dtnbp1	0.000243876	0.314353	0.615	0.395	1	adipocyte	Dtnbp1
Chd3	0.00270906	0.314083	0.369	0.224	1	adipocyte	Chd3
Srrt1	0.000418427	0.314064	0.492	0.307	1	adipocyte	Srrt
Mbnl2	0.00198668	0.313594	1	0.928	1	adipocyte	Mbnl2
Anxa6	0.00317181	0.313311	0.431	0.283	1	adipocyte	Anxa6
Ccdc62	8.61635e-13	0.313229	0.246	0.051	1.92446e-08	adipocyte	Ccdc62
Atrn	0.00289878	0.312189	0.508	0.344	1	adipocyte	Atrn
Tuba8	2.84554e-40	0.311925	0.2	0.012	6.3555e-36	adipocyte	Tuba8
Uhrf1bp1	2.41499e-07	0.31165	0.262	0.085	0.00539388	adipocyte	Uhrf1bp1
Plcd1	8.17722e-09	0.311575	0.262	0.075	0.000182638	adipocyte	Plcd1
Cyhr1	0.00202712	0.310696	0.277	0.156	1	adipocyte	Cyhr1
Pafah2	8.04603e-14	0.310523	0.246	0.048	1.79708e-09	adipocyte	Pafah2
Syde2	9.51949e-15	0.310048	0.231	0.04	2.12618e-10	adipocyte	Syde2
Rmdn1	0.000316525	0.309956	0.462	0.267	1	adipocyte	Rmdn1
Map3k52	0.0012692	0.309689	0.738	0.54	1	adipocyte	Map3k5
Nr1d2	9.05432e-05	0.309192	0.631	0.391	1	adipocyte	Nr1d2
Rasd1	1.09437e-61	0.309142	0.154	0.005	2.44427e-57	adipocyte	Rasd1
Bbof1	3.17594e-44	0.308482	0.231	0.015	7.09347e-40	adipocyte	Bbof1
Mfn1	0.000590249	0.308402	0.369	0.211	1	adipocyte	Mfn1
Sec31b	5.69698e-11	0.308184	0.154	0.026	1.27242e-06	adipocyte	Sec31b
Ar	0.000932721	0.308165	0.246	0.116	1	adipocyte	Ar
F3	2.32435e-26	0.307976	0.231	0.024	5.19145e-22	adipocyte	F3
Acaa1a	9.46889e-07	0.307338	0.385	0.16	0.0211488	adipocyte	Acaa1a
Dlg11	0.00128984	0.3071	0.785	0.648	1	adipocyte	Dlg1
Arhgap21	0.00488414	0.306729	0.631	0.48	1	adipocyte	Arhgap21
St3gal5	4.95311e-05	0.306033	0.354	0.164	1	adipocyte	St3gal5
Letm1	3.41723e-05	0.305393	0.308	0.135	0.763237	adipocyte	Letm1
Fam57b	7.83322e-19	0.305257	0.169	0.019	1.74955e-14	adipocyte	Fam57b
1700037H04Rik	8.13573e-13	0.304501	0.246	0.051	1.81712e-08	adipocyte	1700037H04Rik
Cox5a	0.000124159	0.304392	0.4	0.214	1	adipocyte	Cox5a
Kdm5c	0.000558901	0.304163	0.538	0.35	1	adipocyte	Kdm5c
Trarg1	2.10779e-46	0.304105	0.169	0.008	4.70775e-42	adipocyte	Trarg1
Zscan26	0.00354329	0.303586	0.415	0.272	1	adipocyte	Zscan26
Brpf11	2.25139e-05	0.303549	0.462	0.238	0.502848	adipocyte	Brpf1
Trib1	3.8272e-06	0.30251	0.277	0.103	0.0854805	adipocyte	Trib1
Psma1	3.67891e-06	0.301245	0.338	0.14	0.0821684	adipocyte	Psma1
Mettl24	3.09265e-15	0.300713	0.138	0.016	6.90743e-11	adipocyte	Mettl24
Slc25a26	4.45347e-05	0.3006	0.354	0.163	0.994682	adipocyte	Slc25a26
Fxyd11	4.74959e-11	0.300052	0.231	0.051	1.06082e-06	adipocyte	Fxyd1
Tlcd1	5.65365e-26	0.299178	0.215	0.022	1.26274e-21	adipocyte	Tlcd1
Pkn11	0.0028017	0.298975	0.6	0.457	1	adipocyte	Pkn1
Arid1b2	0.00589688	0.298666	0.954	0.908	1	adipocyte	Arid1b
Gm33037	1.22798e-29	0.298661	0.138	0.008	2.74269e-25	adipocyte	Gm33037
Uqcrh	0.000759095	0.298232	0.323	0.177	1	adipocyte	Uqcrh
Dlg2	2.01176e-08	0.298057	0.4	0.147	0.000449326	adipocyte	Dlg2
Sctr	3.41408e-154	0.297846	0.123	0.001	7.62536e-150	adipocyte	Sctr
Scgb3a2	2.5482e-103	0.297631	0.108	0.001	5.6914e-99	adipocyte	Scgb3a2
Ilrun	0.00589649	0.297309	0.538	0.394	1	adipocyte	Ilrun
Camsap2	0.00839637	0.296775	0.446	0.312	1	adipocyte	Camsap2
Zcwpw2	3.42378e-11	0.296557	0.215	0.045	7.64701e-07	adipocyte	Zcwpw2
Echs1	6.71781e-08	0.295605	0.292	0.096	0.00150042	adipocyte	Echs1
Cyc1	5.36277e-05	0.29517	0.338	0.161	1	adipocyte	Cyc1
Tead12	0.000747536	0.294761	0.615	0.409	1	adipocyte	Tead1
Acsf21	1.13e-08	0.294497	0.262	0.075	0.000252385	adipocyte	Acsf2
4931428L18Rik	7.44034e-94	0.294422	0.154	0.003	1.6618e-89	adipocyte	4931428L18Rik
Ffar4	7.31984e-117	0.294209	0.169	0.003	1.63489e-112	adipocyte	Ffar4
Bcl9l	8.2527e-06	0.294056	0.369	0.166	0.184324	adipocyte	Bcl9l
Gprc5b1	6.55101e-11	0.29373	0.292	0.075	1.46317e-06	adipocyte	Gprc5b
Aldh1a1	0.000138542	0.293712	0.262	0.113	1	adipocyte	Aldh1a1
St7	0.00915223	0.293685	0.477	0.33	1	adipocyte	St7
Mafg	1.1479e-05	0.293639	0.415	0.197	0.256383	adipocyte	Mafg
Socs6	1.00263e-05	0.29343	0.4	0.187	0.223937	adipocyte	Socs6
Uqcrc2	4.36606e-05	0.293148	0.4	0.199	0.975159	adipocyte	Uqcrc2
Kctd11	5.03998e-09	0.293122	0.246	0.065	0.000112568	adipocyte	Kctd1
Srl1	0.00018256	0.292991	0.169	0.061	1	adipocyte	Srl
Slc25a35	4.84913e-19	0.292606	0.154	0.016	1.08305e-14	adipocyte	Slc25a35
4930556N13Rik	1.81676e-60	0.292074	0.154	0.005	4.05774e-56	adipocyte	4930556N13Rik
Bzw1	0.00021855	0.291297	0.415	0.231	1	adipocyte	Bzw1
Syap1	0.00096337	0.291281	0.323	0.179	1	adipocyte	Syap1
Pmm1	8.45293e-15	0.290905	0.185	0.027	1.88796e-10	adipocyte	Pmm1
Mknk2	2.03059e-05	0.290427	0.354	0.162	0.453533	adipocyte	Mknk2
Mmaa	6.93154e-05	0.290146	0.292	0.133	1	adipocyte	Mmaa
Dbt	8.93986e-10	0.289791	0.231	0.056	1.99672e-05	adipocyte	Dbt
Pla2g12a	9.07262e-09	0.289049	0.2	0.048	0.000202637	adipocyte	Pla2g12a
Tdrp	4.06324e-33	0.288956	0.2	0.015	9.07525e-29	adipocyte	Tdrp
Map7	4.37172e-06	0.288561	0.215	0.071	0.0976423	adipocyte	Map7
Urb1	1.10359e-06	0.287851	0.262	0.09	0.0246488	adipocyte	Urb1
9630013D21Rik	2.91034e-24	0.287836	0.185	0.017	6.50025e-20	adipocyte	9630013D21Rik
Acbd4	1.59165e-08	0.286788	0.277	0.083	0.000355495	adipocyte	Acbd4
Sos11	0.000115314	0.286395	0.554	0.325	1	adipocyte	Sos1
Prrc2a	0.00547947	0.286289	0.538	0.398	1	adipocyte	Prrc2a
Mcph1	0.00236556	0.286065	0.446	0.276	1	adipocyte	Mcph1
Gm325691	7.86411e-23	0.286016	0.169	0.016	1.75645e-18	adipocyte	Gm32569
Rnf214	0.00108172	0.285547	0.431	0.266	1	adipocyte	Rnf214
Mir100hg1	3.44496e-06	0.28327	0.569	0.287	0.0769433	adipocyte	Mir100hg
Ndufv21	0.00102323	0.282801	0.354	0.2	1	adipocyte	Ndufv2
Plaat3	3.21197e-05	0.282364	0.215	0.078	0.717393	adipocyte	Plaat3
Hmgcs1	4.18604e-05	0.281893	0.246	0.098	0.934952	adipocyte	Hmgcs1
Abhd11	1.93084e-08	0.281768	0.215	0.056	0.000431253	adipocyte	Abhd11
Taldo1	9.89491e-07	0.280802	0.354	0.14	0.0221003	adipocyte	Taldo1
C330007P06Rik	0.000474129	0.280802	0.292	0.148	1	adipocyte	C330007P06Rik
Dnaja2	0.000965222	0.279778	0.415	0.252	1	adipocyte	Dnaja2
Tmem120a	6.65624e-06	0.279602	0.2	0.064	0.148667	adipocyte	Tmem120a
Cox4i1	0.00929631	0.279572	0.4	0.27	1	adipocyte	Cox4i1
Sfta3-ps	1.89112e-110	0.278984	0.123	0.002	4.22382e-106	adipocyte	Sfta3-ps
Cyp4f17	5.48055e-06	0.278544	0.185	0.057	0.122408	adipocyte	Cyp4f17
Ddx3x	0.00584941	0.278063	0.508	0.35	1	adipocyte	Ddx3x
Wdr93	8.47467e-156	0.277986	0.169	0.002	1.89282e-151	adipocyte	Wdr93
Ptp4a1.1	5.58847e-15	0.277793	0.215	0.035	1.24819e-10	adipocyte	Ptp4a1.1
Gm14410	0.000230457	0.277571	0.323	0.162	1	adipocyte	Gm14410
Med121	0.000752277	0.277313	0.415	0.243	1	adipocyte	Med12
Znrf3	0.00431116	0.277244	0.4	0.26	1	adipocyte	Znrf3
Tusc3	0.0092143	0.277151	0.338	0.212	1	adipocyte	Tusc3
Nacc2	0.00838529	0.276832	0.277	0.169	1	adipocyte	Nacc2
Klhl242	0.00415496	0.276479	0.523	0.363	1	adipocyte	Klhl24
Lekr1	3.38912e-07	0.276181	0.215	0.063	0.00756959	adipocyte	Lekr1
Cpeb11	0.000106048	0.274831	0.308	0.139	1	adipocyte	Cpeb1
Sdhc	4.06738e-05	0.274755	0.292	0.127	0.90845	adipocyte	Sdhc
Plgrkt	0.000246938	0.274284	0.415	0.234	1	adipocyte	Plgrkt
Ikzf21	3.59388e-06	0.273644	0.354	0.143	0.0802692	adipocyte	Ikzf2
Csnk1a1	0.00129968	0.273456	0.738	0.605	1	adipocyte	Csnk1a1
Wapl	0.00297428	0.273087	0.677	0.508	1	adipocyte	Wapl
Herc32	0.00466472	0.272106	0.308	0.178	1	adipocyte	Herc3
2810004N23Rik	2.34109e-05	0.272054	0.323	0.141	0.522883	adipocyte	2810004N23Rik
Insig1	4.32024e-07	0.271804	0.246	0.079	0.00964926	adipocyte	Insig1
Sun11	0.00109382	0.271527	0.354	0.198	1	adipocyte	Sun1
Ktn11	0.00309864	0.271075	0.631	0.444	1	adipocyte	Ktn1
Vkorc1l11	0.000236425	0.270337	0.431	0.233	1	adipocyte	Vkorc1l1
Cops3	0.000626347	0.270297	0.323	0.166	1	adipocyte	Cops3
Ndufb8	1.62989e-07	0.270096	0.369	0.139	0.00364036	adipocyte	Ndufb8
Chd61	0.00286303	0.269548	0.677	0.513	1	adipocyte	Chd6
Gm35853	1.03842e-13	0.269407	0.215	0.038	2.31931e-09	adipocyte	Gm35853
Rgcc	3.81963e-15	0.269047	0.246	0.043	8.53114e-11	adipocyte	Rgcc
Focad	0.00231605	0.26818	0.369	0.217	1	adipocyte	Focad
Timm9	6.81078e-05	0.268047	0.277	0.119	1	adipocyte	Timm9
Ndufs3	0.00111544	0.267358	0.277	0.144	1	adipocyte	Ndufs3
Tecr	0.000165248	0.267288	0.369	0.192	1	adipocyte	Tecr
Ell21	0.00205576	0.267163	0.415	0.249	1	adipocyte	Ell2
Clpb	0.000413789	0.266872	0.277	0.133	1	adipocyte	Clpb
5930430L01Rik	3.9442e-14	0.266706	0.231	0.042	8.80938e-10	adipocyte	5930430L01Rik
Wdr62	1.42508e-07	0.266583	0.215	0.061	0.00318291	adipocyte	Wdr62
Afg1l	0.00248419	0.265878	0.446	0.271	1	adipocyte	Afg1l
Brap	0.000403559	0.264463	0.369	0.2	1	adipocyte	Brap
Hp1	0.00233281	0.26414	0.2	0.092	1	adipocyte	Hp
Pgk1	0.000261938	0.264084	0.308	0.15	1	adipocyte	Pgk1
Stard7	0.00191849	0.264037	0.323	0.184	1	adipocyte	Stard7
Trmt9b1	6.06884e-13	0.263097	0.2	0.035	1.35548e-08	adipocyte	Trmt9b
Ube3b	0.00691096	0.262772	0.338	0.209	1	adipocyte	Ube3b
Cdk12	0.00426209	0.262633	0.631	0.484	1	adipocyte	Cdk12
Nfe2l1	0.000713646	0.261318	0.415	0.24	1	adipocyte	Nfe2l1
Ciapin1	1.16558e-06	0.261091	0.292	0.106	0.0260331	adipocyte	Ciapin1
1190005I06Rik	2.10977e-30	0.26097	0.169	0.012	4.71217e-26	adipocyte	1190005I06Rik
Sfpq	0.00254308	0.260922	0.8	0.685	1	adipocyte	Sfpq
Bnc2	2.71419e-08	0.260801	0.508	0.212	0.000606213	adipocyte	Bnc2
Smim10l1	0.00279787	0.26073	0.246	0.131	1	adipocyte	Smim10l1
Pkd2l2	1.90308e-28	0.259843	0.169	0.013	4.25053e-24	adipocyte	Pkd2l2
Mrs2	0.00296197	0.259624	0.385	0.233	1	adipocyte	Mrs2
Shmt1	3.54489e-27	0.259561	0.169	0.013	7.9175e-23	adipocyte	Shmt1
Glcci12	0.00934774	0.259185	0.338	0.21	1	adipocyte	Glcci1
Fh1	7.43974e-06	0.258937	0.308	0.124	0.166167	adipocyte	Fh1
Slc44a3	6.6976e-61	0.258039	0.123	0.003	1.49591e-56	adipocyte	Slc44a3
Fam210a	0.000545436	0.257622	0.277	0.134	1	adipocyte	Fam210a
Stat5a	0.000933329	0.257059	0.215	0.097	1	adipocyte	Stat5a
4930481A15Rik	3.25434e-05	0.25671	0.169	0.055	0.726858	adipocyte	4930481A15Rik
Slc16a2	6.51657e-08	0.256227	0.446	0.172	0.00145548	adipocyte	Slc16a2
A530016L24Rik	5.02383e-64	0.254837	0.154	0.005	1.12207e-59	adipocyte	A530016L24Rik
Loxl1	4.28111e-05	0.254382	0.369	0.172	0.956187	adipocyte	Loxl1
Ddx24	0.00216139	0.254295	0.462	0.283	1	adipocyte	Ddx24
Ubac1	0.000187545	0.254292	0.262	0.117	1	adipocyte	Ubac1
Oxnad1	4.25877e-12	0.254013	0.231	0.047	9.51195e-08	adipocyte	Oxnad1
Ndufs2	0.000937563	0.253323	0.292	0.152	1	adipocyte	Ndufs2
Abhd151	7.89069e-09	0.252865	0.2	0.047	0.000176239	adipocyte	Abhd15
Gabpa	0.000265427	0.252766	0.338	0.17	1	adipocyte	Gabpa
Slc25a23	6.25955e-13	0.251733	0.215	0.04	1.39807e-08	adipocyte	Slc25a23
Foxred1	1.17679e-05	0.251607	0.231	0.083	0.262837	adipocyte	Foxred1
Aoc3	2.05346e-14	0.251404	0.185	0.028	4.58641e-10	adipocyte	Aoc3
Cdkl5	0.000403282	0.251015	0.185	0.073	1	adipocyte	Cdkl5
Prelp1	7.21911e-06	0.250051	0.231	0.08	0.161239	adipocyte	Prelp
Bank1	0	4.1929	0.935	0.091	0	bcell	Bank1
Aff3	0	3.62555	0.95	0.135	0	bcell	Aff3
Bach2	1.80137e-258	3.44869	0.95	0.319	4.02335e-254	bcell	Bach2
Pax5	0	3.02963	0.926	0.003	0	bcell	Pax5
Ralgps2	0	2.74619	0.929	0.178	0	bcell	Ralgps2
Tmem163	0	2.6054	0.762	0.018	0	bcell	Tmem163
Ikzf3	0	2.58831	0.912	0.027	0	bcell	Ikzf3
Ripor21	1.10068e-244	2.56134	0.926	0.269	2.45838e-240	bcell	Ripor2
Kcnq5	0	2.55122	0.674	0.035	0	bcell	Kcnq5
Btla	0	2.54113	0.838	0.028	0	bcell	Btla
Bcl11a	0	2.42359	0.768	0.05	0	bcell	Bcl11a
Man1a	2.63456e-167	2.34979	0.956	0.547	5.88429e-163	bcell	Man1a
Ighd	0	2.28216	0.821	0.004	0	bcell	Ighd
Gm15987	0	2.24369	0.826	0.089	0	bcell	Gm15987
Immp2l	1.04304e-156	2.19591	0.812	0.271	2.32964e-152	bcell	Immp2l
Fchsd2	4.02986e-126	2.18413	0.876	0.504	9.00068e-122	bcell	Fchsd2
Pou2af1	0	2.14631	0.75	0.002	0	bcell	Pou2af1
Ebf1	4.53059e-148	2.05992	0.982	0.583	1.01191e-143	bcell	Ebf1
Ighm	0	2.01365	0.818	0.045	0	bcell	Ighm
Gm30211	0	1.99254	0.671	0.002	0	bcell	Gm30211
Cacna1e	0	1.97154	0.532	0.034	0	bcell	Cacna1e
Cd55	2.52467e-216	1.95943	0.756	0.173	5.63886e-212	bcell	Cd55
Cd74	3.79926e-233	1.95052	0.903	0.249	8.48564e-229	bcell	Cd74
Inpp4b	5.93487e-117	1.8984	0.785	0.324	1.32555e-112	bcell	Inpp4b
Slc9a7	4.09286e-266	1.89091	0.747	0.133	9.1414e-262	bcell	Slc9a7
Foxp1	6.00228e-131	1.84411	0.988	0.939	1.34061e-126	bcell	Foxp1
Chst3	0	1.83714	0.685	0.01	0	bcell	Chst3
Gm47782	0	1.81791	0.256	0.003	0	bcell	Gm47782
Satb1	0	1.80448	0.674	0.082	0	bcell	Satb1
Mef2c	3.67037e-120	1.78721	0.932	0.575	8.19777e-116	bcell	Mef2c
Lrrk2	4.95288e-177	1.75478	0.809	0.251	1.10623e-172	bcell	Lrrk2
Arhgef18	1.60758e-147	1.7316	0.759	0.263	3.59053e-143	bcell	Arhgef18
Arhgap151	2.98845e-127	1.67706	0.985	0.592	6.6747e-123	bcell	Arhgap15
Ppp1r16b	2.30328e-232	1.6568	0.741	0.141	5.14438e-228	bcell	Ppp1r16b
Blnk	6.87143e-188	1.61263	0.812	0.219	1.53473e-183	bcell	Blnk
Ets1	7.81756e-126	1.60271	0.859	0.362	1.74605e-121	bcell	Ets1
Cd22	0	1.60204	0.679	0.031	0	bcell	Cd22
BE692007	0	1.58995	0.665	0.051	0	bcell	BE692007
Apobec3	2.965e-166	1.55792	0.882	0.349	6.62234e-162	bcell	Apobec3
Fam169b	0	1.52901	0.621	0.027	0	bcell	Fam169b
Prkcb1	1.34146e-115	1.52117	0.962	0.526	2.99615e-111	bcell	Prkcb
Sell1	0	1.51644	0.647	0.058	0	bcell	Sell
Cd79a	0	1.5088	0.659	0.003	0	bcell	Cd79a
Tmem131l1	1.07493e-139	1.47543	0.879	0.381	2.40085e-135	bcell	Tmem131l
Nedd9	1.16038e-111	1.4695	0.894	0.452	2.59171e-107	bcell	Nedd9
Prkce	1.45439e-98	1.46422	0.918	0.599	3.24838e-94	bcell	Prkce
Wdfy41	2.66417e-148	1.45635	0.924	0.388	5.95042e-144	bcell	Wdfy4
Bcar3	1.46707e-99	1.45402	0.688	0.255	3.27669e-95	bcell	Bcar3
2024-03-01	1.42057e-83	1.43065	0.762	0.36	3.17284e-79	bcell	2024-03-01
St6gal1	4.54631e-87	1.4253	0.779	0.381	1.01542e-82	bcell	St6gal1
Cd371	9.46903e-171	1.37609	0.747	0.207	2.11491e-166	bcell	Cd37
Dgkd	4.7883e-104	1.3581	0.862	0.472	1.06947e-99	bcell	Dgkd
Ms4a1	0	1.33715	0.568	0.002	0	bcell	Ms4a1
Syk1	6.15211e-96	1.32556	0.885	0.461	1.37407e-91	bcell	Syk
Cmah	8.21212e-242	1.3177	0.691	0.112	1.83418e-237	bcell	Cmah
Ero1lb	2.55131e-170	1.31409	0.656	0.151	5.69835e-166	bcell	Ero1lb
Gm267401	5.62583e-86	1.30966	0.915	0.529	1.25653e-81	bcell	Gm26740
Add3	1.09304e-65	1.30955	0.765	0.436	2.44131e-61	bcell	Add3
St6galnac3	2.84733e-72	1.30851	0.609	0.224	6.3595e-68	bcell	St6galnac3
H2-Ob	0	1.29506	0.624	0.008	0	bcell	H2-Ob
Swap70	4.21042e-76	1.29376	0.706	0.355	9.40398e-72	bcell	Swap70
Fam107b1	3.13544e-86	1.29225	0.679	0.272	7.00301e-82	bcell	Fam107b
Card111	1.15683e-228	1.28554	0.703	0.12	2.58378e-224	bcell	Card11
Kynu	0	1.28503	0.524	0.041	0	bcell	Kynu
Dock21	3.75766e-105	1.28461	0.997	0.614	8.39272e-101	bcell	Dock2
Ppp3cc	1.93179e-156	1.27994	0.682	0.179	4.31465e-152	bcell	Ppp3cc
2610035D17Rik	1.07443e-58	1.27623	0.626	0.296	2.39975e-54	bcell	2610035D17Rik
Cyfip21	3.57385e-162	1.24885	0.7	0.171	7.9822e-158	bcell	Cyfip2
H2-Aa	1.17964e-236	1.24404	0.676	0.111	2.63474e-232	bcell	H2-Aa
Stat4	0	1.23603	0.568	0.056	0	bcell	Stat4
Ccnd31	2.01501e-77	1.23523	0.841	0.479	4.50051e-73	bcell	Ccnd3
Cyth1	3.87328e-77	1.22817	0.853	0.533	8.65097e-73	bcell	Cyth1
Stk17b1	2.92597e-104	1.21719	0.732	0.273	6.53515e-100	bcell	Stk17b
Blk	0	1.21358	0.512	0.005	0	bcell	Blk
Pgap1	1.50719e-105	1.18658	0.579	0.168	3.36631e-101	bcell	Pgap1
Cd19	0	1.18162	0.606	0.001	0	bcell	Cd19
Grap2	0	1.17194	0.621	0.058	0	bcell	Grap2
Rhoh	2.2797e-129	1.16959	0.6	0.153	5.0917e-125	bcell	Rhoh
Ikzf11	2.33415e-82	1.16673	0.859	0.436	5.21332e-78	bcell	Ikzf1
Arap2	4.88178e-119	1.16603	0.606	0.163	1.09035e-114	bcell	Arap2
Rabgap1l	1.25288e-80	1.15808	0.876	0.53	2.7983e-76	bcell	Rabgap1l
Pxk	1.00877e-67	1.15507	0.679	0.356	2.25309e-63	bcell	Pxk
Foxn3	5.03211e-74	1.15134	0.962	0.823	1.12392e-69	bcell	Foxn3
Zfp8311	1.61519e-294	1.14519	0.532	0.054	3.60752e-290	bcell	Zfp831
H2-Eb1	1.1007e-212	1.14135	0.65	0.111	2.45841e-208	bcell	H2-Eb1
Scml4	7.62292e-267	1.14039	0.535	0.06	1.70258e-262	bcell	Scml4
Birc3	2.50372e-96	1.13027	0.744	0.323	5.59206e-92	bcell	Birc3
Siglecg	0	1.12405	0.553	0.015	0	bcell	Siglecg
Cr2	0	1.11403	0.412	0.003	0	bcell	Cr2
Pde7a	5.20701e-71	1.11113	0.635	0.282	1.16299e-66	bcell	Pde7a
Stap1	9.77653e-197	1.10355	0.518	0.076	2.18359e-192	bcell	Stap1
Serinc3	1.60822e-84	1.10247	0.885	0.56	3.59196e-80	bcell	Serinc3
Eml4	2.15621e-70	1.09855	0.779	0.483	4.81589e-66	bcell	Eml4
Fcer2a	0	1.09836	0.429	0.001	0	bcell	Fcer2a
Snx2	7.52769e-73	1.08724	0.782	0.436	1.68131e-68	bcell	Snx2
Glcci1	4.11199e-91	1.08264	0.606	0.204	9.18412e-87	bcell	Glcci1
Pou2f2	1.1665e-119	1.08201	0.638	0.182	2.60538e-115	bcell	Pou2f2
Smap2	3.18491e-72	1.08191	0.721	0.371	7.11351e-68	bcell	Smap2
Zfp318	1.39064e-122	1.08065	0.556	0.138	3.10599e-118	bcell	Zfp318
Ciita	1.03324e-247	1.07727	0.597	0.078	2.30773e-243	bcell	Ciita
Msi2	1.69302e-65	1.06949	0.918	0.653	3.78136e-61	bcell	Msi2
Mndal	7.68579e-69	1.06573	0.721	0.358	1.71662e-64	bcell	Mndal
Traf3ip3	3.17776e-219	1.0611	0.65	0.108	7.09752e-215	bcell	Traf3ip3
2010309G21Rik	0	1.04832	0.388	0.002	0	bcell	2010309G21Rik
Bcl2	4.41442e-46	1.04682	0.629	0.328	9.8596e-42	bcell	Bcl2
Sh3bp5	3.94062e-66	1.03095	0.641	0.295	8.80137e-62	bcell	Sh3bp5
Tut4	5.22194e-67	1.02443	0.779	0.457	1.16632e-62	bcell	Tut4
AU020206	1.4336e-60	1.0225	0.653	0.311	3.20194e-56	bcell	AU020206
Dipk1a	2.51575e-71	1.02194	0.576	0.218	5.61893e-67	bcell	Dipk1a
Ap1s3	6.18178e-273	1.01765	0.497	0.051	1.3807e-268	bcell	Ap1s3
Foxo1	9.04792e-53	1.01576	0.685	0.383	2.02085e-48	bcell	Foxo1
Strbp	1.74723e-77	1.0145	0.618	0.237	3.90243e-73	bcell	Strbp
4930523C07Rik	1.18975e-84	1.00742	0.541	0.173	2.65732e-80	bcell	4930523C07Rik
Hvcn1	1.31075e-257	1.00554	0.494	0.054	2.92756e-253	bcell	Hvcn1
Cd79b	0	1.00481	0.535	0.006	0	bcell	Cd79b
Csnk1g3	1.48841e-58	1.0034	0.718	0.424	3.32437e-54	bcell	Csnk1g3
Snx29	7.97445e-62	1.00293	0.921	0.654	1.78109e-57	bcell	Snx29
Fcrl1	0	1.00113	0.503	0.037	0	bcell	Fcrl1
Rasgrp3	1.22543e-80	1.00041	0.553	0.174	2.737e-76	bcell	Rasgrp3
Gm43388	0	0.999348	0.459	0	0	bcell	Gm43388
Txndc16	2.31411e-80	0.992249	0.538	0.182	5.16855e-76	bcell	Txndc16
H2-Ab1	1.31663e-144	0.972672	0.562	0.114	2.94069e-140	bcell	H2-Ab1
Myo1e	1.21581e-54	0.967119	0.776	0.456	2.71551e-50	bcell	Myo1e
Slc12a61	2.05019e-62	0.966541	0.9	0.66	4.5791e-58	bcell	Slc12a6
Fli1	4.22838e-55	0.964891	0.956	0.8	9.44408e-51	bcell	Fli1
Ppp3ca	7.17631e-52	0.95505	0.988	0.927	1.60283e-47	bcell	Ppp3ca
Gm8369	6.61939e-269	0.941775	0.482	0.049	1.47844e-264	bcell	Gm8369
Ifi209	1.48834e-89	0.940112	0.541	0.155	3.32421e-85	bcell	Ifi209
H2-DMb2	0	0.937433	0.459	0.013	0	bcell	H2-DMb2
Slamf6	4.59567e-306	0.936699	0.488	0.044	1.02644e-301	bcell	Slamf6
Tmem243	6.22241e-71	0.934685	0.544	0.203	1.38978e-66	bcell	Tmem243
Ccm2	2.22497e-55	0.934014	0.676	0.361	4.96948e-51	bcell	Ccm2
Malt1	1.43894e-63	0.928855	0.629	0.286	3.21387e-59	bcell	Malt1
Il21r	1.42472e-85	0.927664	0.541	0.162	3.1821e-81	bcell	Il21r
Rcsd11	5.68466e-61	0.924237	0.803	0.478	1.26967e-56	bcell	Rcsd1
A630001G21Rik	5.08396e-61	0.911918	0.662	0.316	1.1355e-56	bcell	A630001G21Rik
Med13	7.14797e-43	0.910189	0.712	0.501	1.5965e-38	bcell	Med13
Cytip1	3.88673e-113	0.909666	0.571	0.141	8.68102e-109	bcell	Cytip
Ccdc88c	5.24674e-125	0.908231	0.588	0.14	1.17186e-120	bcell	Ccdc88c
Itga41	3.88112e-60	0.906904	0.715	0.34	8.66848e-56	bcell	Itga4
Shisa5	5.15492e-72	0.905034	0.674	0.313	1.15135e-67	bcell	Shisa5
Arhgap261	5.23766e-57	0.902609	0.903	0.66	1.16983e-52	bcell	Arhgap26
B3gnt5	0	0.898676	0.45	0.016	0	bcell	B3gnt5
Lmbrd1	5.84971e-49	0.89138	0.676	0.412	1.30653e-44	bcell	Lmbrd1
Gimap8	6.61674e-134	0.89036	0.488	0.095	1.47785e-129	bcell	Gimap8
Xylt11	5.53517e-55	0.886676	0.841	0.48	1.23628e-50	bcell	Xylt1
Rapgef61	9.27885e-57	0.877587	0.829	0.572	2.07243e-52	bcell	Rapgef6
Rras2	1.15417e-53	0.875591	0.515	0.205	2.57784e-49	bcell	Rras2
Rasa31	1.27293e-35	0.87257	0.785	0.58	2.84308e-31	bcell	Rasa3
Atp2a31	1.60884e-153	0.867731	0.503	0.088	3.59334e-149	bcell	Atp2a3
Itpr1	3.54193e-42	0.866686	0.865	0.622	7.91089e-38	bcell	Itpr1
Traf5	5.30312e-60	0.860921	0.568	0.244	1.18445e-55	bcell	Traf5
H2-Q6	5.89819e-133	0.860605	0.515	0.105	1.31736e-128	bcell	H2-Q6
Ankrd441	1.93689e-61	0.859793	0.962	0.732	4.32604e-57	bcell	Ankrd44
Iqsec11	2.95159e-50	0.858603	0.738	0.447	6.59237e-46	bcell	Iqsec1
Haao	0	0.854708	0.456	0.025	0	bcell	Haao
Tbc1d10c	0	0.853767	0.491	0.034	0	bcell	Tbc1d10c
Fcmr	0	0.847272	0.409	0	0	bcell	Fcmr
Ccr6	0	0.845619	0.35	0.003	0	bcell	Ccr6
Dennd4a1	4.04621e-32	0.844015	0.671	0.437	9.0372e-28	bcell	Dennd4a
1110059E24Rik	1.19198e-60	0.839255	0.529	0.206	2.66228e-56	bcell	1110059E24Rik
Nxpe3	1.07137e-137	0.836222	0.462	0.083	2.39291e-133	bcell	Nxpe3
Cd38	1.06265e-47	0.82877	0.529	0.228	2.37342e-43	bcell	Cd38
Plekha2	3.57949e-49	0.827179	0.621	0.318	7.99478e-45	bcell	Plekha2
Cacna1i	0	0.825247	0.382	0.001	0	bcell	Cacna1i
Susd11	5.65265e-93	0.824841	0.421	0.094	1.26252e-88	bcell	Susd1
Dock111	6.19984e-49	0.824453	0.744	0.44	1.38473e-44	bcell	Dock11
Pag11	4.2322e-36	0.819891	0.703	0.443	9.45261e-32	bcell	Pag1
Plcg21	5.01344e-55	0.818143	0.771	0.413	1.11975e-50	bcell	Plcg2
Pde3b	3.87866e-17	0.808828	0.424	0.258	8.66299e-13	bcell	Pde3b
Setbp1	6.08401e-54	0.806673	0.718	0.325	1.35886e-49	bcell	Setbp1
Phtf2	1.31791e-61	0.806213	0.515	0.191	2.94356e-57	bcell	Phtf2
Cd83	2.74214e-86	0.805402	0.271	0.045	6.12457e-82	bcell	Cd83
Snx30	3.08659e-53	0.805395	0.688	0.341	6.8939e-49	bcell	Snx30
Abhd17b	3.83144e-46	0.804614	0.538	0.256	8.55752e-42	bcell	Abhd17b
Pkig	2.34646e-48	0.804222	0.582	0.286	5.24082e-44	bcell	Pkig
Trim7	0	0.802293	0.444	0.031	0	bcell	Trim7
Zcchc7	8.83508e-39	0.798575	0.921	0.851	1.97332e-34	bcell	Zcchc7
C130026I21Rik	2.48346e-62	0.793077	0.476	0.159	5.54681e-58	bcell	C130026I21Rik
Btk	5.23762e-63	0.791724	0.562	0.217	1.16982e-58	bcell	Btk
Lax1	0	0.790096	0.374	0.017	0	bcell	Lax1
Itsn2	3.76366e-59	0.786296	0.921	0.719	8.40612e-55	bcell	Itsn2
Sp140	9.43642e-53	0.784559	0.591	0.273	2.10762e-48	bcell	Sp140
Gpr174	0	0.784489	0.347	0.011	0	bcell	Gpr174
Crlf3	1.2034e-34	0.782883	0.644	0.409	2.68778e-30	bcell	Crlf3
Slc38a1	5.13377e-51	0.781322	0.55	0.239	1.14663e-46	bcell	Slc38a1
Lyn1	4.06572e-52	0.779443	0.968	0.764	9.08078e-48	bcell	Lyn
Slc4a7	2.17976e-35	0.778835	0.532	0.287	4.86849e-31	bcell	Slc4a7
Sorl11	1.91826e-69	0.777611	0.791	0.348	4.28443e-65	bcell	Sorl1
Fam214a	4.69973e-26	0.774343	0.5	0.288	1.04969e-21	bcell	Fam214a
Sp100	3.8619e-42	0.772015	0.838	0.62	8.62556e-38	bcell	Sp100
Baz1a	2.81705e-37	0.770166	0.668	0.412	6.29188e-33	bcell	Baz1a
Sema4d1	2.99423e-51	0.768981	0.659	0.314	6.6876e-47	bcell	Sema4d
Rfx7	1.08495e-29	0.766786	0.562	0.342	2.42325e-25	bcell	Rfx7
Akt3	2.62566e-29	0.766703	0.824	0.635	5.86441e-25	bcell	Akt3
Ms4a4c	6.86531e-97	0.765357	0.468	0.107	1.53337e-92	bcell	Ms4a4c
Lpgat1	5.69917e-43	0.764868	0.606	0.329	1.27291e-38	bcell	Lpgat1
Gm15675	3.42892e-142	0.762831	0.379	0.055	7.6585e-138	bcell	Gm15675
Gm11342	0	0.760625	0.365	0.022	0	bcell	Gm11342
Retreg11	1.52811e-46	0.758527	0.676	0.342	3.41302e-42	bcell	Retreg1
Ifi203	9.83552e-37	0.756792	0.606	0.326	2.19676e-32	bcell	Ifi203
Tec	1.28012e-37	0.754916	0.659	0.372	2.85914e-33	bcell	Tec
Smchd1	3.99528e-33	0.753641	0.718	0.503	8.92345e-29	bcell	Smchd1
Pecam1	2.18899e-56	0.753443	0.768	0.353	4.8891e-52	bcell	Pecam1
Ptk2b1	4.4366e-48	0.7493	0.826	0.491	9.90915e-44	bcell	Ptk2b
Traf3	6.40057e-35	0.739564	0.668	0.416	1.42957e-30	bcell	Traf3
Tank	2.85941e-37	0.738559	0.641	0.38	6.3865e-33	bcell	Tank
Macf1	8.90404e-49	0.737387	0.982	0.966	1.98872e-44	bcell	Macf1
Pde4b	2.98365e-44	0.733996	0.612	0.301	6.66398e-40	bcell	Pde4b
Ptprc1	2.25173e-55	0.732717	0.968	0.617	5.02923e-51	bcell	Ptprc
Rubcn	8.11364e-45	0.731946	0.526	0.25	1.81218e-40	bcell	Rubcn
Trp53inp1	3.45553e-09	0.727186	0.232	0.129	7.71792e-05	bcell	Trp53inp1
P2ry10	0	0.723166	0.332	0.012	0	bcell	P2ry10
Dgka	1.03692e-65	0.723085	0.521	0.185	2.31596e-61	bcell	Dgka
Map4k1	1.13301e-173	0.719248	0.465	0.068	2.53058e-169	bcell	Map4k1
Dock10	5.09668e-46	0.717506	0.897	0.568	1.13834e-41	bcell	Dock10
Irf4	3.09885e-84	0.716514	0.2	0.025	6.92129e-80	bcell	Irf4
Gm30054	0	0.714333	0.318	0.015	0	bcell	Gm30054
Cd180	8.58664e-41	0.710684	0.576	0.268	1.91783e-36	bcell	Cd180
Gimap3	0	0.709637	0.385	0.021	0	bcell	Gimap3
Trim34a	1.07817e-41	0.709287	0.491	0.226	2.40809e-37	bcell	Trim34a
Lrmp	7.91918e-26	0.708538	0.426	0.221	1.76875e-21	bcell	Lrmp
Tnrc6b1	1.98546e-47	0.708316	0.924	0.798	4.43452e-43	bcell	Tnrc6b
Mir142hg1	2.77319e-46	0.707182	0.568	0.262	6.19393e-42	bcell	Mir142hg
Grk6	5.95496e-52	0.70352	0.553	0.24	1.33004e-47	bcell	Grk6
Rel	3.34875e-33	0.695348	0.497	0.252	7.47943e-29	bcell	Rel
Gm16341	0	0.694208	0.315	0.009	0	bcell	Gm16341
Tgfbr2	2.39306e-34	0.693451	0.832	0.645	5.3449e-30	bcell	Tgfbr2
Smim14	1.17483e-32	0.693102	0.606	0.374	2.62398e-28	bcell	Smim14
Irf2	1.61981e-27	0.68914	0.862	0.76	3.61784e-23	bcell	Irf2
Tspan32	6.65701e-140	0.684364	0.415	0.066	1.48684e-135	bcell	Tspan32
H2-K1	4.75603e-36	0.678689	0.774	0.537	1.06226e-31	bcell	H2-K1
Cxcr5	0	0.677363	0.335	0.003	0	bcell	Cxcr5
Gimap6	2.22482e-110	0.675454	0.424	0.084	4.96913e-106	bcell	Gimap6
Iglc2	0	0.673607	0.353	0.001	0	bcell	Iglc2
Arhgap451	1.17388e-43	0.672476	0.688	0.37	2.62186e-39	bcell	Arhgap45
Ubac2	8.86747e-26	0.671783	0.606	0.415	1.98055e-21	bcell	Ubac2
Jak11	2.13092e-35	0.671465	0.859	0.725	4.75941e-31	bcell	Jak1
Map3k1	1.59592e-34	0.669847	0.779	0.537	3.56448e-30	bcell	Map3k1
Kif21b	8.80663e-59	0.668828	0.471	0.161	1.96696e-54	bcell	Kif21b
Itpr3	7.14761e-63	0.66562	0.435	0.135	1.59642e-58	bcell	Itpr3
Smyd3	4.17789e-19	0.665465	0.762	0.637	9.33131e-15	bcell	Smyd3
Stk10	3.46811e-38	0.665048	0.624	0.347	7.74603e-34	bcell	Stk10
Lrba	1.75143e-30	0.663755	0.659	0.42	3.91181e-26	bcell	Lrba
Arhgef1	2.50617e-34	0.66203	0.656	0.433	5.59754e-30	bcell	Arhgef1
Vars	3.65904e-72	0.657051	0.462	0.139	8.17246e-68	bcell	Vars
Zdhhc18	3.47877e-46	0.656107	0.482	0.201	7.76982e-42	bcell	Zdhhc18
Stk24	1.53431e-30	0.654353	0.674	0.484	3.42687e-26	bcell	Stk24
Cd72	9.77803e-100	0.654113	0.382	0.073	2.18392e-95	bcell	Cd72
Etnk1	8.60399e-27	0.653548	0.612	0.418	1.9217e-22	bcell	Etnk1
Rasgrp1	2.02491e-84	0.652896	0.344	0.07	4.52264e-80	bcell	Rasgrp1
Eif2ak3	1.2805e-22	0.652569	0.482	0.289	2.85999e-18	bcell	Eif2ak3
St8sia4	2.78488e-36	0.650633	0.603	0.303	6.22004e-32	bcell	St8sia4
Arhgap17	3.51293e-28	0.650319	0.788	0.602	7.84613e-24	bcell	Arhgap17
Snx9	6.86254e-24	0.648784	0.647	0.473	1.53275e-19	bcell	Snx9
Nup210	1.12725e-122	0.647296	0.4	0.067	2.51771e-118	bcell	Nup210
Csk	2.42315e-42	0.646244	0.55	0.269	5.41211e-38	bcell	Csk
Arhgap251	1.03753e-37	0.644853	0.691	0.382	2.31731e-33	bcell	Arhgap25
Dennd5b	9.17592e-33	0.644558	0.55	0.269	2.04944e-28	bcell	Dennd5b
Cyb561a3	1.644e-87	0.642325	0.438	0.108	3.67187e-83	bcell	Cyb561a3
Scd1	9.38938e-172	0.642123	0.356	0.04	2.09712e-167	bcell	Scd1
Kmt2a	2.99923e-35	0.640867	0.791	0.589	6.69877e-31	bcell	Kmt2a
Bmp2k	8.77933e-35	0.640831	0.838	0.595	1.96086e-30	bcell	Bmp2k
Arid1b	1.68241e-37	0.633278	0.962	0.908	3.75767e-33	bcell	Arid1b
Klhl14	0	0.631906	0.209	0	0	bcell	Klhl14
Sh3kbp1	2.10254e-36	0.631547	0.844	0.551	4.69603e-32	bcell	Sh3kbp1
Ddx5	1.04348e-37	0.630549	0.982	0.965	2.33061e-33	bcell	Ddx5
Rubcnl	4.50342e-71	0.62904	0.429	0.118	1.00584e-66	bcell	Rubcnl
Hivep2	1.07762e-19	0.628777	0.765	0.628	2.40685e-15	bcell	Hivep2
Brwd1	3.73995e-21	0.628758	0.629	0.472	8.35319e-17	bcell	Brwd1
Senp7	9.11677e-25	0.626821	0.606	0.399	2.03623e-20	bcell	Senp7
Hip1r	5.7855e-107	0.623533	0.432	0.088	1.29219e-102	bcell	Hip1r
Rapgef4	7.55122e-49	0.620409	0.353	0.105	1.68656e-44	bcell	Rapgef4
Ly86	2.54971e-48	0.618868	0.638	0.278	5.69478e-44	bcell	Ly86
BC035044	1.39148e-152	0.616868	0.268	0.025	3.10786e-148	bcell	BC035044
Cdk13	3.73381e-25	0.61562	0.756	0.609	8.33947e-21	bcell	Cdk13
Kmo	1.34244e-161	0.613468	0.356	0.042	2.99835e-157	bcell	Kmo
Sesn3	3.68461e-41	0.61194	0.391	0.145	8.22957e-37	bcell	Sesn3
Stk41	7.4718e-30	0.609709	0.662	0.436	1.66883e-25	bcell	Stk4
Gimap4	7.56078e-88	0.609219	0.359	0.073	1.6887e-83	bcell	Gimap4
Grb21	4.71558e-27	0.606221	0.791	0.609	1.05323e-22	bcell	Grb2
Runx11	1.6034e-41	0.604816	0.932	0.64	3.58119e-37	bcell	Runx1
Cpm	6.11465e-162	0.603361	0.285	0.027	1.36571e-157	bcell	Cpm
Pik3c2b	6.86888e-47	0.603077	0.435	0.156	1.53416e-42	bcell	Pik3c2b
Jakmip1	0	0.600186	0.315	0.012	0	bcell	Jakmip1
Zhx2	2.55665e-21	0.597933	0.518	0.319	5.71027e-17	bcell	Zhx2
Pml	7.26603e-27	0.597709	0.465	0.247	1.62287e-22	bcell	Pml
Uvrag	7.78177e-31	0.597001	0.912	0.799	1.73806e-26	bcell	Uvrag
Stt3b	1.0481e-12	0.594699	0.491	0.356	2.34094e-08	bcell	Stt3b
A330040F15Rik	7.14716e-61	0.592888	0.253	0.051	1.59632e-56	bcell	A330040F15Rik
Gm20559	3.89717e-19	0.591174	0.509	0.321	8.70433e-15	bcell	Gm20559
Tespa1	3.55522e-225	0.586886	0.303	0.022	7.94059e-221	bcell	Tespa1
Cobll1	2.60593e-28	0.584578	0.471	0.229	5.82034e-24	bcell	Cobll1
Cerk	2.8829e-32	0.584291	0.718	0.429	6.43895e-28	bcell	Cerk
Ctse1	4.35042e-75	0.581506	0.362	0.082	9.71665e-71	bcell	Ctse
Dpp4	3.35759e-61	0.581238	0.426	0.123	7.49918e-57	bcell	Dpp4
Ezr	7.03931e-38	0.580869	0.485	0.216	1.57223e-33	bcell	Ezr
Napsa	1.76628e-133	0.580598	0.359	0.051	3.94499e-129	bcell	Napsa
Ifi213	1.25657e-28	0.579987	0.341	0.134	2.80655e-24	bcell	Ifi213
Baz2b	3.49524e-30	0.579505	0.947	0.882	7.80663e-26	bcell	Baz2b
Plcl21	4.63465e-29	0.576979	0.85	0.59	1.03515e-24	bcell	Plcl2
Cblb	4.16118e-23	0.575527	0.688	0.489	9.294e-19	bcell	Cblb
Bbs9	2.3579e-14	0.575011	0.456	0.312	5.26637e-10	bcell	Bbs9
Ddx61	3.03001e-28	0.573358	0.735	0.553	6.76754e-24	bcell	Ddx6
Rps6ka5	5.56122e-21	0.571798	0.512	0.308	1.2421e-16	bcell	Rps6ka5
Dmxl1	9.65171e-23	0.571738	0.756	0.587	2.15571e-18	bcell	Dmxl1
Nfatc3	6.90788e-20	0.570823	0.509	0.34	1.54287e-15	bcell	Nfatc3
Ankrd111	6.82941e-35	0.569312	0.962	0.901	1.52535e-30	bcell	Ankrd11
Pced1b	4.32311e-19	0.569003	0.462	0.278	9.65567e-15	bcell	Pced1b
Rnf144a	4.32041e-42	0.568934	0.45	0.176	9.64963e-38	bcell	Rnf144a
H2-DMb1	6.18642e-121	0.568348	0.359	0.056	1.38174e-116	bcell	H2-DMb1
Prkd2	2.21594e-40	0.563755	0.447	0.183	4.9493e-36	bcell	Prkd2
Lamb3	1.74438e-189	0.560732	0.276	0.022	3.89606e-185	bcell	Lamb3
Camk2d	1.60593e-26	0.557558	0.906	0.814	3.58684e-22	bcell	Camk2d
Rasal3	2.65754e-84	0.554203	0.35	0.072	5.93561e-80	bcell	Rasal3
Rfx3	3.16987e-12	0.553828	0.465	0.329	7.0799e-08	bcell	Rfx3
Rftn1	1.49854e-24	0.551697	0.871	0.668	3.34699e-20	bcell	Rftn1
Sbk1	5.40596e-109	0.551688	0.332	0.053	1.20742e-104	bcell	Sbk1
Cnot2	1.07381e-16	0.550469	0.668	0.535	2.39835e-12	bcell	Cnot2
B3gnt2	1.07833e-20	0.546479	0.524	0.329	2.40845e-16	bcell	B3gnt2
Slc14a1	1.3397e-102	0.544746	0.274	0.038	2.99222e-98	bcell	Slc14a1
Arid3b	5.43512e-34	0.544191	0.415	0.177	1.21393e-29	bcell	Arid3b
Cd471	1.33661e-23	0.543876	0.75	0.594	2.98533e-19	bcell	Cd47
Gramd3	2.53486e-29	0.542292	0.412	0.193	5.66162e-25	bcell	Gramd3
Mbnl1	3.0084e-33	0.541393	0.985	0.947	6.71925e-29	bcell	Mbnl1
Mylip	8.47037e-23	0.54044	0.485	0.282	1.89186e-18	bcell	Mylip
Tbc1d1	5.93156e-21	0.540359	0.706	0.536	1.32481e-16	bcell	Tbc1d1
Cd531	1.4185e-26	0.534045	0.529	0.283	3.16822e-22	bcell	Cd53
Mycbp2	8.9043e-26	0.534012	0.918	0.822	1.98877e-21	bcell	Mycbp2
Cnot6l	1.50209e-17	0.532571	0.597	0.45	3.35493e-13	bcell	Cnot6l
Notch21	7.28839e-17	0.53229	0.768	0.626	1.62786e-12	bcell	Notch2
Gimap1	1.14099e-106	0.528185	0.341	0.057	2.5484e-102	bcell	Gimap1
Dclk2	4.791e-67	0.528077	0.3	0.065	1.07007e-62	bcell	Dclk2
Cd2	4.26128e-238	0.527397	0.259	0.015	9.51756e-234	bcell	Cd2
Acap11	3.95036e-100	0.524681	0.318	0.051	8.82313e-96	bcell	Acap1
Tmem123	7.10449e-30	0.523991	0.438	0.21	1.58679e-25	bcell	Tmem123
Ago21	2.6283e-21	0.52316	0.609	0.431	5.87031e-17	bcell	Ago2
Ly6e1	1.14972e-25	0.52173	0.638	0.413	2.5679e-21	bcell	Ly6e
Dyrk1a	9.85904e-26	0.52022	0.85	0.7	2.20202e-21	bcell	Dyrk1a
Pou2f1	2.45884e-18	0.51886	0.541	0.379	5.49181e-14	bcell	Pou2f1
Pip5k1b1	1.43047e-30	0.518434	0.382	0.154	3.19496e-26	bcell	Pip5k1b
2024-09-06	1.84854e-55	0.517604	0.341	0.093	4.12871e-51	bcell	2024-09-06
Vps13a	7.92484e-16	0.516265	0.568	0.421	1.77001e-11	bcell	Vps13a
Arhgap41	1.02733e-40	0.51442	0.456	0.183	2.29454e-36	bcell	Arhgap4
Helz2	3.94714e-29	0.514089	0.394	0.176	8.81594e-25	bcell	Helz2
Zfp608	2.68808e-14	0.512259	0.585	0.451	6.00382e-10	bcell	Zfp608
N4bp2	1.2224e-27	0.508995	0.406	0.19	2.73023e-23	bcell	N4bp2
Herc41	5.54164e-22	0.508796	0.759	0.605	1.23773e-17	bcell	Herc4
Icosl	1.4446e-50	0.508526	0.374	0.115	3.22651e-46	bcell	Icosl
Snx8	7.04122e-21	0.505991	0.5	0.299	1.57266e-16	bcell	Snx8
Irf8	3.23634e-23	0.499737	0.435	0.229	7.22837e-19	bcell	Irf8
Samd9l	3.88747e-19	0.499194	0.509	0.318	8.68267e-15	bcell	Samd9l
Itpr2	6.10668e-24	0.498858	0.865	0.704	1.36393e-19	bcell	Itpr2
Clasp1	4.39599e-16	0.497974	0.65	0.523	9.81844e-12	bcell	Clasp1
Maml2	1.14062e-12	0.497057	0.865	0.787	2.54758e-08	bcell	Maml2
Akap13	8.72553e-23	0.492247	0.947	0.883	1.94885e-18	bcell	Akap13
Grap	1.07489e-79	0.490293	0.285	0.052	2.40077e-75	bcell	Grap
Lrch1	1.7917e-18	0.490057	0.844	0.719	4.00176e-14	bcell	Lrch1
Sipa1l1	1.16195e-14	0.489744	0.65	0.508	2.59521e-10	bcell	Sipa1l1
Cog5	1.22134e-13	0.487583	0.644	0.516	2.72785e-09	bcell	Cog5
Coro1a1	6.59357e-29	0.486615	0.521	0.267	1.47267e-24	bcell	Coro1a
H2-Q7	4.3014e-53	0.485921	0.356	0.102	9.60718e-49	bcell	H2-Q7
Cab39l	2.24646e-15	0.484101	0.429	0.27	5.01746e-11	bcell	Cab39l
Kmt2e	1.6281e-20	0.483716	0.841	0.762	3.63635e-16	bcell	Kmt2e
Dnajc7	2.02699e-17	0.483439	0.588	0.438	4.52728e-13	bcell	Dnajc7
Bptf	9.88207e-19	0.481403	0.703	0.557	2.20716e-14	bcell	Bptf
4933406I18Rik	5.12736e-14	0.478484	0.288	0.151	1.1452e-09	bcell	4933406I18Rik
Igkc	6.47707e-185	0.478349	0.194	0.011	1.44665e-180	bcell	Igkc
Arhgdib	3.99635e-23	0.477512	0.456	0.248	8.92584e-19	bcell	Arhgdib
H2-Q4	1.30144e-28	0.477271	0.494	0.254	2.90677e-24	bcell	H2-Q4
Map4k21	3.97562e-30	0.476209	0.432	0.195	8.87954e-26	bcell	Map4k2
Top2b	1.19156e-10	0.476002	0.556	0.465	2.66134e-06	bcell	Top2b
Gm31243	0	0.47582	0.229	0.006	0	bcell	Gm31243
C1galt1	4.63083e-18	0.474117	0.374	0.205	1.0343e-13	bcell	C1galt1
Phip	1.85608e-16	0.468861	0.753	0.619	4.14556e-12	bcell	Phip
Rnf145	5.91988e-20	0.468554	0.465	0.276	1.32221e-15	bcell	Rnf145
Iglc3	0	0.468526	0.256	0.001	0	bcell	Iglc3
Nsf1	1.08078e-15	0.467104	0.65	0.488	2.41393e-11	bcell	Nsf
Hlcs	6.73376e-10	0.467065	0.397	0.278	1.50399e-05	bcell	Hlcs
Fcrla	0	0.465878	0.235	0.004	0	bcell	Fcrla
Il9r	0	0.464953	0.15	0.001	0	bcell	Il9r
Dennd1b	1.15536e-13	0.464322	0.726	0.628	2.58049e-09	bcell	Dennd1b
Elf1	4.83794e-16	0.463438	0.703	0.551	1.08055e-11	bcell	Elf1
Cecr2	5.29783e-35	0.462878	0.238	0.067	1.18327e-30	bcell	Cecr2
Acss1	4.63635e-23	0.46273	0.315	0.138	1.03553e-18	bcell	Acss1
2610037D02Rik	9.15012e-15	0.462211	0.438	0.285	2.04368e-10	bcell	2610037D02Rik
H2-Eb2	0	0.460434	0.221	0.002	0	bcell	H2-Eb2
Arhgap301	1.14746e-19	0.460177	0.576	0.359	2.56285e-15	bcell	Arhgap30
Fbxo11	3.78087e-12	0.459153	0.676	0.576	8.44458e-08	bcell	Fbxo11
Chd21	7.06745e-16	0.457226	0.832	0.72	1.57851e-11	bcell	Chd2
Pkib	6.45552e-19	0.456798	0.3	0.139	1.44184e-14	bcell	Pkib
Ptpn61	5.77182e-22	0.456621	0.456	0.246	1.28914e-17	bcell	Ptpn6
Huwe1	3.63435e-20	0.456149	0.829	0.719	8.11732e-16	bcell	Huwe1
D130040H23Rik	1.74677e-23	0.455456	0.347	0.161	3.90141e-19	bcell	D130040H23Rik
Cnr21	2.54851e-46	0.455042	0.315	0.09	5.69209e-42	bcell	Cnr2
Unc93b1	6.00296e-20	0.453431	0.594	0.376	1.34076e-15	bcell	Unc93b1
Vav2	7.17179e-15	0.453144	0.494	0.337	1.60182e-10	bcell	Vav2
Ikbkb	4.19638e-15	0.452672	0.538	0.39	9.37261e-11	bcell	Ikbkb
Ftx	8.61865e-18	0.451827	0.424	0.243	1.92497e-13	bcell	Ftx
Cdc42se2	8.17944e-12	0.451823	0.574	0.446	1.82688e-07	bcell	Cdc42se2
Atg16l2	3.28775e-30	0.451037	0.341	0.136	7.34318e-26	bcell	Atg16l2
Cd40	3.47184e-31	0.449379	0.274	0.093	7.75436e-27	bcell	Cd40
Creb1	1.10784e-09	0.44906	0.559	0.47	2.47436e-05	bcell	Creb1
Rab21	1.90009e-13	0.448884	0.491	0.357	4.24385e-09	bcell	Rab21
Snn	6.46905e-109	0.447827	0.276	0.037	1.44486e-104	bcell	Snn
Smg1	2.66901e-17	0.445785	0.812	0.736	5.96124e-13	bcell	Smg1
Ctso	1.70501e-19	0.445438	0.341	0.173	3.80814e-15	bcell	Ctso
Pik3cd1	8.99181e-22	0.444812	0.662	0.404	2.00832e-17	bcell	Pik3cd
Ptp4a2	1.48023e-11	0.443526	0.562	0.464	3.3061e-07	bcell	Ptp4a2
Ablim1	1.37171e-46	0.442681	0.829	0.433	3.06371e-42	bcell	Ablim1
Arid1a	4.17719e-15	0.440435	0.732	0.599	9.32975e-11	bcell	Arid1a
Stim1	2.55373e-09	0.440313	0.512	0.418	5.70375e-05	bcell	Stim1
Plekhm31	4.89837e-16	0.439964	0.676	0.512	1.09405e-11	bcell	Plekhm3
Far1	1.55541e-12	0.437535	0.55	0.412	3.47401e-08	bcell	Far1
Ttpal	6.50425e-32	0.435531	0.297	0.106	1.45272e-27	bcell	Ttpal
Lncpint	1.62977e-14	0.434976	0.912	0.843	3.6401e-10	bcell	Lncpint
Spib	0	0.434457	0.226	0.003	0	bcell	Spib
Dok31	3.47654e-25	0.433351	0.424	0.205	7.76485e-21	bcell	Dok3
Scaf11	1.20238e-11	0.432493	0.574	0.465	2.68553e-07	bcell	Scaf11
Ash1l	8.03034e-20	0.429004	0.844	0.745	1.79358e-15	bcell	Ash1l
Arfgef1	2.41204e-15	0.426056	0.7	0.561	5.38728e-11	bcell	Arfgef1
Scai	7.11954e-14	0.424695	0.394	0.243	1.59015e-09	bcell	Scai
Arid4b	1.28388e-12	0.424174	0.641	0.524	2.86755e-08	bcell	Arid4b
Snx25	9.41094e-13	0.423274	0.368	0.227	2.10193e-08	bcell	Snx25
Gga2	1.45447e-27	0.422753	0.318	0.128	3.24856e-23	bcell	Gga2
Ltb	1.40628e-182	0.422477	0.265	0.02	3.14093e-178	bcell	Ltb
Rbm33	2.24526e-12	0.422095	0.644	0.539	5.0148e-08	bcell	Rbm33
Sh3pxd2a	6.30806e-16	0.42164	0.559	0.39	1.4089e-11	bcell	Sh3pxd2a
Txndc11	8.3017e-05	0.420379	0.332	0.272	1	bcell	Txndc11
Srebf2	2.46022e-14	0.42021	0.415	0.258	5.4949e-10	bcell	Srebf2
Gtdc11	8.88426e-10	0.420197	0.615	0.484	1.9843e-05	bcell	Gtdc1
Ppm1l	1.25531e-19	0.41985	0.229	0.089	2.80374e-15	bcell	Ppm1l
Clec2i	1.39931e-49	0.418785	0.274	0.068	3.12535e-45	bcell	Clec2i
Trim5	9.08029e-34	0.418361	0.315	0.111	2.02808e-29	bcell	Trim5
Filip1l	1.80972e-19	0.41462	0.75	0.592	4.04201e-15	bcell	Filip1l
Il2rg	3.03864e-34	0.414243	0.315	0.11	6.78681e-30	bcell	Il2rg
Cbx7	1.07744e-54	0.413938	0.315	0.081	2.40646e-50	bcell	Cbx7
Parp1	1.16492e-15	0.413863	0.324	0.175	2.60185e-11	bcell	Parp1
Ifi214	6.09357e-187	0.413516	0.2	0.011	1.361e-182	bcell	Ifi214
Sp4	6.25696e-13	0.413505	0.341	0.201	1.39749e-08	bcell	Sp4
Phf21a	2.30366e-11	0.41076	0.812	0.759	5.14523e-07	bcell	Phf21a
St8sia6	1.05789e-29	0.410045	0.176	0.045	2.36279e-25	bcell	St8sia6
Xrn2	6.83139e-11	0.409007	0.603	0.502	1.52579e-06	bcell	Xrn2
Rapgef1	3.18151e-11	0.408954	0.635	0.514	7.1059e-07	bcell	Rapgef1
Fam172a	7.78929e-13	0.408473	0.876	0.835	1.73974e-08	bcell	Fam172a
Tnfaip8	4.88507e-07	0.408418	0.582	0.49	0.0109108	bcell	Tnfaip8
Slc28a2	8.68704e-26	0.40788	0.429	0.201	1.94025e-21	bcell	Slc28a2
Gramd4	1.41583e-17	0.407828	0.341	0.178	3.16225e-13	bcell	Gramd4
Rab3gap1	1.81492e-11	0.407778	0.488	0.36	4.05362e-07	bcell	Rab3gap1
Inpp5f	8.67153e-10	0.405689	0.362	0.25	1.93679e-05	bcell	Inpp5f
Tcp11l2	3.87533e-17	0.401887	0.35	0.185	8.65554e-13	bcell	Tcp11l2
Patj	1.79084e-53	0.401205	0.256	0.057	3.99985e-49	bcell	Patj
Ift140	4.28689e-16	0.401185	0.294	0.147	9.57478e-12	bcell	Ift140
Herc3	1.34562e-15	0.401073	0.326	0.176	3.00544e-11	bcell	Herc3
Mta3	2.02941e-10	0.398621	0.541	0.419	4.53269e-06	bcell	Mta3
Trp53i11	4.1242e-53	0.397426	0.282	0.067	9.21141e-49	bcell	Trp53i11
Fam117a	3.32038e-15	0.396204	0.294	0.15	7.41607e-11	bcell	Fam117a
Srsf7	6.04165e-11	0.395955	0.488	0.371	1.3494e-06	bcell	Srsf7
Gpr183	8.82163e-27	0.395888	0.247	0.086	1.97031e-22	bcell	Gpr183
Nfatc11	2.50343e-08	0.394648	0.574	0.476	0.000559141	bcell	Nfatc1
Sla1	1.26552e-16	0.3946	0.421	0.238	2.82654e-12	bcell	Sla
Usp6nl	1.52302e-09	0.394225	0.432	0.323	3.40165e-05	bcell	Usp6nl
Uri1	2.02523e-11	0.393504	0.474	0.349	4.52334e-07	bcell	Uri1
Rasgrp2	3.93413e-29	0.392767	0.282	0.1	8.78688e-25	bcell	Rasgrp2
Heca	1.57981e-10	0.392593	0.418	0.296	3.52851e-06	bcell	Heca
Inpp5d1	1.93527e-18	0.390192	0.879	0.633	4.32243e-14	bcell	Inpp5d
E130307A14Rik	6.95103e-08	0.390002	0.388	0.29	0.00155251	bcell	E130307A14Rik
D10Wsu102e	8.02941e-08	0.386409	0.203	0.114	0.00179337	bcell	D10Wsu102e
Samhd11	4.15465e-16	0.386236	0.665	0.471	9.2794e-12	bcell	Samhd1
Ptp4a3	2.97636e-24	0.385388	0.3	0.124	6.64769e-20	bcell	Ptp4a3
Cdk19	6.98212e-09	0.38505	0.538	0.436	0.000155946	bcell	Cdk19
Sgms1	3.81692e-07	0.382501	0.75	0.698	0.0085251	bcell	Sgms1
Ktn1	5.76523e-12	0.381343	0.568	0.442	1.28766e-07	bcell	Ktn1
Aff4	2.60563e-12	0.38045	0.715	0.614	5.81967e-08	bcell	Aff4
Bin1	6.07066e-13	0.378292	0.403	0.255	1.35588e-08	bcell	Bin1
Map3k51	2.07673e-11	0.377404	0.674	0.539	4.63838e-07	bcell	Map3k5
Nfkb1	3.5282e-12	0.37653	0.741	0.66	7.88023e-08	bcell	Nfkb1
Tax1bp1	1.48542e-10	0.376231	0.553	0.451	3.31767e-06	bcell	Tax1bp1
Irak3	2.62529e-11	0.374186	0.432	0.294	5.86359e-07	bcell	Irak3
Psd41	2.79204e-23	0.373465	0.379	0.176	6.23603e-19	bcell	Psd4
Sash3	1.98426e-28	0.373261	0.303	0.112	4.43185e-24	bcell	Sash3
Uchl3	3.00857e-26	0.372473	0.279	0.105	6.71965e-22	bcell	Uchl3
Klhl24	3.63596e-11	0.371051	0.491	0.361	8.12092e-07	bcell	Klhl24
Whrn	6.52424e-77	0.370219	0.185	0.024	1.45719e-72	bcell	Whrn
Tasor	9.47252e-09	0.37	0.606	0.531	0.000211569	bcell	Tasor
Ctps2	2.64155e-10	0.368618	0.397	0.27	5.89991e-06	bcell	Ctps2
Tfeb	3.31028e-10	0.368373	0.45	0.319	7.39351e-06	bcell	Tfeb
Tasor2	2.05409e-13	0.368199	0.482	0.326	4.5878e-09	bcell	Tasor2
Elmsan1	2.4769e-08	0.36715	0.503	0.412	0.000553217	bcell	Elmsan1
Pacs11	1.79261e-06	0.367075	0.515	0.435	0.0400379	bcell	Pacs1
Myo1c	8.46104e-10	0.36591	0.415	0.299	1.88977e-05	bcell	Myo1c
E330020D12Rik	1.89108e-25	0.365587	0.229	0.078	4.22373e-21	bcell	E330020D12Rik
Elmo11	9.58002e-17	0.364679	0.979	0.907	2.1397e-12	bcell	Elmo1
Bbx	7.30019e-06	0.363479	0.541	0.474	0.16305	bcell	Bbx
Gpd2	1.44637e-12	0.363182	0.338	0.196	3.23047e-08	bcell	Gpd2
Crebrf1	1.31313e-09	0.362907	0.488	0.368	2.93287e-05	bcell	Crebrf
Kdm5a	5.53652e-08	0.362729	0.509	0.434	0.00123658	bcell	Kdm5a
Rabep2	4.25155e-22	0.362619	0.285	0.12	9.49585e-18	bcell	Rabep2
F730311O21Rik	1.07124e-77	0.362239	0.235	0.037	2.3926e-73	bcell	F730311O21Rik
Gng2	1.06741e-14	0.361585	0.544	0.348	2.38407e-10	bcell	Gng2
Iglv3	0	0.361229	0.138	0.001	0	bcell	Iglv3
Pan3	5.19436e-12	0.3593	0.841	0.812	1.16016e-07	bcell	Pan3
Rnf216	3.68057e-09	0.358776	0.644	0.563	8.22055e-05	bcell	Rnf216
Cyld	7.62659e-11	0.35822	0.465	0.337	1.7034e-06	bcell	Cyld
Kansl1	1.05933e-09	0.356195	0.847	0.827	2.36601e-05	bcell	Kansl1
Setd2	9.11743e-09	0.354207	0.615	0.549	0.000203638	bcell	Setd2
Cpsf6	9.59287e-09	0.353744	0.541	0.453	0.000214257	bcell	Cpsf6
Pdcd4	8.84407e-13	0.353702	0.341	0.198	1.97532e-08	bcell	Pdcd4
Ddx46	1.98734e-07	0.353517	0.441	0.348	0.00443873	bcell	Ddx46
Tcf20	1.30001e-06	0.353216	0.571	0.506	0.0290357	bcell	Tcf20
Zc3h12d	2.4131e-25	0.353122	0.356	0.151	5.38966e-21	bcell	Zc3h12d
Mtdh	5.66812e-09	0.352465	0.597	0.514	0.000126598	bcell	Mtdh
Fam3c	8.49854e-09	0.350876	0.353	0.24	0.000189815	bcell	Fam3c
Zfp292	2.50233e-10	0.350701	0.697	0.595	5.58897e-06	bcell	Zfp292
B4galnt1	4.52728e-26	0.348772	0.3	0.117	1.01117e-21	bcell	B4galnt1
Mlxip	7.84389e-08	0.346077	0.468	0.366	0.00175193	bcell	Mlxip
Setx	6.65818e-09	0.345491	0.453	0.345	0.000148711	bcell	Setx
Gpcpd11	4.37413e-08	0.345027	0.556	0.46	0.000976962	bcell	Gpcpd1
Sp110	3.53125e-13	0.34466	0.429	0.281	7.88704e-09	bcell	Sp110
Elk4	8.8405e-11	0.343305	0.5	0.368	1.97453e-06	bcell	Elk4
Pik3ap11	6.66022e-16	0.343303	0.682	0.438	1.48756e-11	bcell	Pik3ap1
Tcf3	2.82877e-14	0.342467	0.315	0.17	6.31805e-10	bcell	Tcf3
Prdm2	7.86455e-08	0.34147	0.556	0.473	0.00175655	bcell	Prdm2
Rsf1	2.42303e-08	0.341369	0.518	0.419	0.000541183	bcell	Rsf1
Sfi1	1.74578e-06	0.340602	0.376	0.288	0.038992	bcell	Sfi1
Trim12a	4.60341e-11	0.340587	0.418	0.28	1.02817e-06	bcell	Trim12a
Mtss1	5.08889e-16	0.340309	0.782	0.585	1.1366e-11	bcell	Mtss1
Thada	4.4184e-06	0.339788	0.529	0.453	0.0986849	bcell	Thada
Rasa2	2.35309e-06	0.339738	0.388	0.31	0.0525562	bcell	Rasa2
Zfp644	1.31155e-05	0.339428	0.547	0.502	0.292935	bcell	Zfp644
Adamts6	1.66661e-05	0.339402	0.279	0.194	0.372238	bcell	Adamts6
Nipbl1	1.4531e-10	0.338906	0.847	0.808	3.24549e-06	bcell	Nipbl
Pacsin1	3.81179e-122	0.338747	0.159	0.011	8.51364e-118	bcell	Pacsin1
Syvn1	1.80794e-29	0.337632	0.297	0.108	4.03803e-25	bcell	Syvn1
Stambpl1	1.26407e-07	0.337619	0.309	0.205	0.0028233	bcell	Stambpl1
Ccr7	3.46388e-213	0.336902	0.171	0.007	7.73657e-209	bcell	Ccr7
Mif4gd	4.49649e-30	0.336791	0.288	0.101	1.00429e-25	bcell	Mif4gd
Bicra	7.05852e-08	0.3364	0.509	0.417	0.00157652	bcell	Bicra
Fam111a	6.61729e-11	0.336135	0.309	0.183	1.47797e-06	bcell	Fam111a
Map2k1	1.31324e-09	0.333777	0.474	0.351	2.93313e-05	bcell	Map2k1
Eefsec	4.60285e-05	0.33372	0.353	0.28	1	bcell	Eefsec
Cyp4f181	7.01201e-14	0.33369	0.297	0.152	1.56613e-09	bcell	Cyp4f18
Zup1	1.27254e-10	0.331574	0.565	0.433	2.84222e-06	bcell	Zup1
Sidt1	2.85998e-72	0.329416	0.162	0.019	6.38776e-68	bcell	Sidt1
Serpinb1a	4.00806e-63	0.328423	0.174	0.025	8.952e-59	bcell	Serpinb1a
Bcl7a	1.52987e-31	0.328367	0.221	0.064	3.41697e-27	bcell	Bcl7a
Dtnb	5.52864e-13	0.327961	0.297	0.158	1.23482e-08	bcell	Dtnb
Nemp2	3.08074e-23	0.327941	0.244	0.091	6.88084e-19	bcell	Nemp2
Slc1a5	2.96624e-14	0.326974	0.429	0.259	6.62509e-10	bcell	Slc1a5
Rere	1.94331e-07	0.32681	0.871	0.862	0.00434039	bcell	Rere
Grk21	1.6411e-11	0.326169	0.462	0.32	3.66539e-07	bcell	Grk2
Clcn3	1.89504e-05	0.325116	0.397	0.336	0.423258	bcell	Clcn3
Snx5	1.35605e-07	0.324584	0.538	0.429	0.00302875	bcell	Snx5
Zdhhc20	2.11351e-06	0.324094	0.5	0.43	0.0472052	bcell	Zdhhc20
Sipa11	1.761e-10	0.322388	0.385	0.254	3.93319e-06	bcell	Sipa1
Vps37b	0.00131213	0.321401	0.238	0.184	1	bcell	Vps37b
Serpini1	8.33146e-34	0.321039	0.194	0.048	1.86083e-29	bcell	Serpini1
Trim44	0.000120018	0.320429	0.429	0.381	1	bcell	Trim44
Mdm4	4.2883e-10	0.319454	0.724	0.626	9.57792e-06	bcell	Mdm4
Exoc6	2.47966e-08	0.319231	0.509	0.396	0.000553833	bcell	Exoc6
Ube2w	0.000155663	0.319187	0.435	0.386	1	bcell	Ube2w
St3gal1	8.35786e-05	0.319108	0.524	0.466	1	bcell	St3gal1
Wdr43	2.54606e-07	0.318835	0.341	0.248	0.00568662	bcell	Wdr43
Dapp1	4.35881e-11	0.317028	0.447	0.3	9.7354e-07	bcell	Dapp1
Gm20429	0	0.316142	0.165	0.003	0	bcell	Gm20429
Ptbp31	3.14336e-10	0.313943	0.794	0.714	7.02069e-06	bcell	Ptbp3
Lpxn	1.16731e-14	0.313829	0.403	0.228	2.60719e-10	bcell	Lpxn
Suclg2	0.0036991	0.313397	0.365	0.327	1	bcell	Suclg2
Gpr171	6.55468e-151	0.31322	0.185	0.012	1.46399e-146	bcell	Gpr171
Srsf10	3.09728e-06	0.311683	0.456	0.376	0.0691779	bcell	Srsf10
Chd71	4.89987e-08	0.311558	0.603	0.503	0.00109439	bcell	Chd7
Tpk1	0.000635245	0.310693	0.312	0.255	1	bcell	Tpk1
Zfp280d	2.38251e-05	0.310249	0.512	0.449	0.532133	bcell	Zfp280d
Slc25a19	7.38374e-20	0.309991	0.218	0.083	1.64916e-15	bcell	Slc25a19
Sf3b1	4.66854e-10	0.309289	0.762	0.705	1.04272e-05	bcell	Sf3b1
Mef2d	2.4062e-06	0.308073	0.474	0.407	0.0537424	bcell	Mef2d
Gm47828	0	0.308068	0.135	0	0	bcell	Gm47828
Chsy1	7.00092e-07	0.30737	0.424	0.326	0.0156366	bcell	Chsy1
Mctp21	2.57926e-24	0.305849	0.318	0.126	5.76077e-20	bcell	Mctp2
Srrm2	1.31047e-11	0.305367	0.932	0.917	2.92695e-07	bcell	Srrm2
Wdr33	1.78062e-06	0.305237	0.644	0.604	0.0397702	bcell	Wdr33
Peli1	6.53423e-07	0.303795	0.588	0.521	0.0145942	bcell	Peli1
Slc10a7	0.000132496	0.303343	0.556	0.504	1	bcell	Slc10a7
Evl	3.96571e-09	0.302622	0.5	0.372	8.85742e-05	bcell	Evl
Gm16867	5.82092e-08	0.302177	0.282	0.18	0.0013001	bcell	Gm16867
Sema4b	1.21045e-18	0.301961	0.224	0.089	2.70354e-14	bcell	Sema4b
Lmtk2	5.06247e-09	0.301476	0.318	0.201	0.00011307	bcell	Lmtk2
Otud7b	5.47511e-05	0.30099	0.362	0.289	1	bcell	Otud7b
Hivep1	0.00367703	0.299848	0.412	0.374	1	bcell	Hivep1
Slain1	3.27504e-128	0.299825	0.179	0.013	7.31479e-124	bcell	Slain1
Acsf2	5.28102e-19	0.298768	0.197	0.074	1.17952e-14	bcell	Acsf2
Hnrnpf	3.74041e-05	0.298467	0.485	0.429	0.83542	bcell	Hnrnpf
Foxp4	4.51488e-11	0.298302	0.282	0.16	1.0084e-06	bcell	Foxp4
Tcf12	1.93883e-07	0.298099	0.829	0.814	0.00433038	bcell	Tcf12
Clcf1	4.69188e-31	0.297675	0.212	0.06	1.04793e-26	bcell	Clcf1
Dhx9	4.3089e-08	0.297491	0.526	0.417	0.000962392	bcell	Dhx9
Otulin	0.00013865	0.297204	0.388	0.321	1	bcell	Otulin
Gabpb2	9.35079e-07	0.296712	0.424	0.334	0.020885	bcell	Gabpb2
Kdm3b1	1.27463e-06	0.296616	0.529	0.452	0.0284689	bcell	Kdm3b
Dip2b	6.30203e-06	0.295165	0.75	0.688	0.140756	bcell	Dip2b
Ppp4r3b	2.50869e-06	0.294924	0.538	0.461	0.0560316	bcell	Ppp4r3b
Tnfrsf13b	4.99213e-25	0.294368	0.182	0.055	1.11499e-20	bcell	Tnfrsf13b
Sergef	0.000173252	0.294083	0.321	0.258	1	bcell	Sergef
Ppm1e	2.50233e-17	0.293842	0.165	0.057	5.58895e-13	bcell	Ppm1e
Gm16675	9.58314e-18	0.292843	0.226	0.093	2.1404e-13	bcell	Gm16675
Mgrn1	7.06116e-07	0.292681	0.438	0.351	0.0157711	bcell	Mgrn1
H2-D11	1.59058e-11	0.292304	0.756	0.635	3.55256e-07	bcell	H2-D1
Klhl6	1.03974e-06	0.291487	0.371	0.278	0.0232226	bcell	Klhl6
Ube2d2a	5.03249e-05	0.291216	0.506	0.463	1	bcell	Ube2d2a
Stag2	6.49549e-06	0.290204	0.644	0.598	0.145077	bcell	Stag2
Cntrl	1.1774e-07	0.289741	0.485	0.381	0.00262972	bcell	Cntrl
Slc15a4	7.08291e-08	0.289629	0.359	0.248	0.00158197	bcell	Slc15a4
Epb41	1.40088e-05	0.28903	0.526	0.446	0.312887	bcell	Epb41
Nsd1	9.49315e-07	0.287758	0.818	0.798	0.021203	bcell	Nsd1
H3f3a	1.3165e-06	0.287641	0.476	0.389	0.0294041	bcell	H3f3a
Trappc9	0.00563774	0.287618	0.5	0.474	1	bcell	Trappc9
Slc44a2	2.22969e-07	0.287146	0.409	0.299	0.00498002	bcell	Slc44a2
R3hdm1	4.31809e-05	0.287037	0.579	0.54	0.964446	bcell	R3hdm1
Tap1	1.13813e-14	0.286682	0.303	0.155	2.54201e-10	bcell	Tap1
Tnfrsf13c	0	0.286635	0.156	0.001	0	bcell	Tnfrsf13c
Pcmtd1	6.60604e-05	0.286488	0.535	0.476	1	bcell	Pcmtd1
Rassf2	1.19785e-08	0.28643	0.465	0.329	0.000267539	bcell	Rassf2
Akna1	6.33524e-10	0.286367	0.432	0.293	1.41498e-05	bcell	Akna
Setdb2	1.07301e-06	0.286281	0.279	0.191	0.0239656	bcell	Setdb2
Ubr1	0.000143676	0.28584	0.494	0.448	1	bcell	Ubr1
Sesn1	0.000667028	0.285482	0.453	0.395	1	bcell	Sesn1
Mipol1	3.81731e-06	0.284806	0.229	0.146	0.0852597	bcell	Mipol1
Traf3ip2	3.4892e-14	0.284474	0.271	0.134	7.79313e-10	bcell	Traf3ip2
N4bp2l1	8.6613e-10	0.283375	0.276	0.161	1.9345e-05	bcell	N4bp2l1
Sec11c	1.21991e-08	0.282599	0.294	0.185	0.000272466	bcell	Sec11c
Clint1	5.13518e-05	0.282155	0.621	0.558	1	bcell	Clint1
Pxdc1	5.954e-10	0.281551	0.232	0.126	1.32983e-05	bcell	Pxdc1
Cr1l	3.52918e-05	0.280705	0.421	0.347	0.788243	bcell	Cr1l
Ccdc50	0.000447726	0.280622	0.462	0.423	1	bcell	Ccdc50
Dennd6a	9.37744e-05	0.280589	0.465	0.402	1	bcell	Dennd6a
Lbh	2.81966e-10	0.280553	0.371	0.241	6.29771e-06	bcell	Lbh
Iglc1	0	0.279013	0.112	0.001	0	bcell	Iglc1
Tle4	0.00261728	0.278674	0.479	0.455	1	bcell	Tle4
Rfc1	0.00032556	0.277539	0.365	0.306	1	bcell	Rfc1
Fgd31	3.98057e-09	0.277484	0.379	0.251	8.89061e-05	bcell	Fgd3
Actr3	4.98191e-12	0.276545	0.812	0.681	1.11271e-07	bcell	Actr3
Serp1	5.04641e-10	0.276405	0.306	0.185	1.12712e-05	bcell	Serp1
Fgf13	1.04102e-08	0.275616	0.221	0.123	0.000232512	bcell	Fgf13
Arntl	5.78774e-12	0.27528	0.329	0.186	1.29269e-07	bcell	Arntl
Cul3	1.79538e-05	0.275089	0.553	0.497	0.400999	bcell	Cul3
Aim21	5.27634e-10	0.274618	0.412	0.272	1.17847e-05	bcell	Aim2
Rap1gds1	1.9962e-05	0.274257	0.685	0.637	0.445851	bcell	Rap1gds1
Prkca	0.000150747	0.274177	0.421	0.337	1	bcell	Prkca
Rsbn1l	1.13218e-05	0.274002	0.5	0.427	0.252873	bcell	Rsbn1l
Zc3h6	5.41445e-07	0.27348	0.259	0.168	0.0120932	bcell	Zc3h6
Slamf1	5.08323e-99	0.272971	0.121	0.008	1.13534e-94	bcell	Slamf1
Ncoa2	2.99969e-06	0.272551	0.815	0.78	0.066998	bcell	Ncoa2
Srpk3	6.23114e-168	0.272078	0.171	0.009	1.39172e-163	bcell	Srpk3
Limd1	5.56628e-07	0.271205	0.418	0.321	0.0124323	bcell	Limd1
Mapk1	3.24216e-06	0.270975	0.588	0.526	0.0724136	bcell	Mapk1
Kdm2a	1.0077e-06	0.270069	0.641	0.571	0.0225069	bcell	Kdm2a
Ptpn4	0.000306206	0.269943	0.321	0.255	1	bcell	Ptpn4
Fcho1	6.5369e-51	0.269937	0.185	0.033	1.46002e-46	bcell	Fcho1
Nfkbie	3.78086e-18	0.269081	0.224	0.089	8.44454e-14	bcell	Nfkbie
Msh3	1.61213e-06	0.26891	0.276	0.183	0.0360069	bcell	Msh3
Mbnl3	2.66007e-21	0.268707	0.159	0.047	5.94127e-17	bcell	Mbnl3
Tnrc6c	0.000128858	0.26854	0.676	0.642	1	bcell	Tnrc6c
Hibadh	0.00727408	0.268341	0.403	0.365	1	bcell	Hibadh
Tbc1d5	4.26388e-05	0.268136	0.835	0.814	0.952337	bcell	Tbc1d5
Rp9	1.58285e-08	0.266385	0.324	0.207	0.00035353	bcell	Rp9
Hipk11	5.84873e-06	0.266171	0.509	0.425	0.130631	bcell	Hipk1
Tmem245	0.00011945	0.26559	0.403	0.335	1	bcell	Tmem245
5830428M24Rik1	1.57904e-52	0.265501	0.221	0.043	3.52679e-48	bcell	5830428M24Rik
Atf7ip1	0.000835336	0.265336	0.7	0.691	1	bcell	Atf7ip
Rbm39	6.12353e-09	0.262928	0.906	0.884	0.000136769	bcell	Rbm39
Taf15	2.71821e-05	0.262346	0.491	0.438	0.607113	bcell	Taf15
Clk1	2.53811e-06	0.260799	0.638	0.571	0.0566886	bcell	Clk1
Gpr18	7.89881e-126	0.260114	0.141	0.008	1.7642e-121	bcell	Gpr18
Gm395561	1.75084e-28	0.259022	0.218	0.064	3.91051e-24	bcell	Gm39556
Dennd2d	2.04792e-30	0.258987	0.191	0.051	4.57403e-26	bcell	Dennd2d
Laptm51	1.06304e-08	0.258844	0.547	0.406	0.00023743	bcell	Laptm5
P2ry10b	1.52794e-28	0.258195	0.159	0.039	3.41265e-24	bcell	P2ry10b
Card6	4.68529e-40	0.258191	0.194	0.043	1.04646e-35	bcell	Card6
Il4i1	6.34761e-88	0.25774	0.15	0.014	1.41774e-83	bcell	Il4i1
Pds5a	0.000234822	0.257725	0.591	0.565	1	bcell	Pds5a
Chd6	0.000170684	0.257557	0.568	0.512	1	bcell	Chd6
Usp24	4.63549e-05	0.257383	0.6	0.563	1	bcell	Usp24
Nr3c1	1.94419e-06	0.256605	0.709	0.664	0.0434234	bcell	Nr3c1
Dtx1	7.35869e-114	0.256602	0.159	0.012	1.64356e-109	bcell	Dtx1
Sf1	1.67977e-05	0.256211	0.494	0.432	0.375176	bcell	Sf1
Cd2ap	4.17968e-05	0.255897	0.606	0.535	0.933532	bcell	Cd2ap
Lmo2	0.00216696	0.255881	0.309	0.259	1	bcell	Lmo2
Limd2	1.82961e-21	0.254557	0.212	0.074	4.08643e-17	bcell	Limd2
Smg6	0.00010807	0.253454	0.691	0.65	1	bcell	Smg6
Nudcd3	0.000337851	0.253336	0.488	0.437	1	bcell	Nudcd3
Gm45552	4.51301e-154	0.253292	0.15	0.007	1.00798e-149	bcell	Gm45552
Pum2	7.31927e-07	0.253026	0.706	0.649	0.0163476	bcell	Pum2
Fryl	1.19293e-07	0.252981	0.744	0.66	0.00266442	bcell	Fryl
H2-Oa	3.12835e-259	0.252337	0.153	0.004	6.98716e-255	bcell	H2-Oa
Prr5	6.49538e-41	0.252335	0.162	0.031	1.45074e-36	bcell	Prr5
Usp15	0.000101348	0.251583	0.641	0.605	1	bcell	Usp15
Acin1	1.3321e-06	0.251487	0.641	0.566	0.0297525	bcell	Acin1
Il27ra	2.98466e-40	0.251267	0.197	0.044	6.66623e-36	bcell	Il27ra
Phf12	0.000672424	0.251212	0.459	0.417	1	bcell	Phf12
Gm42722	6.04608e-64	0.25118	0.121	0.012	1.35039e-59	bcell	Gm42722
Lcor	4.31802e-05	0.251179	0.632	0.592	0.96443	bcell	Lcor
Zmynd11	0.000804016	0.251163	0.526	0.492	1	bcell	Zmynd11
Eaf2	7.01733e-07	0.250857	0.115	0.055	0.0156732	bcell	Eaf2
Cxxc5	3.44633e-17	0.250223	0.235	0.098	7.69737e-13	bcell	Cxxc5
Ryr2	0	5.78725	0.941	0.262	0	cardiomyocyte	Ryr2
Ttn	4.66029e-233	5.56178	0.963	0.451	1.04088e-228	cardiomyocyte	Ttn
Cacna1c	9.1915e-280	4.9296	0.941	0.28	2.05292e-275	cardiomyocyte	Cacna1c
Dmd1	2.30424e-225	4.85172	0.899	0.308	5.14652e-221	cardiomyocyte	Dmd
Fhl2	0	4.4748	0.924	0.24	0	cardiomyocyte	Fhl2
Rbm20	0	4.39981	0.893	0.061	0	cardiomyocyte	Rbm20
Ctnna3	0	4.2135	0.859	0.145	0	cardiomyocyte	Ctnna3
Fhod3	0	4.08416	0.876	0.073	0	cardiomyocyte	Fhod3
Fgf133	0	4.03497	0.825	0.112	0	cardiomyocyte	Fgf13
Myh61	1.08871e-202	3.83487	0.958	0.543	2.43164e-198	cardiomyocyte	Myh6
Sorbs22	2.76799e-265	3.77485	0.91	0.265	6.1823e-261	cardiomyocyte	Sorbs2
Palld	9.4382e-272	3.66379	0.899	0.245	2.10802e-267	cardiomyocyte	Palld
Rcan2	0	3.47842	0.893	0.109	0	cardiomyocyte	Rcan2
Tnnt21	2.42975e-234	3.44429	0.946	0.425	5.42686e-230	cardiomyocyte	Tnnt2
Cdh21	4.10574e-268	3.23924	0.851	0.204	9.17016e-264	cardiomyocyte	Cdh2
Pde4d1	5.28265e-163	3.22872	0.941	0.53	1.17988e-158	cardiomyocyte	Pde4d
Myom1	0	3.12812	0.882	0.103	0	cardiomyocyte	Myom1
Tnni3k	0	3.11392	0.783	0.025	0	cardiomyocyte	Tnni3k
Ldb3	0	3.11093	0.882	0.083	0	cardiomyocyte	Ldb3
Slc8a1	3.67757e-137	3.09242	0.975	0.787	8.21386e-133	cardiomyocyte	Slc8a1
Pde4dip	3.23781e-278	3.06519	0.924	0.275	7.23164e-274	cardiomyocyte	Pde4dip
Mlip	0	3.04179	0.794	0.028	0	cardiomyocyte	Mlip
Grm1	0	3.02421	0.631	0.029	0	cardiomyocyte	Grm1
Sorbs12	3.10131e-231	2.97562	0.946	0.352	6.92678e-227	cardiomyocyte	Sorbs1
Xirp2	4.06172e-305	2.96307	0.718	0.11	9.07184e-301	cardiomyocyte	Xirp2
D830005E20Rik	0	2.94982	0.803	0.026	0	cardiomyocyte	D830005E20Rik
Actn2	0	2.91309	0.882	0.099	0	cardiomyocyte	Actn2
Cacnb21	0	2.89034	0.865	0.141	0	cardiomyocyte	Cacnb2
Pcdh7	7.37213e-176	2.8629	0.865	0.315	1.64656e-171	cardiomyocyte	Pcdh7
Akap61	0	2.85331	0.8	0.087	0	cardiomyocyte	Akap6
Corin	0	2.78976	0.735	0.038	0	cardiomyocyte	Corin
Esrrg1	0	2.78586	0.792	0.091	0	cardiomyocyte	Esrrg
Chrm2	0	2.74219	0.744	0.049	0	cardiomyocyte	Chrm2
Trdn	0	2.66073	0.772	0.038	0	cardiomyocyte	Trdn
Myocd	0	2.61158	0.755	0.026	0	cardiomyocyte	Myocd
Erbb41	0	2.58663	0.744	0.036	0	cardiomyocyte	Erbb4
Magi21	3.27543e-192	2.5664	0.865	0.263	7.31567e-188	cardiomyocyte	Magi2
Kcnd2	0	2.50543	0.617	0.063	0	cardiomyocyte	Kcnd2
Obscn1	0	2.4771	0.82	0.04	0	cardiomyocyte	Obscn
Atp2a21	1.20021e-137	2.45507	0.915	0.59	2.68066e-133	cardiomyocyte	Atp2a2
Sox62	0	2.39824	0.842	0.099	0	cardiomyocyte	Sox6
Rgs6	0	2.38816	0.676	0.053	0	cardiomyocyte	Rgs6
Ank32	0	2.36177	0.738	0.053	0	cardiomyocyte	Ank3
Shroom3	7.01651e-292	2.35892	0.738	0.123	1.56714e-287	cardiomyocyte	Shroom3
Ank21	2.262e-180	2.34676	0.823	0.249	5.05217e-176	cardiomyocyte	Ank2
Mhrt	0	2.32423	0.758	0.01	0	cardiomyocyte	Mhrt
Myo18b1	0	2.3076	0.783	0.035	0	cardiomyocyte	Myo18b
Pde4b2	1.37434e-137	2.26355	0.769	0.298	3.06958e-133	cardiomyocyte	Pde4b
Mybpc3	0	2.26067	0.845	0.148	0	cardiomyocyte	Mybpc3
Prune2	1.04803e-191	2.23248	0.772	0.21	2.34078e-187	cardiomyocyte	Prune2
Enah	8.50445e-253	2.23078	0.696	0.124	1.89947e-248	cardiomyocyte	Enah
Ccdc1411	0	2.17926	0.777	0.121	0	cardiomyocyte	Ccdc141
Scn5a1	0	2.16324	0.71	0.032	0	cardiomyocyte	Scn5a
Nrap	0	2.16191	0.749	0.07	0	cardiomyocyte	Nrap
Ppp1r14c1	0	2.14188	0.682	0.035	0	cardiomyocyte	Ppp1r14c
Kcng2	0	2.1393	0.721	0.034	0	cardiomyocyte	Kcng2
Pdlim5	1.51599e-103	2.12166	0.904	0.753	3.38597e-99	cardiomyocyte	Pdlim5
Kcnn21	0	2.11992	0.682	0.014	0	cardiomyocyte	Kcnn2
Lmo7	8.15786e-285	2.08184	0.89	0.198	1.82206e-280	cardiomyocyte	Lmo7
Limch12	7.29639e-156	2.07702	0.797	0.264	1.62965e-151	cardiomyocyte	Limch1
Pln	2.64108e-299	2.05282	0.811	0.159	5.89885e-295	cardiomyocyte	Pln
Nexn	0	2.02565	0.834	0.091	0	cardiomyocyte	Nexn
Myom2	0	1.98982	0.679	0.037	0	cardiomyocyte	Myom2
Ckmt2	0	1.97554	0.789	0.097	0	cardiomyocyte	Ckmt2
Gm31251	0	1.96199	0.673	0.009	0	cardiomyocyte	Gm31251
Ppargc1b1	2.52052e-227	1.9536	0.715	0.152	5.62959e-223	cardiomyocyte	Ppargc1b
Kcnj3	0	1.94024	0.487	0.015	0	cardiomyocyte	Kcnj3
Gm12295	0	1.92952	0.597	0.013	0	cardiomyocyte	Gm12295
Pde1c1	2.99515e-284	1.92548	0.623	0.083	6.68966e-280	cardiomyocyte	Pde1c
Trim55	0	1.91729	0.78	0.017	0	cardiomyocyte	Trim55
Synpo2	2.23781e-277	1.91357	0.654	0.095	4.99816e-273	cardiomyocyte	Synpo2
Txlnb	0	1.9047	0.707	0.056	0	cardiomyocyte	Txlnb
Cacna2d1	9.25758e-173	1.90157	0.794	0.224	2.06768e-168	cardiomyocyte	Cacna2d1
Tacc2	7.67121e-156	1.88892	0.777	0.266	1.71336e-151	cardiomyocyte	Tacc2
Dtna1	0	1.881	0.721	0.045	0	cardiomyocyte	Dtna
Filip1l1	1.34927e-103	1.86275	0.887	0.59	3.0136e-99	cardiomyocyte	Filip1l
Tpm11	5.21278e-138	1.85574	0.955	0.665	1.16427e-133	cardiomyocyte	Tpm1
Gm13481	0	1.82658	0.482	0.015	0	cardiomyocyte	Gm13481
Thrb1	1.71102e-174	1.8243	0.69	0.165	3.82157e-170	cardiomyocyte	Thrb
Ehbp12	8.42434e-102	1.81574	0.783	0.362	1.88158e-97	cardiomyocyte	Ehbp1
Nebl	0	1.81453	0.769	0.072	0	cardiomyocyte	Nebl
Mylk3	0	1.81289	0.673	0.031	0	cardiomyocyte	Mylk3
Pdzd22	1.56181e-105	1.79667	0.738	0.281	3.4883e-101	cardiomyocyte	Pdzd2
Ankrd1	5.70336e-134	1.79519	0.597	0.155	1.27385e-129	cardiomyocyte	Ankrd1
Fgf141	8.36489e-157	1.78462	0.51	0.093	1.8683e-152	cardiomyocyte	Fgf14
Ano4	0	1.74301	0.589	0.042	0	cardiomyocyte	Ano4
Gm35330	0	1.73835	0.572	0.015	0	cardiomyocyte	Gm35330
Trabd2b2	3.83502e-217	1.73688	0.651	0.116	8.56552e-213	cardiomyocyte	Trabd2b
Jph2	0	1.72127	0.679	0.079	0	cardiomyocyte	Jph2
Kcnq1	0	1.709	0.637	0.054	0	cardiomyocyte	Kcnq1
Ppargc1a1	0	1.70839	0.6	0.027	0	cardiomyocyte	Ppargc1a
Smpx	0	1.70712	0.569	0.057	0	cardiomyocyte	Smpx
Alpk2	0	1.70508	0.687	0.024	0	cardiomyocyte	Alpk2
Cpeb31	4.35491e-133	1.703	0.735	0.258	9.72669e-129	cardiomyocyte	Cpeb3
Cmya5	0	1.6947	0.659	0.088	0	cardiomyocyte	Cmya5
Sgcd3	3.70787e-156	1.69318	0.78	0.234	8.28152e-152	cardiomyocyte	Sgcd
Smyd11	0	1.67863	0.687	0.045	0	cardiomyocyte	Smyd1
Nckap5	5.11852e-219	1.66616	0.682	0.126	1.14322e-214	cardiomyocyte	Nckap5
Ppp1r12b	7.49937e-94	1.65244	0.786	0.441	1.67498e-89	cardiomyocyte	Ppp1r12b
Gm49708	0	1.65085	0.724	0.064	0	cardiomyocyte	Gm49708
Prkn1	3.81227e-112	1.65032	0.808	0.342	8.51471e-108	cardiomyocyte	Prkn
Grb142	0	1.64657	0.617	0.062	0	cardiomyocyte	Grb14
Ablim12	3.23053e-103	1.64335	0.885	0.432	7.21538e-99	cardiomyocyte	Ablim1
Casq2	0	1.6383	0.676	0.036	0	cardiomyocyte	Casq2
Pkp2	0	1.63662	0.685	0.06	0	cardiomyocyte	Pkp2
Slc25a13	4.10468e-200	1.62643	0.665	0.141	9.1678e-196	cardiomyocyte	Slc25a13
Angpt11	3.44301e-79	1.6181	0.439	0.12	7.68996e-75	cardiomyocyte	Angpt1
Mical33	4.03081e-157	1.61767	0.845	0.302	9.00281e-153	cardiomyocyte	Mical3
Clic51	3.44865e-168	1.59974	0.639	0.143	7.70257e-164	cardiomyocyte	Clic5
Large1	1.62888e-88	1.59318	0.817	0.465	3.63811e-84	cardiomyocyte	Large1
Adk3	1.21084e-102	1.59027	0.797	0.367	2.70442e-98	cardiomyocyte	Adk
Hs3st5	0	1.58275	0.504	0.009	0	cardiomyocyte	Hs3st5
Coro6	0	1.56945	0.744	0.033	0	cardiomyocyte	Coro6
Asb2	0	1.56587	0.67	0.039	0	cardiomyocyte	Asb2
Speg	0	1.56443	0.721	0.065	0	cardiomyocyte	Speg
Vegfa1	0	1.55728	0.786	0.111	0	cardiomyocyte	Vegfa
Usp13	0	1.55587	0.642	0.071	0	cardiomyocyte	Usp13
Csrp3	9.00192e-296	1.54681	0.662	0.093	2.01058e-291	cardiomyocyte	Csrp3
Fgf1	0	1.53992	0.631	0.045	0	cardiomyocyte	Fgf1
Zfp697	3.83436e-213	1.5324	0.611	0.107	8.56404e-209	cardiomyocyte	Zfp697
Acyp22	3.93277e-126	1.53217	0.693	0.218	8.78385e-122	cardiomyocyte	Acyp2
Kcnd3	0	1.52231	0.569	0.03	0	cardiomyocyte	Kcnd3
Prdm162	0	1.51915	0.623	0.042	0	cardiomyocyte	Prdm16
Samd42	4.79955e-94	1.51147	0.789	0.352	1.07198e-89	cardiomyocyte	Samd4
Garem11	4.42539e-252	1.49676	0.589	0.084	9.88412e-248	cardiomyocyte	Garem1
Lmod2	0	1.48395	0.642	0.063	0	cardiomyocyte	Lmod2
Clasp11	1.46287e-81	1.47743	0.82	0.519	3.26733e-77	cardiomyocyte	Clasp1
Myl2	9.54285e-190	1.47565	0.775	0.208	2.1314e-185	cardiomyocyte	Myl2
Casz1	0	1.47165	0.645	0.056	0	cardiomyocyte	Casz1
Acacb1	9.86988e-299	1.47114	0.623	0.082	2.20444e-294	cardiomyocyte	Acacb
Ppp1r3a	0	1.46811	0.566	0.018	0	cardiomyocyte	Ppp1r3a
Gm12381	9.63683e-262	1.46481	0.214	0.009	2.15238e-257	cardiomyocyte	Gm12381
Rbfox1	4.1091e-125	1.45238	0.642	0.179	9.17769e-121	cardiomyocyte	Rbfox1
Pdzrn4	1.49618e-221	1.44874	0.38	0.037	3.34171e-217	cardiomyocyte	Pdzrn4
Ivns1abp2	2.9784e-130	1.44743	0.837	0.369	6.65226e-126	cardiomyocyte	Ivns1abp
Mypn	0	1.43431	0.623	0.014	0	cardiomyocyte	Mypn
Cap2	0	1.43268	0.62	0.049	0	cardiomyocyte	Cap2
Tecrl	0	1.42485	0.583	0.008	0	cardiomyocyte	Tecrl
Lama21	3.96465e-138	1.41636	0.797	0.236	8.85504e-134	cardiomyocyte	Lama2
Alpk3	0	1.41334	0.659	0.015	0	cardiomyocyte	Alpk3
Dmpk	0	1.41127	0.715	0.064	0	cardiomyocyte	Dmpk
Chchd31	2.08875e-66	1.40659	0.803	0.559	4.66522e-62	cardiomyocyte	Chchd3
Ppm1e2	5.67658e-226	1.4044	0.448	0.052	1.26786e-221	cardiomyocyte	Ppm1e
Filip11	2.40451e-136	1.40332	0.704	0.209	5.37048e-132	cardiomyocyte	Filip1
Ank4	6.26517e-60	1.39937	0.6	0.285	1.39933e-55	cardiomyocyte	Ank
Myzap1	2.35315e-216	1.37641	0.668	0.124	5.25576e-212	cardiomyocyte	Myzap
Lrrc2	0	1.36211	0.563	0.031	0	cardiomyocyte	Lrrc2
Gm20619	0	1.35299	0.465	0.011	0	cardiomyocyte	Gm20619
Rbm24	0	1.35192	0.662	0.016	0	cardiomyocyte	Rbm24
Malat12	2.92465e-125	1.34878	1	1	6.53222e-121	cardiomyocyte	Malat1
Pakap1	5.82016e-170	1.34722	0.662	0.141	1.29993e-165	cardiomyocyte	Pakap
Hectd2os	0	1.34694	0.51	0.013	0	cardiomyocyte	Hectd2os
Zbtb161	8.27299e-103	1.34612	0.679	0.237	1.84777e-98	cardiomyocyte	Zbtb16
Lpl1	1.6796e-119	1.34568	0.71	0.242	3.75138e-115	cardiomyocyte	Lpl
Mylk4	0	1.32696	0.352	0.013	0	cardiomyocyte	Mylk4
Myoz2	0	1.32423	0.592	0.049	0	cardiomyocyte	Myoz2
Tnni31	1.31274e-154	1.31423	0.766	0.239	2.932e-150	cardiomyocyte	Tnni3
Camta1	1.16962e-73	1.30056	0.761	0.42	2.61234e-69	cardiomyocyte	Camta1
Ppp2r3a1	1.43112e-95	1.29556	0.693	0.28	3.19642e-91	cardiomyocyte	Ppp2r3a
Mast21	1.4539e-93	1.29232	0.761	0.371	3.24729e-89	cardiomyocyte	Mast2
Esrrb	0	1.28926	0.527	0.006	0	cardiomyocyte	Esrrb
Cd361	4.14984e-85	1.28118	0.718	0.304	9.26866e-81	cardiomyocyte	Cd36
Macrod11	9.44506e-212	1.27976	0.521	0.077	2.10955e-207	cardiomyocyte	Macrod1
Usp28	6.53317e-176	1.27353	0.668	0.155	1.45918e-171	cardiomyocyte	Usp28
Dlc11	1.51444e-74	1.26525	0.865	0.501	3.38251e-70	cardiomyocyte	Dlc1
Rbpms1	8.35823e-83	1.26484	0.87	0.498	1.86681e-78	cardiomyocyte	Rbpms
Tmod11	0	1.25931	0.631	0.056	0	cardiomyocyte	Tmod1
Slc4a41	1.0133e-219	1.25889	0.651	0.111	2.2632e-215	cardiomyocyte	Slc4a4
Gm30382	1.10577e-215	1.25454	0.445	0.053	2.46974e-211	cardiomyocyte	Gm30382
Qk1	3.49332e-61	1.25266	0.941	0.879	7.80233e-57	cardiomyocyte	Qk
Msrb31	1.16818e-106	1.25207	0.811	0.325	2.60913e-102	cardiomyocyte	Msrb3
Nr3c22	9.44464e-84	1.25097	0.679	0.258	2.10946e-79	cardiomyocyte	Nr3c2
Ogdh1	3.22178e-71	1.25068	0.769	0.48	7.19586e-67	cardiomyocyte	Ogdh
Pip5k1b2	1.20711e-137	1.25042	0.617	0.15	2.69608e-133	cardiomyocyte	Pip5k1b
Atcayos	0	1.24688	0.535	0.009	0	cardiomyocyte	Atcayos
D830032E09Rik	0	1.23396	0.476	0.005	0	cardiomyocyte	D830032E09Rik
Slc4a3	0	1.23053	0.631	0.045	0	cardiomyocyte	Slc4a3
Msi23	9.45262e-59	1.21936	0.845	0.654	2.11124e-54	cardiomyocyte	Msi2
Tmem1172	0	1.21879	0.485	0.023	0	cardiomyocyte	Tmem117
Kbtbd12	0	1.21043	0.561	0.008	0	cardiomyocyte	Kbtbd12
Srl2	0	1.20722	0.583	0.052	0	cardiomyocyte	Srl
Gm50321	0	1.20543	0.549	0.05	0	cardiomyocyte	Gm50321
Dpf31	0	1.20481	0.577	0.049	0	cardiomyocyte	Dpf3
Pygb	8.69235e-103	1.20459	0.617	0.206	1.94144e-98	cardiomyocyte	Pygb
Immp2l3	2.93262e-80	1.20181	0.704	0.272	6.55e-76	cardiomyocyte	Immp2l
Nav22	5.12069e-70	1.19423	0.724	0.324	1.14371e-65	cardiomyocyte	Nav2
Tnnc1	1.38733e-160	1.19342	0.752	0.217	3.09861e-156	cardiomyocyte	Tnnc1
Stk39	4.34784e-59	1.18977	0.642	0.299	9.71091e-55	cardiomyocyte	Stk39
Adprhl1	0	1.18671	0.569	0.025	0	cardiomyocyte	Adprhl1
Mir99ahg1	1.20047e-32	1.17859	0.862	0.631	2.68124e-28	cardiomyocyte	Mir99ahg
Lrrfip11	4.38885e-68	1.17701	0.87	0.599	9.80249e-64	cardiomyocyte	Lrrfip1
Gja11	4.59652e-269	1.1622	0.651	0.096	1.02663e-264	cardiomyocyte	Gja1
Dsp	0	1.14689	0.592	0.066	0	cardiomyocyte	Dsp
Prkaa21	3.30049e-277	1.14644	0.58	0.073	7.37165e-273	cardiomyocyte	Prkaa2
Rhobtb11	2.6948e-99	1.13578	0.606	0.197	6.01884e-95	cardiomyocyte	Rhobtb1
Smtn1	1.4917e-125	1.12651	0.701	0.219	3.33171e-121	cardiomyocyte	Smtn
Oxct1	6.08377e-71	1.12598	0.715	0.347	1.35881e-66	cardiomyocyte	Oxct1
Actc11	3.92871e-73	1.12172	0.837	0.49	8.77477e-69	cardiomyocyte	Actc1
Psme4	4.48291e-42	1.11511	0.766	0.582	1.00126e-37	cardiomyocyte	Psme4
Ppara1	0	1.10191	0.485	0.02	0	cardiomyocyte	Ppara
Lpin11	2.58543e-141	1.09825	0.535	0.115	5.77456e-137	cardiomyocyte	Lpin1
Popdc2	0	1.09514	0.552	0.035	0	cardiomyocyte	Popdc2
Lrrc3b	0	1.09163	0.414	0.027	0	cardiomyocyte	Lrrc3b
Magi32	8.45999e-59	1.08285	0.727	0.38	1.88954e-54	cardiomyocyte	Magi3
Tbc1d42	9.2304e-74	1.06977	0.656	0.276	2.06161e-69	cardiomyocyte	Tbc1d4
Zfp385b	5.6157e-223	1.06677	0.361	0.033	1.25427e-218	cardiomyocyte	Zfp385b
Efna52	2.26815e-89	1.06663	0.682	0.233	5.06592e-85	cardiomyocyte	Efna5
Mapk10	0	1.06353	0.383	0.009	0	cardiomyocyte	Mapk10
Pcgf51	5.92041e-83	1.06352	0.668	0.26	1.32232e-78	cardiomyocyte	Pcgf5
Mtus2	0	1.05999	0.476	0.03	0	cardiomyocyte	Mtus2
Tns12	3.95168e-55	1.05473	0.817	0.523	8.82607e-51	cardiomyocyte	Tns1
Insr1	2.77452e-66	1.05097	0.789	0.461	6.19689e-62	cardiomyocyte	Insr
Fam13a1	1.05327e-250	1.04764	0.487	0.055	2.35248e-246	cardiomyocyte	Fam13a
Dst2	1.59413e-57	1.04231	0.941	0.7	3.5605e-53	cardiomyocyte	Dst
Auts2	4.91837e-50	1.03873	0.775	0.419	1.09852e-45	cardiomyocyte	Auts2
Strip2	0	1.03814	0.546	0.024	0	cardiomyocyte	Strip2
Stau22	3.69773e-89	1.03734	0.538	0.166	8.25887e-85	cardiomyocyte	Stau2
Gata4	2.28156e-94	1.0354	0.648	0.216	5.09586e-90	cardiomyocyte	Gata4
Slc12a71	1.09305e-89	1.03068	0.662	0.251	2.44132e-85	cardiomyocyte	Slc12a7
Sbk11	5.89454e-264	1.02765	0.473	0.05	1.31654e-259	cardiomyocyte	Sbk1
Mfn11	3.69064e-126	1.02751	0.67	0.203	8.24304e-122	cardiomyocyte	Mfn1
Plekha6	7.06334e-195	1.02614	0.639	0.114	1.5776e-190	cardiomyocyte	Plekha6
Fstl41	0	1.0259	0.313	0.004	0	cardiomyocyte	Fstl4
Celf22	1.67817e-44	1.02441	0.91	0.813	3.74819e-40	cardiomyocyte	Celf2
Lrrfip2	4.99139e-77	1.01917	0.828	0.476	1.11483e-72	cardiomyocyte	Lrrfip2
Zfp8271	4.32212e-131	1.01453	0.611	0.154	9.65345e-127	cardiomyocyte	Zfp827
Cdh131	2.18243e-99	1.01375	0.792	0.292	4.87446e-95	cardiomyocyte	Cdh13
5430431A17Rik	0	1.00037	0.501	0.004	0	cardiomyocyte	5430431A17Rik
Atp1a1	1.76375e-61	0.993899	0.701	0.36	3.93933e-57	cardiomyocyte	Atp1a1
Myh7b	0	0.992404	0.417	0.004	0	cardiomyocyte	Myh7b
Macrod23	2.35224e-65	0.992044	0.451	0.139	5.25374e-61	cardiomyocyte	Macrod2
Gm24474	0	0.991323	0.324	0.005	0	cardiomyocyte	Gm24474
Tlr4	1.70366e-25	0.979995	0.527	0.325	3.80514e-21	cardiomyocyte	Tlr4
Clip1	9.50243e-65	0.979667	0.763	0.435	2.12237e-60	cardiomyocyte	Clip1
Sgcg	0	0.977592	0.493	0.009	0	cardiomyocyte	Sgcg
Plscr2	6.9544e-195	0.976166	0.589	0.101	1.55326e-190	cardiomyocyte	Plscr2
Fbxo32	2.64438e-120	0.968382	0.462	0.099	5.90621e-116	cardiomyocyte	Fbxo32
Larp1b1	1.30191e-118	0.96491	0.561	0.142	2.90781e-114	cardiomyocyte	Larp1b
Dip2c3	1.92546e-39	0.963063	0.851	0.63	4.30051e-35	cardiomyocyte	Dip2c
Des	1.20631e-97	0.95999	0.546	0.155	2.6943e-93	cardiomyocyte	Des
Gm20757	0	0.957824	0.335	0.002	0	cardiomyocyte	Gm20757
Tnik1	1.80227e-80	0.95373	0.515	0.152	4.02538e-76	cardiomyocyte	Tnik
Neat12	1.58156e-59	0.952751	0.989	0.947	3.53241e-55	cardiomyocyte	Neat1
Homer2	0	0.952089	0.476	0.015	0	cardiomyocyte	Homer2
Ktn12	1.37237e-58	0.944756	0.749	0.439	3.0652e-54	cardiomyocyte	Ktn1
Rarb3	2.38019e-161	0.944272	0.513	0.09	5.31615e-157	cardiomyocyte	Rarb
Myh7	6.48235e-189	0.932692	0.428	0.056	1.44783e-184	cardiomyocyte	Myh7
Clip4	8.2959e-303	0.931483	0.51	0.05	1.85289e-298	cardiomyocyte	Clip4
Fabp31	8.69596e-113	0.928905	0.566	0.151	1.94224e-108	cardiomyocyte	Fabp3
Ppm1l3	8.12945e-160	0.926084	0.499	0.084	1.81571e-155	cardiomyocyte	Ppm1l
Asb18	0	0.924068	0.434	0.005	0	cardiomyocyte	Asb18
Me32	7.09405e-246	0.923774	0.476	0.053	1.58446e-241	cardiomyocyte	Me3
Atp1b11	1.28614e-247	0.919525	0.538	0.068	2.87259e-243	cardiomyocyte	Atp1b1
Hand2os1	3.18798e-171	0.91915	0.69	0.145	7.12036e-167	cardiomyocyte	Hand2os1
Art1	0	0.917765	0.428	0.008	0	cardiomyocyte	Art1
Idh2	8.02352e-82	0.917308	0.606	0.221	1.79205e-77	cardiomyocyte	Idh2
Phtf21	1.50513e-87	0.916453	0.583	0.19	3.3617e-83	cardiomyocyte	Phtf2
Naca	1.48896e-86	0.904203	0.763	0.343	3.3256e-82	cardiomyocyte	Naca
Arhgap262	1.51293e-35	0.903751	0.828	0.661	3.37912e-31	cardiomyocyte	Arhgap26
Ppip5k21	2.26575e-61	0.90198	0.62	0.279	5.06056e-57	cardiomyocyte	Ppip5k2
D830024N08Rik	0	0.892251	0.465	0.008	0	cardiomyocyte	D830024N08Rik
Mlf1	0	0.886936	0.442	0.014	0	cardiomyocyte	Mlf1
Tead13	3.74331e-62	0.886006	0.808	0.403	8.36069e-58	cardiomyocyte	Tead1
Acss12	1.23262e-117	0.885301	0.544	0.134	2.75307e-113	cardiomyocyte	Acss1
Ctnna11	4.92969e-43	0.88228	0.806	0.605	1.10105e-38	cardiomyocyte	Ctnna1
Zbtb203	3.078e-34	0.879108	0.938	0.934	6.87472e-30	cardiomyocyte	Zbtb20
Rnf207	0	0.874246	0.468	0.007	0	cardiomyocyte	Rnf207
Bmpr1a	4.98215e-59	0.869976	0.62	0.268	1.11276e-54	cardiomyocyte	Bmpr1a
Schip12	6.61481e-60	0.866942	0.634	0.252	1.47742e-55	cardiomyocyte	Schip1
Adam22	2.81392e-112	0.866027	0.423	0.084	6.28489e-108	cardiomyocyte	Adam22
Pank11	1.14874e-244	0.85982	0.448	0.047	2.56572e-240	cardiomyocyte	Pank1
Ndrg4	0	0.85881	0.524	0.048	0	cardiomyocyte	Ndrg4
Fign3	4.16577e-154	0.858669	0.437	0.069	9.30426e-150	cardiomyocyte	Fign
Asph	3.37882e-53	0.854569	0.752	0.413	7.54659e-49	cardiomyocyte	Asph
Trim63	0	0.852883	0.451	0.011	0	cardiomyocyte	Trim63
Myo5b	6.55841e-237	0.852016	0.431	0.043	1.46482e-232	cardiomyocyte	Myo5b
Col4a5	1.64577e-85	0.851515	0.49	0.137	3.67583e-81	cardiomyocyte	Col4a5
Fbxo40	0	0.851326	0.448	0.018	0	cardiomyocyte	Fbxo40
Myl3	9.64189e-118	0.849837	0.625	0.174	2.15352e-113	cardiomyocyte	Myl3
Bag31	7.15609e-79	0.848882	0.603	0.221	1.59831e-74	cardiomyocyte	Bag3
Aopep	5.47297e-30	0.848415	0.93	0.878	1.22239e-25	cardiomyocyte	Aopep
Itgb6	0	0.846161	0.344	0.005	0	cardiomyocyte	Itgb6
Lclat12	6.67696e-53	0.841453	0.561	0.242	1.4913e-48	cardiomyocyte	Lclat1
Nfyc1	1.76525e-50	0.840366	0.656	0.348	3.94269e-46	cardiomyocyte	Nfyc
Chpt11	9.27284e-105	0.833708	0.527	0.137	2.07109e-100	cardiomyocyte	Chpt1
Ptpn43	5.30038e-63	0.833221	0.603	0.25	1.18384e-58	cardiomyocyte	Ptpn4
Irs12	4.41615e-117	0.827535	0.451	0.091	9.86348e-113	cardiomyocyte	Irs1
Tmem182	0	0.826888	0.397	0.009	0	cardiomyocyte	Tmem182
Thsd41	5.70504e-63	0.821344	0.518	0.171	1.27422e-58	cardiomyocyte	Thsd4
Wnk21	0	0.811449	0.386	0.008	0	cardiomyocyte	Wnk2
Ldhb2	8.77712e-206	0.810267	0.513	0.074	1.96037e-201	cardiomyocyte	Ldhb
Dpyd2	1.61307e-160	0.805809	0.423	0.061	3.6028e-156	cardiomyocyte	Dpyd
Ralgapa22	1.78749e-29	0.800655	0.783	0.611	3.99236e-25	cardiomyocyte	Ralgapa2
Sptb	0	0.798428	0.428	0.02	0	cardiomyocyte	Sptb
Vwa81	5.30345e-33	0.798103	0.648	0.41	1.18452e-28	cardiomyocyte	Vwa8
Svil1	1.65624e-40	0.79703	0.91	0.795	3.6992e-36	cardiomyocyte	Svil
Lbh2	7.24932e-67	0.794944	0.606	0.237	1.61914e-62	cardiomyocyte	Lbh
Gm26862	0	0.79397	0.313	0.006	0	cardiomyocyte	Gm26862
Map3k20	4.12118e-37	0.791074	0.642	0.367	9.20467e-33	cardiomyocyte	Map3k20
Kcnk31	0	0.783589	0.383	0.015	0	cardiomyocyte	Kcnk3
2210408F21Rik3	1.52899e-41	0.783577	0.58	0.285	3.41499e-37	cardiomyocyte	2210408F21Rik
Aco21	1.59156e-62	0.78129	0.614	0.275	3.55474e-58	cardiomyocyte	Aco2
Daam1	2.16238e-41	0.779383	0.738	0.439	4.82968e-37	cardiomyocyte	Daam1
Ednra	2.93036e-137	0.779145	0.406	0.064	6.54496e-133	cardiomyocyte	Ednra
Ankrd23	1.42299e-172	0.778887	0.363	0.044	3.17826e-168	cardiomyocyte	Ankrd23
Parm11	7.28141e-150	0.777103	0.327	0.04	1.6263e-145	cardiomyocyte	Parm1
Adcy61	7.44278e-126	0.764858	0.538	0.122	1.66234e-121	cardiomyocyte	Adcy6
Fsd1l	3.99981e-112	0.763576	0.53	0.131	8.93357e-108	cardiomyocyte	Fsd1l
Neo1	5.19941e-86	0.760959	0.538	0.159	1.16129e-81	cardiomyocyte	Neo1
Cpt1b1	0	0.758902	0.473	0.038	0	cardiomyocyte	Cpt1b
Rmdn11	1.83911e-52	0.757153	0.569	0.262	4.10765e-48	cardiomyocyte	Rmdn1
Ptprd1	2.98259e-62	0.754989	0.549	0.191	6.66162e-58	cardiomyocyte	Ptprd
Lrrc10	0	0.753408	0.344	0.01	0	cardiomyocyte	Lrrc10
Slc20a21	1.03472e-49	0.750404	0.577	0.268	2.31104e-45	cardiomyocyte	Slc20a2
Trim54	0	0.749235	0.411	0.011	0	cardiomyocyte	Trim54
Coq8a1	0	0.749051	0.465	0.037	0	cardiomyocyte	Coq8a
Raph1	1.51919e-33	0.748006	0.775	0.536	3.39311e-29	cardiomyocyte	Raph1
Trak2	4.24186e-40	0.747907	0.586	0.305	9.47419e-36	cardiomyocyte	Trak2
Phka1	2.05949e-30	0.747526	0.442	0.219	4.59987e-26	cardiomyocyte	Phka1
Eno3	2.38865e-194	0.74696	0.499	0.073	5.33505e-190	cardiomyocyte	Eno3
Pam	4.7692e-15	0.740827	0.825	0.703	1.0652e-10	cardiomyocyte	Pam
Rrad	9.11379e-279	0.738741	0.394	0.032	2.03556e-274	cardiomyocyte	Rrad
Rilpl1	1.25149e-116	0.73797	0.465	0.1	2.79521e-112	cardiomyocyte	Rilpl1
Art32	2.09699e-207	0.737701	0.487	0.063	4.68362e-203	cardiomyocyte	Art3
Meis1	3.3669e-42	0.732903	0.575	0.273	7.51997e-38	cardiomyocyte	Meis1
Asb11	0	0.724356	0.366	0.006	0	cardiomyocyte	Asb11
Tmem38a	8.26888e-293	0.723522	0.456	0.041	1.84685e-288	cardiomyocyte	Tmem38a
Adamtsl5	9.87423e-162	0.723499	0.428	0.064	2.20541e-157	cardiomyocyte	Adamtsl5
[truncated: 11,417 more rows]

## Sheet: Supp. Table 3-myeloid snseq
	p_val	avg_log2FC	pct.1	pct.2	p_val_adj	cluster	gene
Fn11	1.35749e-42	2.72699	0.936	0.713	2.56362e-38	arg1	Fn1
Kcnip4	4.27038e-09	2.52469	0.119	0.027	8.06462e-05	arg1	Kcnip4
Slc7a2	7.43266e-100	2.35608	0.523	0.054	1.40366e-95	arg1	Slc7a2
Flnb	3.02207e-54	1.90998	0.624	0.143	5.70717e-50	arg1	Flnb
Plxdc2	2.25985e-33	1.64678	0.55	0.159	4.26772e-29	arg1	Plxdc2
Dapk1	3.75012e-28	1.57895	0.862	0.567	7.0821e-24	arg1	Dapk1
Il1b1	5.84636e-10	1.52418	0.229	0.076	1.10408e-05	arg1	Il1b
Sgms1	1.46204e-27	1.50326	0.917	0.743	2.76107e-23	arg1	Sgms1
Ptprm	6.73362e-13	1.38126	0.422	0.189	1.27164e-08	arg1	Ptprm
Add3	8.22482e-25	1.35401	0.761	0.361	1.55326e-20	arg1	Add3
Nedd91	5.38883e-23	1.35184	0.872	0.575	1.01768e-18	arg1	Nedd9
Rai141	5.96688e-28	1.3281	0.771	0.369	1.12684e-23	arg1	Rai14
Atp2b4	1.99221e-32	1.32266	0.486	0.123	3.76228e-28	arg1	Atp2b4
Grk51	1.17216e-20	1.3206	0.725	0.406	2.21362e-16	arg1	Grk5
Cd44	2.26834e-18	1.31622	0.927	0.753	4.28375e-14	arg1	Cd44
Rarb	9.82958e-145	1.29981	0.431	0.023	1.85632e-140	arg1	Rarb
Plcb1	1.57422e-18	1.28648	0.633	0.302	2.97292e-14	arg1	Plcb1
Cd9	8.37919e-40	1.25068	0.633	0.183	1.58241e-35	arg1	Cd9
Arg1	2.60884e-20	1.24461	0.413	0.129	4.9268e-16	arg1	Arg1
Erc2	3.80903e-54	1.24102	0.138	0.006	7.19335e-50	arg1	Erc2
Fam20a	5.87696e-125	1.22829	0.523	0.04	1.10986e-120	arg1	Fam20a
Padi4	7.84695e-19	1.20558	0.266	0.063	1.4819e-14	arg1	Padi4
Malt1	4.54986e-05	1.19974	0.505	0.381	0.859241	arg1	Malt1
2024-09-11	1.33804e-27	1.1949	0.761	0.377	2.52689e-23	arg1	2024-09-11
Adgre5	4.03161e-23	1.18656	0.67	0.326	7.61369e-19	arg1	Adgre5
Ahnak	6.13768e-23	1.18063	0.963	0.923	1.1591e-18	arg1	Ahnak
Zbtb7c	1.06036e-35	1.16808	0.422	0.086	2.00249e-31	arg1	Zbtb7c
Fry	1.7098e-22	1.14402	0.89	0.625	3.22897e-18	arg1	Fry
Saa3	2.32891e-08	1.13811	0.229	0.087	0.000439815	arg1	Saa3
Neat11	2.25149e-13	1.1343	0.991	0.989	4.25194e-09	arg1	Neat1
Ltc4s	7.20187e-55	1.13083	0.495	0.083	1.36007e-50	arg1	Ltc4s
Cxcl2	1.14759e-28	1.12182	0.193	0.023	2.16722e-24	arg1	Cxcl2
Fbxl5	7.03542e-07	1.10814	0.761	0.66	0.0132864	arg1	Fbxl5
Arhgef3	2.85866e-17	1.06147	0.67	0.348	5.39857e-13	arg1	Arhgef3
Slc7a11	0.000178092	1.05734	0.128	0.051	1	arg1	Slc7a11
Rbpms	1.53575e-35	1.05226	0.661	0.209	2.90026e-31	arg1	Rbpms
Ldlrad4	1.9965e-16	1.0336	0.872	0.627	3.77039e-12	arg1	Ldlrad4
Ltbp1	7.33624e-05	0.981928	0.119	0.043	1	arg1	Ltbp1
Gda	5.86506e-21	0.975803	0.908	0.621	1.10762e-16	arg1	Gda
Cd80	9.24494e-14	0.973884	0.45	0.194	1.74591e-09	arg1	Cd80
Olr1	3.29488e-75	0.970435	0.266	0.017	6.22237e-71	arg1	Olr1
Gas7	2.17152e-09	0.968564	0.716	0.554	4.10092e-05	arg1	Gas7
Tcf7l2	2.01785e-06	0.963344	0.651	0.483	0.0381071	arg1	Tcf7l2
Dpep2	4.08726e-27	0.960773	0.651	0.254	7.71879e-23	arg1	Dpep2
Agmo	7.89741e-18	0.956475	0.55	0.225	1.49143e-13	arg1	Agmo
Dst1	0.00669946	0.955057	0.606	0.566	1	arg1	Dst
Flna	2.31097e-22	0.948243	0.945	0.693	4.36426e-18	arg1	Flna
Anxa2	1.35454e-18	0.921771	0.807	0.535	2.55806e-14	arg1	Anxa2
Stk101	1.73978e-17	0.921606	0.771	0.45	3.28558e-13	arg1	Stk10
Adarb1	3.27643e-41	0.914573	0.367	0.059	6.18753e-37	arg1	Adarb1
Dennd4a1	2.22083e-07	0.907336	0.661	0.502	0.00419404	arg1	Dennd4a
Dmxl21	8.60486e-08	0.897055	0.642	0.476	0.00162503	arg1	Dmxl2
Itgam1	5.04169e-12	0.889571	0.817	0.675	9.52122e-08	arg1	Itgam
Camkk21	5.09215e-19	0.879195	0.725	0.382	9.61653e-15	arg1	Camkk2
Plaur	1.37559e-24	0.87621	0.532	0.178	2.5978e-20	arg1	Plaur
Creb51	1.11542e-05	0.860037	0.67	0.54	0.210647	arg1	Creb5
Pdlim7	1.75993e-34	0.845149	0.505	0.125	3.32362e-30	arg1	Pdlim7
Myo10	1.55287e-13	0.845149	0.312	0.105	2.9326e-09	arg1	Myo10
Mob3b1	2.68921e-12	0.833734	0.734	0.482	5.07857e-08	arg1	Mob3b
Akap13	1.16899e-15	0.831775	0.963	0.891	2.20764e-11	arg1	Akap13
Fgfr1	8.01039e-23	0.822397	0.431	0.123	1.51276e-18	arg1	Fgfr1
C4b	1.08735e-08	0.81999	0.349	0.166	0.000205347	arg1	C4b
Cgnl1	1.97392e-12	0.819981	0.413	0.178	3.72775e-08	arg1	Cgnl1
Agap11	2.12595e-10	0.819912	0.743	0.558	4.01485e-06	arg1	Agap1
Zfp6081	1.4568e-12	0.818034	0.725	0.451	2.75117e-08	arg1	Zfp608
Sgms2	1.71307e-12	0.810546	0.321	0.112	3.23514e-08	arg1	Sgms2
Tspan51	6.26015e-13	0.80876	0.67	0.385	1.18223e-08	arg1	Tspan5
Ptpn12	5.01348e-12	0.804863	0.789	0.574	9.46797e-08	arg1	Ptpn12
Agpat4	2.44089e-13	0.7922	0.596	0.3	4.60962e-09	arg1	Agpat4
Ncf1	6.05412e-15	0.777336	0.716	0.429	1.14332e-10	arg1	Ncf1
Alox5	1.78766e-26	0.767109	0.45	0.119	3.37599e-22	arg1	Alox5
Rfx2	4.93004e-33	0.753922	0.239	0.031	9.31038e-29	arg1	Rfx2
Ms4a8a1	3.53515e-32	0.746117	0.413	0.09	6.67613e-28	arg1	Ms4a8a
Ubash3b1	1.09457e-10	0.745567	0.954	0.846	2.0671e-06	arg1	Ubash3b
Arhgap31	1.55935e-10	0.745436	0.844	0.682	2.94483e-06	arg1	Arhgap31
Dpysl3	4.42926e-15	0.744483	0.358	0.123	8.36466e-11	arg1	Dpysl3
Itgb2	8.177e-14	0.743338	0.78	0.552	1.54423e-09	arg1	Itgb2
Gm26542	1.30882e-16	0.743267	0.349	0.108	2.47171e-12	arg1	Gm26542
Ikbke	1.66148e-08	0.741821	0.55	0.325	0.000313771	arg1	Ikbke
Hipk2	1.82698e-09	0.741061	0.872	0.764	3.45026e-05	arg1	Hipk2
Plxna4	1.54488e-08	0.735908	0.376	0.183	0.00029175	arg1	Plxna4
Pmepa1	7.08761e-08	0.729568	0.349	0.164	0.00133849	arg1	Pmepa1
Klf2	1.11974e-26	0.727483	0.394	0.099	2.11464e-22	arg1	Klf2
Ptprs	2.08486e-13	0.725954	0.477	0.224	3.93725e-09	arg1	Ptprs
Nav11	4.98838e-13	0.716563	0.936	0.884	9.42055e-09	arg1	Nav1
Fam78b	2.10806e-10	0.71564	0.376	0.161	3.98107e-06	arg1	Fam78b
Fyn	2.06992e-12	0.711207	0.624	0.349	3.90904e-08	arg1	Fyn
Arhgap23	1.93659e-12	0.709581	0.514	0.257	3.65724e-08	arg1	Arhgap23
Adgb	2.08174e-10	0.709148	0.294	0.111	3.93137e-06	arg1	Adgb
2024-03-03	2.43585e-06	0.691241	0.413	0.238	0.0460011	arg1	2024-03-03
Adamts10	4.98081e-08	0.686809	0.477	0.28	0.000940625	arg1	Adamts10
St3gal1	1.51307e-07	0.683135	0.697	0.571	0.00285744	arg1	St3gal1
Fndc3b	7.22317e-15	0.682757	0.972	0.925	1.3641e-10	arg1	Fndc3b
Emp11	9.34149e-09	0.681778	0.56	0.342	0.000176414	arg1	Emp1
Gsap	4.41903e-05	0.681578	0.725	0.667	0.834534	arg1	Gsap
Pygl	6.45598e-16	0.675516	0.505	0.213	1.21921e-11	arg1	Pygl
Ank	2.6289e-05	0.675138	0.486	0.349	0.496468	arg1	Ank
Atp1b3	3.60165e-11	0.674414	0.651	0.43	6.80171e-07	arg1	Atp1b3
Pdlim1	1.5287e-21	0.668871	0.321	0.077	2.88695e-17	arg1	Pdlim1
Lmna	1.92521e-11	0.662971	0.459	0.222	3.63576e-07	arg1	Lmna
Kcnn3	1.27419e-53	0.662213	0.147	0.007	2.4063e-49	arg1	Kcnn3
Klf13	4.15481e-10	0.661005	0.798	0.655	7.84636e-06	arg1	Klf13
Adipor2	1.73244e-08	0.659099	0.523	0.305	0.000327171	arg1	Adipor2
Mlxipl	7.14504e-185	0.657794	0.275	0.005	1.34934e-180	arg1	Mlxipl
Sptbn1	7.92194e-07	0.654233	0.67	0.541	0.0149606	arg1	Sptbn1
Ccl6	7.96076e-07	0.652859	0.45	0.285	0.0150339	arg1	Ccl6
Pde8a	1.25885e-09	0.644102	0.651	0.433	2.37733e-05	arg1	Pde8a
Dlgap4	1.61962e-10	0.64159	0.697	0.46	3.05865e-06	arg1	Dlgap4
Rap1gap2	7.63328e-07	0.636769	0.55	0.358	0.0144154	arg1	Rap1gap2
Ecm1	9.77272e-11	0.636015	0.514	0.27	1.84558e-06	arg1	Ecm1
Zfand3	2.31176e-14	0.628027	0.982	0.959	4.36575e-10	arg1	Zfand3
Baiap2	7.91701e-11	0.62794	0.486	0.257	1.49513e-06	arg1	Baiap2
Ski	1.33581e-08	0.627529	0.872	0.807	0.000252267	arg1	Ski
Acaca	9.52112e-07	0.625491	0.514	0.333	0.0179806	arg1	Acaca
Klc1	9.57825e-11	0.624358	0.743	0.486	1.80885e-06	arg1	Klc1
Abtb2	6.2172e-11	0.624323	0.376	0.155	1.17412e-06	arg1	Abtb2
Cd14	8.22379e-15	0.624133	0.303	0.093	1.55306e-10	arg1	Cd14
Pstpip21	2.94542e-08	0.622832	0.661	0.462	0.000556242	arg1	Pstpip2
Ezr	2.50556e-13	0.621908	0.532	0.249	4.73174e-09	arg1	Ezr
Iqgap1	2.77071e-11	0.619405	0.991	0.964	5.23248e-07	arg1	Iqgap1
Macf1	1.02462e-16	0.616032	0.991	0.987	1.93499e-12	arg1	Macf1
Gm16867	1.21745e-13	0.616	0.44	0.184	2.29915e-09	arg1	Gm16867
Mamdc2	6.93767e-40	0.613245	0.239	0.026	1.31018e-35	arg1	Mamdc2
Anxa1	2.43146e-05	0.610588	0.431	0.282	0.45918	arg1	Anxa1
Adgrg6	3.74862e-15	0.608444	0.468	0.181	7.07927e-11	arg1	Adgrg6
Phldb1	1.86726e-20	0.607827	0.312	0.076	3.52632e-16	arg1	Phldb1
Stk38l	1.28416e-07	0.597615	0.468	0.263	0.00242514	arg1	Stk38l
Tns1	0.00589409	0.591516	0.477	0.408	1	arg1	Tns1
Plec1	6.30445e-06	0.588855	0.734	0.623	0.11906	arg1	Plec
Tanc1	4.5597e-14	0.588323	0.284	0.086	8.611e-10	arg1	Tanc1
Sptan1	1.60874e-10	0.58541	0.734	0.491	3.0381e-06	arg1	Sptan1
Fam20c1	4.49365e-08	0.579927	0.505	0.283	0.000848626	arg1	Fam20c
Plekhg11	7.12961e-07	0.579508	0.44	0.269	0.0134643	arg1	Plekhg1
Fosl2	3.10609e-09	0.575093	0.45	0.231	5.86585e-05	arg1	Fosl2
Crip1	5.94048e-09	0.567394	0.477	0.267	0.000112186	arg1	Crip1
Nrip1	2.46221e-05	0.566709	0.615	0.471	0.464989	arg1	Nrip1
mt-Co11	0.000186299	0.563103	0.972	0.918	1	arg1	mt-Co1
Nfia	0.000166423	0.559744	0.67	0.567	1	arg1	Nfia
Lrrk2	1.79038e-08	0.556173	0.385	0.187	0.000338113	arg1	Lrrk2
Pfkp	8.32481e-06	0.555116	0.44	0.276	0.157214	arg1	Pfkp
Efnb2	5.09624e-22	0.553061	0.211	0.036	9.62425e-18	arg1	Efnb2
Plekhm3	1.43643e-09	0.552884	0.927	0.847	2.71271e-05	arg1	Plekhm3
Ldlr	1.50304e-08	0.550364	0.376	0.182	0.000283849	arg1	Ldlr
Diaph1	9.65875e-11	0.545862	0.908	0.731	1.82405e-06	arg1	Diaph1
Gpd2	6.73025e-07	0.545645	0.376	0.209	0.0127101	arg1	Gpd2
Lsp1	2.9028e-11	0.544978	0.587	0.308	5.48194e-07	arg1	Lsp1
App	1.07395e-10	0.544211	0.982	0.947	2.02815e-06	arg1	App
Prkce2	2.83368e-07	0.543652	0.606	0.38	0.0053514	arg1	Prkce
Mcub1	1.70678e-07	0.543069	0.569	0.364	0.00322326	arg1	Mcub
Fam129b1	6.10471e-09	0.539751	0.716	0.492	0.000115287	arg1	Fam129b
Vcl	2.672e-06	0.538096	0.468	0.297	0.0504607	arg1	Vcl
Nfkbiz	2.01726e-08	0.533251	0.56	0.333	0.000380959	arg1	Nfkbiz
mt-Co21	0.000492999	0.532554	0.872	0.798	1	arg1	mt-Co2
Clec4e	1.15259e-13	0.532419	0.257	0.071	2.17667e-09	arg1	Clec4e
mt-Co31	0.000755474	0.532139	0.881	0.838	1	arg1	mt-Co3
Cebpb	1.24543e-07	0.530843	0.45	0.265	0.00235199	arg1	Cebpb
Sh3bp5	4.60122e-05	0.529091	0.523	0.356	0.86894	arg1	Sh3bp5
Cfh	0.00011906	0.528992	0.697	0.598	1	arg1	Cfh
Rffl	4.58437e-09	0.527333	0.642	0.388	8.65759e-05	arg1	Rffl
Prg4	6.60117e-15	0.526411	0.193	0.042	1.24663e-10	arg1	Prg4
Arhgef1	7.70684e-08	0.526295	0.697	0.537	0.00145544	arg1	Arhgef1
Anxa3	4.50746e-07	0.520028	0.661	0.482	0.00851233	arg1	Anxa3
Prkca	0.00608353	0.517314	0.312	0.217	1	arg1	Prkca
Arhgef12	1.20514e-07	0.516956	0.596	0.393	0.00227591	arg1	Arhgef12
Gphn1	0.00125071	0.516762	1	1	1	arg1	Gphn
Pilra1	2.0371e-11	0.516596	0.486	0.231	3.84707e-07	arg1	Pilra
Cyth1	0.00241746	0.515102	0.798	0.783	1	arg1	Cyth1
Vim	1.55059e-06	0.514741	0.872	0.77	0.0292829	arg1	Vim
Metrnl	2.2846e-06	0.514241	0.615	0.456	0.0431447	arg1	Metrnl
Slc25a37	2.32271e-05	0.510977	0.44	0.293	0.438644	arg1	Slc25a37
Tnip3	8.92347e-11	0.510706	0.211	0.062	1.6852e-06	arg1	Tnip3
Akt31	1.28894e-08	0.5063	0.807	0.602	0.000243415	arg1	Akt3
Mmp19	1.36551e-05	0.503966	0.183	0.078	0.257876	arg1	Mmp19
Fxyd51	6.02398e-08	0.503446	0.679	0.458	0.00113763	arg1	Fxyd5
Gan	2.60613e-05	0.5012	0.44	0.291	0.492167	arg1	Gan
Adam15	3.47012e-09	0.495946	0.55	0.331	6.55332e-05	arg1	Adam15
Ralgapa2	0.00769837	0.49535	0.697	0.668	1	arg1	Ralgapa2
Cmss11	0.000351867	0.495259	1	1	1	arg1	Cmss1
Lrrc8d	2.2037e-05	0.49309	0.872	0.79	0.416168	arg1	Lrrc8d
Pard3b1	8.51209e-07	0.492651	0.339	0.171	0.0160751	arg1	Pard3b
Cast	2.13009e-06	0.489336	0.716	0.568	0.0402267	arg1	Cast
Ly75	6.88141e-08	0.487276	0.101	0.023	0.00129956	arg1	Ly75
Pde4b	8.78617e-05	0.485031	0.376	0.228	1	arg1	Pde4b
Acly	7.45706e-08	0.482055	0.459	0.259	0.00140827	arg1	Acly
Itga5	1.78524e-09	0.479173	0.633	0.384	3.37143e-05	arg1	Itga5
Rhoq	9.66867e-07	0.477353	0.661	0.477	0.0182593	arg1	Rhoq
C530008M17Rik	7.91823e-12	0.477288	0.11	0.019	1.49536e-07	arg1	C530008M17Rik
Zmiz11	2.05532e-07	0.474142	0.963	0.938	0.00388147	arg1	Zmiz1
Ccdc88c	4.05862e-21	0.472417	0.284	0.061	7.66471e-17	arg1	Ccdc88c
Per2	1.05671e-18	0.470754	0.257	0.057	1.9956e-14	arg1	Per2
Srgn	2.6017e-06	0.470495	0.394	0.221	0.0491331	arg1	Srgn
Vegfa	5.09939e-12	0.468713	0.174	0.042	9.6302e-08	arg1	Vegfa
mt-Atp81	0.00578387	0.467994	0.761	0.706	1	arg1	mt-Atp8
Lrrfip1	3.66746e-05	0.467695	0.862	0.798	0.6926	arg1	Lrrfip1
Dnm1	1.42241e-22	0.465067	0.229	0.039	2.68622e-18	arg1	Dnm1
Abcc5	0.000238124	0.465035	0.661	0.565	1	arg1	Abcc5
Zfp318	6.09553e-11	0.463438	0.367	0.151	1.15114e-06	arg1	Zfp318
Ube2e21	5.85703e-06	0.462566	0.321	0.167	0.11061	arg1	Ube2e2
Adgrl31	0.0023576	0.461978	0.138	0.066	1	arg1	Adgrl3
Mamld1	1.54239e-23	0.460814	0.312	0.067	2.91281e-19	arg1	Mamld1
Syne21	0.000102237	0.460622	0.376	0.232	1	arg1	Syne2
Ptk2	8.37606e-09	0.460237	0.431	0.212	0.000158182	arg1	Ptk2
Luzp1	5.44629e-08	0.459249	0.596	0.374	0.00102853	arg1	Luzp1
Hspa4l	1.55703e-10	0.455838	0.394	0.171	2.94046e-06	arg1	Hspa4l
Irak2	0.00250837	0.45352	0.578	0.498	1	arg1	Irak2
Soga1	1.60921e-08	0.453269	0.578	0.359	0.0003039	arg1	Soga1
F5	2.69345e-31	0.451312	0.147	0.013	5.08658e-27	arg1	F5
Cd86	0.00601004	0.450815	0.45	0.337	1	arg1	Cd86
Evi5	6.10834e-07	0.449965	0.679	0.488	0.0115356	arg1	Evi5
S100a10	8.59841e-08	0.449781	0.339	0.162	0.00162381	arg1	S100a10
Herc4	0.000126603	0.446619	0.853	0.807	1	arg1	Herc4
Slc39a14	7.78692e-09	0.446507	0.495	0.257	0.000147056	arg1	Slc39a14
Stau2	3.08712e-06	0.445819	0.33	0.17	0.0583002	arg1	Stau2
Gramd4	3.51042e-06	0.445752	0.312	0.158	0.0662942	arg1	Gramd4
Mfsd7a	1.39983e-15	0.441626	0.358	0.115	2.64357e-11	arg1	Mfsd7a
P2ry10b	2.57044e-10	0.441088	0.239	0.078	4.85428e-06	arg1	P2ry10b
Sh3tc1	6.64524e-06	0.440617	0.459	0.292	0.125495	arg1	Sh3tc1
Pde10a	1.8126e-26	0.433307	0.174	0.021	3.42309e-22	arg1	Pde10a
4930523C07Rik	4.65112e-06	0.43302	0.257	0.12	0.0878364	arg1	4930523C07Rik
Xist1	0.00487294	0.432843	0.596	0.496	1	arg1	Xist
mt-Cytb1	0.00459903	0.431883	0.862	0.779	1	arg1	mt-Cytb
Tmcc1	0.000337003	0.431599	0.872	0.841	1	arg1	Tmcc1
Jam2	3.1862e-20	0.429801	0.183	0.029	6.01714e-16	arg1	Jam2
Lrrfip2	3.51799e-05	0.429788	0.78	0.695	0.664373	arg1	Lrrfip2
Ncoa11	8.11589e-05	0.426745	0.872	0.82	1	arg1	Ncoa1
Ccl9	9.78871e-10	0.426055	0.413	0.189	1.8486e-05	arg1	Ccl9
Cpne8	2.84986e-11	0.425853	0.33	0.119	5.38196e-07	arg1	Cpne8
4931406P16Rik	2.24378e-05	0.425439	0.505	0.352	0.423737	arg1	4931406P16Rik
Capg1	1.86305e-08	0.424984	0.596	0.349	0.000351838	arg1	Capg
Myo1e2	4.47354e-06	0.424762	0.862	0.696	0.0844827	arg1	Myo1e
Stk24	4.25172e-06	0.424716	0.725	0.598	0.0802937	arg1	Stk24
Epha2	1.2427e-35	0.424633	0.138	0.01	2.34684e-31	arg1	Epha2
Svil1	0.000256736	0.423391	0.899	0.849	1	arg1	Svil
Nsf	4.62872e-06	0.422166	0.899	0.786	0.0874134	arg1	Nsf
Synj2	0.00028753	0.420847	0.486	0.361	1	arg1	Synj2
Ripk2	4.38563e-09	0.420775	0.45	0.227	8.28226e-05	arg1	Ripk2
Arhgap261	5.2554e-05	0.419046	0.807	0.747	0.992483	arg1	Arhgap26
Gbe1	8.01315e-05	0.417496	0.431	0.283	1	arg1	Gbe1
Epb41l11	0.00213749	0.416496	0.569	0.453	1	arg1	Epb41l1
Atp10a1	0.000120889	0.416375	0.294	0.162	1	arg1	Atp10a
Ccnd31	0.00421427	0.415969	0.661	0.555	1	arg1	Ccnd3
Heg1	3.39495e-05	0.415726	0.45	0.29	0.641135	arg1	Heg1
Marveld1	9.88587e-13	0.415151	0.229	0.063	1.86695e-08	arg1	Marveld1
Naip6	0.00850204	0.412386	0.486	0.425	1	arg1	Naip6
Eepd1	0.00285519	0.40961	0.486	0.373	1	arg1	Eepd1
Ankrd33b	3.56519e-08	0.407181	0.321	0.138	0.000673286	arg1	Ankrd33b
Rnf141	2.93391e-08	0.406707	0.55	0.324	0.000554069	arg1	Rnf141
Samsn1	3.788e-11	0.406558	0.431	0.186	7.15364e-07	arg1	Samsn1
mt-Nd21	0.00199454	0.406471	0.624	0.544	1	arg1	mt-Nd2
Cmklr11	0.00415766	0.406413	0.615	0.56	1	arg1	Cmklr1
Dipk1a1	5.46638e-06	0.404035	0.541	0.345	0.103233	arg1	Dipk1a
Hivep3	0.00790676	0.40322	0.55	0.468	1	arg1	Hivep3
Dagla	5.571e-11	0.400784	0.339	0.131	1.05208e-06	arg1	Dagla
Cd361	0.0022902	0.398672	0.495	0.36	1	arg1	Cd36
Il1a	2.18157e-42	0.39795	0.138	0.008	4.11989e-38	arg1	Il1a
Spaca6	2.64424e-11	0.397552	0.229	0.069	4.99364e-07	arg1	Spaca6
Csnk1g3	0.00048819	0.397104	0.624	0.535	1	arg1	Csnk1g3
Magi1	0.00288024	0.396573	0.202	0.115	1	arg1	Magi1
Dok2	6.55338e-08	0.396032	0.303	0.134	0.00123761	arg1	Dok2
Cyfip1	0.000130943	0.395674	0.936	0.843	1	arg1	Cyfip1
Gm424181	0.0026171	0.395362	1	1	1	arg1	Gm42418
Afdn	1.22535e-07	0.394633	0.505	0.281	0.00231408	arg1	Afdn
Sod2	7.29201e-07	0.392913	0.321	0.155	0.013771	arg1	Sod2
Il1rn	3.93047e-06	0.392805	0.119	0.036	0.074227	arg1	Il1rn
F10	3.44768e-10	0.392023	0.321	0.117	6.51094e-06	arg1	F10
Tiam11	2.40851e-06	0.390514	0.606	0.405	0.0454847	arg1	Tiam1
Ncor2	7.84187e-07	0.388009	0.899	0.746	0.0148094	arg1	Ncor2
Fam102b	0.0036992	0.387751	0.413	0.33	1	arg1	Fam102b
Klf7	0.000514859	0.387303	0.697	0.56	1	arg1	Klf7
Synpo	2.60198e-09	0.38713	0.239	0.084	4.91384e-05	arg1	Synpo
Slc44a1	0.00253501	0.38642	0.431	0.32	1	arg1	Slc44a1
Tspan14	0.00199779	0.386004	0.752	0.708	1	arg1	Tspan14
Jund	2.72981e-08	0.385911	0.339	0.154	0.000515525	arg1	Jund
Tbxas11	5.77048e-05	0.385873	0.936	0.9	1	arg1	Tbxas1
mt-Atp6	0.000919104	0.384158	0.541	0.413	1	arg1	mt-Atp6
Phlpp1	7.16187e-06	0.383701	0.523	0.319	0.135252	arg1	Phlpp1
Mpp6	0.00315863	0.383513	0.459	0.344	1	arg1	Mpp6
Klf4	1.19078e-13	0.382908	0.229	0.06	2.24879e-09	arg1	Klf4
Ncf21	3.6105e-06	0.382324	0.798	0.693	0.0681844	arg1	Ncf2
Gpcpd1	0.00607047	0.382259	0.661	0.588	1	arg1	Gpcpd1
Gm159871	2.36882e-06	0.381688	0.413	0.213	0.0447351	arg1	Gm15987
Rap1b	2.68369e-05	0.380509	0.927	0.892	0.506816	arg1	Rap1b
Fbxw7	0.000290804	0.37972	0.817	0.756	1	arg1	Fbxw7
Cdc14b	9.86832e-07	0.378329	0.367	0.192	0.0186363	arg1	Cdc14b
Hif1a	0.00245289	0.378209	0.606	0.489	1	arg1	Hif1a
Mtm1	6.76916e-06	0.376483	0.596	0.43	0.127836	arg1	Mtm1
Inpp4a	0.0019786	0.376049	0.78	0.746	1	arg1	Inpp4a
St7	0.000631865	0.375743	0.486	0.34	1	arg1	St7
Pde2a	1.55077e-07	0.374671	0.312	0.144	0.00292863	arg1	Pde2a
Clic41	0.00906644	0.374132	0.596	0.498	1	arg1	Clic4
Lrrc8c	6.73522e-06	0.373622	0.532	0.339	0.127195	arg1	Lrrc8c
Csf2ra1	0.000216258	0.372666	0.78	0.696	1	arg1	Csf2ra
Tiam2	4.84339e-16	0.369931	0.275	0.07	9.14674e-12	arg1	Tiam2
Itpkb1	0.00228455	0.369259	0.817	0.775	1	arg1	Itpkb
Clec4d	4.88189e-05	0.368739	0.312	0.17	0.921945	arg1	Clec4d
Ass1	2.39156e-06	0.367893	0.156	0.054	0.0451646	arg1	Ass1
Bhlhe40	3.62457e-10	0.367853	0.321	0.125	6.845e-06	arg1	Bhlhe40
Myadm	1.06377e-07	0.366775	0.431	0.231	0.00200893	arg1	Myadm
Fam117b	7.19468e-06	0.364641	0.541	0.347	0.135872	arg1	Fam117b
Tagln21	1.96693e-05	0.364109	0.431	0.277	0.371454	arg1	Tagln2
Acsl4	2.69171e-05	0.362819	0.541	0.379	0.508329	arg1	Acsl4
Grk6	3.28086e-05	0.361119	0.44	0.286	0.61959	arg1	Grk6
Gfod1	7.09836e-07	0.359872	0.229	0.095	0.0134053	arg1	Gfod1
Slc7a1	0.00055846	0.355909	0.229	0.129	1	arg1	Slc7a1
Dip2c	0.0020046	0.354608	0.706	0.603	1	arg1	Dip2c
Anxa11	8.85645e-05	0.351297	0.385	0.24	1	arg1	Anxa11
Slco3a12	0.00045812	0.350331	0.33	0.198	1	arg1	Slco3a1
A330023F24Rik	0.0010908	0.349691	0.523	0.385	1	arg1	A330023F24Rik
Pdlim5	8.34781e-05	0.347781	0.89	0.817	1	arg1	Pdlim5
Hpcal1	0.001298	0.34686	0.899	0.822	1	arg1	Hpcal1
Fcna	4.36162e-07	0.345941	0.101	0.024	0.00823692	arg1	Fcna
Mfhas11	0.000238914	0.343539	0.615	0.452	1	arg1	Mfhas1
Atp1a1	0.000166306	0.343331	0.624	0.458	1	arg1	Atp1a1
Pdgfb	1.14767e-05	0.343197	0.303	0.156	0.216738	arg1	Pdgfb
Larp1b	2.53853e-10	0.341856	0.303	0.112	4.79401e-06	arg1	Larp1b
Elovl5	1.04628e-05	0.341229	0.394	0.221	0.197591	arg1	Elovl5
Slc22a4	2.35988e-07	0.340662	0.202	0.073	0.00445664	arg1	Slc22a4
Appl1	8.1648e-05	0.340139	0.523	0.366	1	arg1	Appl1
Arhgap6	0.00553499	0.338318	0.394	0.27	1	arg1	Arhgap6
Serpine1	1.26236e-05	0.334714	0.22	0.096	0.238396	arg1	Serpine1
Jarid21	2.90311e-05	0.334291	0.972	0.952	0.548253	arg1	Jarid2
Rab11fip1	1.65184e-07	0.334282	0.248	0.098	0.0031195	arg1	Rab11fip1
Arf2	7.2905e-06	0.333561	0.339	0.179	0.137681	arg1	Arf2
Cass4	1.25226e-06	0.33325	0.257	0.112	0.0236489	arg1	Cass4
Naip1	1.03141e-28	0.333246	0.174	0.019	1.94781e-24	arg1	Naip1
Erc11	0.000181025	0.332426	0.349	0.213	1	arg1	Erc1
Fos	1.88128e-05	0.330102	0.239	0.11	0.355279	arg1	Fos
Ehd1	3.10333e-06	0.326278	0.376	0.202	0.0586064	arg1	Ehd1
Rhbdf2	0.00137896	0.326238	0.385	0.268	1	arg1	Rhbdf2
Slk	0.00795993	0.326169	0.716	0.716	1	arg1	Slk
Cdyl2	3.69159e-06	0.325487	0.486	0.278	0.0697156	arg1	Cdyl2
Zbtb7a	0.000789864	0.32494	0.413	0.289	1	arg1	Zbtb7a
Cped1	7.87299e-05	0.323582	0.284	0.154	1	arg1	Cped1
Nck1	2.66379e-05	0.32353	0.55	0.37	0.503057	arg1	Nck1
Ddx46	0.000110007	0.323505	0.569	0.404	1	arg1	Ddx46
Sertad2	0.000599704	0.323482	0.459	0.314	1	arg1	Sertad2
Zfp971	1.65015e-05	0.322211	0.431	0.257	0.311631	arg1	Zfp971
Dusp1	1.24097e-05	0.321583	0.202	0.086	0.234358	arg1	Dusp1
Tes	5.12672e-09	0.321001	0.33	0.135	9.6818e-05	arg1	Tes
Tln1	0.00041674	0.320473	0.826	0.787	1	arg1	Tln1
Timd4	3.66226e-06	0.320343	0.11	0.032	0.0691618	arg1	Timd4
Sh2d4b	9.19928e-16	0.32022	0.183	0.036	1.73728e-11	arg1	Sh2d4b
Pik3r6	0.00354396	0.320185	0.541	0.439	1	arg1	Pik3r6
Pxn	0.00207844	0.318961	0.661	0.599	1	arg1	Pxn
Kctd91	4.73161e-07	0.318442	0.312	0.145	0.00893564	arg1	Kctd9
Tmem170b	8.90728e-05	0.31751	0.56	0.388	1	arg1	Tmem170b
Ccnl11	6.97206e-05	0.317412	0.881	0.834	1	arg1	Ccnl1
6430548M08Rik	7.99977e-05	0.317374	0.376	0.226	1	arg1	6430548M08Rik
Tmc6	2.33226e-07	0.31726	0.248	0.101	0.00440446	arg1	Tmc6
Lims1	0.000166201	0.317245	0.899	0.839	1	arg1	Lims1
Pld1	0.0043455	0.315422	0.642	0.596	1	arg1	Pld1
Tnfaip2	0.00635355	0.315153	0.284	0.191	1	arg1	Tnfaip2
Sik2	0.00789284	0.314767	0.633	0.569	1	arg1	Sik2
Lpp	0.000790521	0.313174	0.954	0.906	1	arg1	Lpp
Inpp5a	0.000521049	0.313077	0.624	0.504	1	arg1	Inpp5a
Gpx1	0.00498727	0.313071	0.404	0.31	1	arg1	Gpx1
Abi1	7.73327e-05	0.311811	0.991	0.957	1	arg1	Abi1
Nufip2	0.000612048	0.310864	0.716	0.647	1	arg1	Nufip2
Mtss11	0.00152555	0.310271	0.908	0.851	1	arg1	Mtss1
Rras2	2.71849e-05	0.310077	0.211	0.096	0.513387	arg1	Rras2
Gm49417	1.6366e-08	0.309617	0.22	0.076	0.000309072	arg1	Gm49417
Nfam11	0.000117289	0.309081	0.798	0.689	1	arg1	Nfam1
Ttc39b	5.58819e-05	0.308839	0.431	0.278	1	arg1	Ttc39b
Slc2a6	1.93059e-10	0.308453	0.211	0.063	3.64592e-06	arg1	Slc2a6
Pced1b	0.000449289	0.308366	0.321	0.199	1	arg1	Pced1b
mt-Nd4	0.000755165	0.308334	0.578	0.439	1	arg1	mt-Nd4
Sorcs2	3.30156e-13	0.306692	0.101	0.014	6.235e-09	arg1	Sorcs2
Cmip	0.00104963	0.306575	0.982	0.98	1	arg1	Cmip
Ptgs1	0.00228416	0.306566	0.22	0.13	1	arg1	Ptgs1
Pik3r5	0.00674616	0.305873	0.844	0.792	1	arg1	Pik3r5
Piwil2	0.000134663	0.305561	0.147	0.062	1	arg1	Piwil2
Gse1	0.000781217	0.304671	0.532	0.392	1	arg1	Gse1
Itgb1	0.000349577	0.301429	0.853	0.782	1	arg1	Itgb1
Ypel5	0.00104703	0.301065	0.404	0.276	1	arg1	Ypel5
Ctnnd1	0.00192204	0.300942	0.725	0.602	1	arg1	Ctnnd1
Tppp3	6.23308e-28	0.300404	0.165	0.018	1.17712e-23	arg1	Tppp3
Zhx2	1.41435e-05	0.299746	0.294	0.148	0.2671	arg1	Zhx2
Emilin21	0.00920848	0.298158	0.532	0.445	1	arg1	Emilin2
Il20rb	1.0915e-09	0.297942	0.202	0.061	2.0613e-05	arg1	Il20rb
Prr5l1	0.00130787	0.296574	0.367	0.239	1	arg1	Prr5l
Zfp7101	0.00767597	0.295713	0.927	0.869	1	arg1	Zfp710
4930440I19Rik	6.30069e-31	0.295062	0.101	0.006	1.18989e-26	arg1	4930440I19Rik
Heca	0.000210523	0.294396	0.468	0.318	1	arg1	Heca
Ube2g1	8.66874e-05	0.293205	0.569	0.39	1	arg1	Ube2g1
Stxbp3	0.00225898	0.293181	0.633	0.563	1	arg1	Stxbp3
Adamtsl5	1.95864e-16	0.292717	0.193	0.038	3.69889e-12	arg1	Adamtsl5
S100a4	1.37136e-08	0.290121	0.239	0.086	0.000258981	arg1	S100a4
Hipk1	0.00497113	0.290016	0.55	0.448	1	arg1	Hipk1
Kmt5a1	0.000532968	0.289215	0.349	0.223	1	arg1	Kmt5a
Tacc2	3.37866e-09	0.289138	0.266	0.098	6.38061e-05	arg1	Tacc2
Capn2	0.00431045	0.288382	0.569	0.472	1	arg1	Capn2
Ppp1r15b	0.000602766	0.288207	0.349	0.223	1	arg1	Ppp1r15b
Myof1	0.00519493	0.288137	0.881	0.829	1	arg1	Myof
Pip5k1c	0.00254785	0.28754	0.495	0.376	1	arg1	Pip5k1c
Nt5e	2.58086e-10	0.287111	0.128	0.027	4.87395e-06	arg1	Nt5e
Pros1	0.00034487	0.287026	0.459	0.312	1	arg1	Pros1
Mef2d	0.000243837	0.286661	0.633	0.477	1	arg1	Mef2d
Trem1	1.06179e-22	0.286214	0.183	0.026	2.00519e-18	arg1	Trem1
Eif4g1	0.000457003	0.286128	0.615	0.471	1	arg1	Eif4g1
Xylt1	0.00117508	0.285917	0.826	0.697	1	arg1	Xylt1
Nupr1	1.11886e-06	0.285494	0.349	0.169	0.0211297	arg1	Nupr1
Btg2	1.79476e-05	0.284904	0.275	0.138	0.33894	arg1	Btg2
Ybx3	0.000101218	0.283573	0.284	0.157	1	arg1	Ybx3
Palm	2.95398e-05	0.283514	0.202	0.089	0.55786	arg1	Palm
Mcu	0.000258805	0.283424	0.55	0.379	1	arg1	Mcu
Rara	0.000195894	0.282554	0.44	0.286	1	arg1	Rara
Alcam1	0.000105486	0.281121	0.908	0.741	1	arg1	Alcam
Mgat4a1	0.00613494	0.280224	0.569	0.476	1	arg1	Mgat4a
Zc3h7a1	0.000390312	0.280212	0.908	0.867	1	arg1	Zc3h7a
Wwc2	0.000500461	0.280095	0.615	0.453	1	arg1	Wwc2
Bend4	2.04666e-07	0.279734	0.239	0.093	0.00386512	arg1	Bend4
Fsd1l1	2.28443e-11	0.279536	0.193	0.05	4.31414e-07	arg1	Fsd1l
Dmpk	5.12745e-08	0.278709	0.119	0.029	0.000968318	arg1	Dmpk
Rbfox2	5.78641e-05	0.278417	0.275	0.145	1	arg1	Rbfox2
Stk38	7.14393e-05	0.278194	0.807	0.694	1	arg1	Stk38
Hk2	0.00851103	0.278021	0.321	0.224	1	arg1	Hk2
Myo1g	0.00207768	0.277963	0.541	0.414	1	arg1	Myo1g
Aspa	1.70163e-10	0.277569	0.101	0.018	3.21353e-06	arg1	Aspa
Hivep21	0.000153676	0.277493	0.771	0.614	1	arg1	Hivep2
Eng	6.05236e-05	0.27712	0.394	0.24	1	arg1	Eng
Peli2	6.92918e-05	0.277026	0.55	0.358	1	arg1	Peli2
Usp4	0.000134968	0.277003	0.633	0.447	1	arg1	Usp4
Srgap1	3.26515e-06	0.276497	0.11	0.032	0.0616624	arg1	Srgap1
Ceacam1	1.03281e-07	0.275666	0.257	0.102	0.00195046	arg1	Ceacam1
Ago2	0.00124883	0.275641	0.624	0.504	1	arg1	Ago2
Myo7a	0.000530148	0.274363	0.349	0.22	1	arg1	Myo7a
Zfp236	0.00389455	0.274221	0.505	0.407	1	arg1	Zfp236
Kras	0.00191182	0.273947	0.606	0.497	1	arg1	Kras
Samd8	0.000629426	0.273733	0.505	0.382	1	arg1	Samd8
Tgm2	0.000344444	0.272841	0.339	0.203	1	arg1	Tgm2
Dnajc10	9.49091e-06	0.270915	0.514	0.308	0.179236	arg1	Dnajc10
Me2	0.00825778	0.270729	0.303	0.213	1	arg1	Me2
Gm472831	0.00276772	0.270069	0.55	0.405	1	arg1	Gm47283
Pitpna	0.00023873	0.269286	0.872	0.833	1	arg1	Pitpna
Gna15	0.00246978	0.269151	0.312	0.205	1	arg1	Gna15
Slc25a13	0.00165431	0.269032	0.349	0.232	1	arg1	Slc25a13
Gapdh	0.00733973	0.268998	0.651	0.539	1	arg1	Gapdh
Sorbs3	0.00867162	0.268362	0.284	0.191	1	arg1	Sorbs3
Tjp2	3.41491e-06	0.267072	0.303	0.146	0.0644905	arg1	Tjp2
Slc41a2	0.000355391	0.266317	0.486	0.332	1	arg1	Slc41a2
Tsc22d3	0.00301783	0.266079	0.367	0.242	1	arg1	Tsc22d3
Gk5	5.57914e-11	0.265895	0.22	0.064	1.05362e-06	arg1	Gk5
Lpar1	0.000258273	0.265823	0.183	0.087	1	arg1	Lpar1
Fam171a1	7.79532e-13	0.264356	0.156	0.032	1.47215e-08	arg1	Fam171a1
Klf12	0.000630652	0.261164	0.11	0.043	1	arg1	Klf12
Nln	0.0080863	0.261	0.514	0.413	1	arg1	Nln
Casp41	0.00136734	0.2605	0.321	0.203	1	arg1	Casp4
Cdk6	0.00928227	0.260233	0.826	0.775	1	arg1	Cdk6
Rarg	1.30173e-08	0.259458	0.275	0.106	0.000245831	arg1	Rarg
Ephx1	1.0621e-06	0.258668	0.174	0.062	0.0200578	arg1	Ephx1
Dubr	0.00035609	0.258286	0.266	0.147	1	arg1	Dubr
Itga1	0.00728221	0.258049	0.138	0.073	1	arg1	Itga1
Adamts61	0.00978931	0.257686	0.257	0.169	1	arg1	Adamts6
Dpysl21	0.00431856	0.257667	0.569	0.431	1	arg1	Dpysl2
Prr13	0.00931657	0.257621	0.303	0.219	1	arg1	Prr13
Aifm2	1.24392e-08	0.25689	0.229	0.08	0.000234915	arg1	Aifm2
Fam120a	0.00271194	0.256432	0.78	0.726	1	arg1	Fam120a
Gpat3	8.54229e-13	0.255635	0.193	0.046	1.61321e-08	arg1	Gpat3
Idh1	0.000434959	0.255599	0.404	0.257	1	arg1	Idh1
Srgap3	0.00323588	0.253657	0.183	0.099	1	arg1	Srgap3
Otud7b	0.000188726	0.253544	0.284	0.157	1	arg1	Otud7b
Mast21	0.00613299	0.252998	0.523	0.407	1	arg1	Mast2
Dennd2a	0.000727326	0.251413	0.303	0.181	1	arg1	Dennd2a
Lrp11	0.00123638	0.251048	0.972	0.917	1	arg1	Lrp1
Rhob	0.00423705	0.250907	0.303	0.202	1	arg1	Rhob
Ak8	5.06989e-11	0.250837	0.183	0.047	9.57448e-07	arg1	Ak8
Cyp2ab1	2.06251e-12	0.250759	0.119	0.02	3.89505e-08	arg1	Cyp2ab1
Ctnnd2	0	3.08261	0.734	0.075	0	dc	Ctnnd2
Ciita1	0	2.7151	0.894	0.15	0	dc	Ciita
Dscam	0	2.59855	0.375	0.006	0	dc	Dscam
Card11	3.89789e-245	2.59541	0.747	0.136	7.36116e-241	dc	Card11
H2-Eb11	2.10795e-288	2.32771	0.856	0.165	3.98086e-284	dc	H2-Eb1
Cd741	8.10038e-185	2.32705	0.948	0.39	1.52976e-180	dc	Cd74
Dpp4	0	2.32183	0.837	0.05	0	dc	Dpp4
Cyp7b1	1.14921e-83	2.31373	0.247	0.035	2.17028e-79	dc	Cyp7b1
Cbfa2t31	2.63464e-232	2.22676	0.883	0.242	4.97552e-228	dc	Cbfa2t3
Wdfy4	2.21053e-63	2.16026	0.891	0.834	4.17459e-59	dc	Wdfy4
Srgap31	0	2.1537	0.783	0.063	0	dc	Srgap3
Htr7	0	2.13345	0.611	0.036	0	dc	Htr7
Chn2	3.52353e-150	2.11223	0.717	0.217	6.65418e-146	dc	Chn2
Gm36723	1.52476e-159	2.09002	0.31	0.027	2.8795e-155	dc	Gm36723
H2-Ab11	1.65286e-257	2.00608	0.853	0.179	3.12142e-253	dc	H2-Ab1
Bcl11a	1.11375e-205	2.00543	0.543	0.075	2.10331e-201	dc	Bcl11a
Itpr11	2.38299e-134	1.98414	0.897	0.467	4.50028e-130	dc	Itpr1
Ccser1	4.21585e-256	1.97569	0.421	0.03	7.96163e-252	dc	Ccser1
Hivep22	8.49113e-83	1.97121	0.878	0.602	1.60355e-78	dc	Hivep2
H2-Aa1	1.71842e-245	1.96837	0.821	0.174	3.24524e-241	dc	H2-Aa
Plekha5	4.87661e-220	1.90227	0.693	0.129	9.20948e-216	dc	Plekha5
Aff3	3.35064e-203	1.87706	0.391	0.035	6.32768e-199	dc	Aff3
Ust	1.18535e-167	1.86855	0.783	0.219	2.23853e-163	dc	Ust
Flt3	0	1.85862	0.628	0.013	0	dc	Flt3
Zfp366	0	1.84124	0.484	0.016	0	dc	Zfp366
Bach21	8.09508e-77	1.8282	0.766	0.412	1.52876e-72	dc	Bach2
Fyn1	1.17277e-140	1.80644	0.832	0.327	2.21479e-136	dc	Fyn
Rtn1	9.00275e-258	1.80572	0.688	0.097	1.70017e-253	dc	Rtn1
Adam23	3.95067e-299	1.79528	0.274	0.005	7.46085e-295	dc	Adam23
Immp2l	5.66627e-49	1.77258	0.649	0.352	1.07008e-44	dc	Immp2l
Zbtb46	0	1.76649	0.677	0.047	0	dc	Zbtb46
Btla	0	1.76372	0.511	0.016	0	dc	Btla
Rin3	1.68274e-96	1.74806	0.872	0.617	3.17785e-92	dc	Rin3
Plbd11	3.00372e-125	1.71213	0.769	0.284	5.67253e-121	dc	Plbd1
Tbc1d8	1.96185e-62	1.67372	0.685	0.368	3.70495e-58	dc	Tbc1d8
Gm159872	7.91872e-187	1.65494	0.793	0.185	1.49545e-182	dc	Gm15987
Grap2	0	1.60179	0.677	0.047	0	dc	Grap2
Rabgap1l	5.23077e-22	1.55403	0.579	0.402	9.8783e-18	dc	Rabgap1l
Trerf1	7.97631e-86	1.54485	0.94	0.722	1.50633e-81	dc	Trerf1
Zeb11	6.9682e-116	1.53496	0.777	0.319	1.31594e-111	dc	Zeb1
Jak21	1.96052e-102	1.52929	0.796	0.4	3.70245e-98	dc	Jak2
Kmo	2.76467e-253	1.51854	0.601	0.074	5.22108e-249	dc	Kmo
Phlpp11	3.64233e-84	1.48448	0.723	0.3	6.87854e-80	dc	Phlpp1
Itgax	2.30633e-217	1.42332	0.649	0.103	4.3555e-213	dc	Itgax
St8sia1	0	1.41344	0.5	0.018	0	dc	St8sia1
1700025G04Rik2	1.16981e-110	1.39084	0.75	0.292	2.20919e-106	dc	1700025G04Rik
Chsy3	9.39838e-150	1.38584	0.315	0.031	1.77488e-145	dc	Chsy3
Alcam2	6.94017e-85	1.37405	0.962	0.731	1.31065e-80	dc	Alcam
Cdc14a	1.63608e-82	1.37091	0.696	0.315	3.08973e-78	dc	Cdc14a
Lrrk21	1.04061e-105	1.36834	0.576	0.169	1.9652e-101	dc	Lrrk2
Sirpb1a1	1.91552e-37	1.36757	0.5	0.253	3.61746e-33	dc	Sirpb1a
Lsp11	6.34763e-129	1.34018	0.791	0.286	1.19875e-124	dc	Lsp1
Traf1	1.57831e-193	1.32827	0.522	0.071	2.98064e-189	dc	Traf1
St3gal4	1.2545e-77	1.31113	0.785	0.443	2.36913e-73	dc	St3gal4
Ap1s3	0	1.2953	0.568	0.047	0	dc	Ap1s3
Parp82	1.0973e-76	1.29502	0.962	0.808	2.07225e-72	dc	Parp8
Ipcef11	4.79176e-102	1.29274	0.573	0.164	9.04924e-98	dc	Ipcef1
Coro2a1	9.20255e-78	1.28299	0.75	0.382	1.7379e-73	dc	Coro2a
Lrba	8.37781e-84	1.27674	0.701	0.319	1.58215e-79	dc	Lrba
Cd244a1	2.28519e-126	1.26602	0.72	0.219	4.31559e-122	dc	Cd244a
Naaa	2.4717e-35	1.26555	0.364	0.146	4.66781e-31	dc	Naaa
Kynu	2.08943e-142	1.24833	0.476	0.08	3.94589e-138	dc	Kynu
Cytip	2.06146e-141	1.24653	0.679	0.17	3.89306e-137	dc	Cytip
Pip4k2a1	2.34468e-98	1.21383	0.997	0.968	4.42792e-94	dc	Pip4k2a
Grk31	5.97355e-104	1.21067	0.856	0.415	1.12811e-99	dc	Grk3
Mreg	7.11647e-21	1.18746	0.117	0.029	1.34395e-16	dc	Mreg
Baz1a	1.38111e-66	1.18583	0.91	0.709	2.60822e-62	dc	Baz1a
Nfkb1	2.12814e-50	1.14696	0.932	0.816	4.01899e-46	dc	Nfkb1
Tmem123	2.96063e-24	1.13835	0.413	0.209	5.59116e-20	dc	Tmem123
Slco3a13	1.93546e-62	1.12407	0.505	0.183	3.65512e-58	dc	Slco3a1
Syn3	7.14841e-53	1.11963	0.103	0.009	1.34998e-48	dc	Syn3
Akt32	5.63212e-69	1.10811	0.894	0.589	1.06362e-64	dc	Akt3
Arhgap262	1.04436e-77	1.10507	0.932	0.738	1.97226e-73	dc	Arhgap26
Klrd1	0	1.10387	0.44	0.004	0	dc	Klrd1
Tmem131l	8.6874e-52	1.09755	0.842	0.615	1.64062e-47	dc	Tmem131l
Stat4	3.47475e-97	1.07768	0.299	0.043	6.56206e-93	dc	Stat4
Plcl11	3.84084e-30	1.06907	0.685	0.456	7.25343e-26	dc	Plcl1
Hrh1	7.22001e-97	1.05798	0.432	0.09	1.3635e-92	dc	Hrh1
Phactr21	2.33678e-46	1.05639	0.886	0.744	4.41301e-42	dc	Phactr2
Nectin1	7.16758e-187	1.05448	0.5	0.066	1.3536e-182	dc	Nectin1
Hrh21	1.31952e-152	1.05326	0.497	0.083	2.49191e-148	dc	Hrh2
Olfm11	9.45089e-124	1.04962	0.59	0.148	1.7848e-119	dc	Olfm1
Nup210	9.93684e-206	1.03614	0.505	0.062	1.87657e-201	dc	Nup210
Il18rap	9.80227e-142	1.02555	0.416	0.06	1.85116e-137	dc	Il18rap
Runx2	1.4668e-47	1.0217	0.576	0.259	2.77006e-43	dc	Runx2
Rab43	5.64498e-49	1.00956	0.731	0.45	1.06605e-44	dc	Rab43
Ccdc88a	6.44194e-43	1.00951	0.837	0.629	1.21656e-38	dc	Ccdc88a
Uvrag1	1.16334e-74	1.00492	0.989	0.934	2.19698e-70	dc	Uvrag
Lrrc8c1	4.67159e-55	0.990044	0.652	0.326	8.82229e-51	dc	Lrrc8c
Dipk1a2	1.84734e-57	0.983741	0.663	0.331	3.48869e-53	dc	Dipk1a
Clec9a	8.74936e-163	0.978898	0.196	0.007	1.65232e-158	dc	Clec9a
Lyst1	5.76518e-39	0.976945	0.897	0.76	1.08875e-34	dc	Lyst
Cacnb3	7.26389e-65	0.973399	0.109	0.007	1.37179e-60	dc	Cacnb3
Tbc1d4	1.02755e-19	0.968182	0.557	0.363	1.94052e-15	dc	Tbc1d4
H2-DMb11	3.67511e-178	0.962448	0.598	0.105	6.94045e-174	dc	H2-DMb1
Tiam12	2.24939e-56	0.961331	0.728	0.391	4.24798e-52	dc	Tiam1
Lrrk11	5.4653e-57	0.952475	0.938	0.729	1.03212e-52	dc	Lrrk1
Srebf2	3.1742e-75	0.937528	0.639	0.261	5.99447e-71	dc	Srebf2
Slc22a23	2.01919e-30	0.935257	0.128	0.025	3.81324e-26	dc	Slc22a23
Map3k14	3.85269e-25	0.919023	0.707	0.529	7.2758e-21	dc	Map3k14
Dennd4a2	1.59608e-30	0.916127	0.701	0.493	3.0142e-26	dc	Dennd4a
Mical3	1.3398e-84	0.912256	0.443	0.111	2.53022e-80	dc	Mical3
Cadm11	1.42122e-09	0.910827	0.312	0.191	2.68397e-05	dc	Cadm1
Fgr1	7.29957e-48	0.908146	0.783	0.503	1.37852e-43	dc	Fgr
Spon12	7.32642e-34	0.900934	0.378	0.151	1.38359e-29	dc	Spon1
Gfod11	2.40164e-69	0.899984	0.353	0.083	4.5355e-65	dc	Gfod1
Fam129a1	8.8173e-40	0.894628	0.829	0.597	1.66515e-35	dc	Fam129a
Klri1	0	0.888724	0.283	0.003	0	dc	Klri1
Pak1	4.74961e-49	0.885004	0.59	0.289	8.96965e-45	dc	Pak1
Gramd41	5.91308e-116	0.880044	0.568	0.138	1.11669e-111	dc	Gramd4
H2afy	3.83656e-61	0.878802	0.834	0.588	7.24535e-57	dc	H2afy
Ank3	5.17236e-37	0.876574	0.601	0.338	9.768e-33	dc	Ank
Tbc1d9	5.36087e-46	0.875978	0.905	0.761	1.0124e-41	dc	Tbc1d9
Cd209c	2.622e-29	0.872262	0.171	0.043	4.95166e-25	dc	Cd209c
Dock101	2.89941e-61	0.872013	0.992	0.961	5.47554e-57	dc	Dock10
Arhgap152	2.91332e-43	0.870405	0.924	0.942	5.5018e-39	dc	Arhgap15
Dock51	5.94835e-52	0.869615	0.731	0.418	1.12335e-47	dc	Dock5
Cacnb2	5.99029e-28	0.867656	0.201	0.06	1.13127e-23	dc	Cacnb2
Ptprc2	1.10357e-64	0.867388	0.992	0.979	2.0841e-60	dc	Ptprc
Slc44a2	3.84214e-56	0.857856	0.562	0.236	7.25588e-52	dc	Slc44a2
Ifi2051	2.91147e-57	0.855395	0.242	0.047	5.49831e-53	dc	Ifi205
Afdn1	5.26186e-64	0.854776	0.622	0.266	9.93702e-60	dc	Afdn
Tspan13	1.08252e-124	0.851786	0.432	0.074	2.04434e-120	dc	Tspan13
5730522E02Rik	5.79897e-28	0.849903	0.193	0.056	1.09514e-23	dc	5730522E02Rik
Cd861	9.62238e-36	0.848691	0.595	0.324	1.81719e-31	dc	Cd86
Akap131	5.02353e-56	0.845899	0.981	0.887	9.48693e-52	dc	Akap13
Cd72	1.36153e-52	0.840006	0.454	0.166	2.57124e-48	dc	Cd72
Etv62	2.65745e-45	0.83806	0.986	0.977	5.01859e-41	dc	Etv6
Kit	6.55623e-251	0.830547	0.299	0.011	1.23814e-246	dc	Kit
Samsn11	3.02239e-12	0.82247	0.312	0.183	5.70778e-08	dc	Samsn1
Mllt31	5.55212e-21	0.822125	0.446	0.25	1.04852e-16	dc	Mllt3
Slc9a7	1.00713e-48	0.821973	0.628	0.293	1.90196e-44	dc	Slc9a7
Slc4a8	5.73102e-76	0.819675	0.101	0.005	1.0823e-71	dc	Slc4a8
Arsb	1.94808e-27	0.816378	0.418	0.204	3.67894e-23	dc	Arsb
Ankrd44	8.00863e-58	0.81051	0.978	0.925	1.51243e-53	dc	Ankrd44
Pkib	2.25189e-31	0.802921	0.562	0.326	4.25269e-27	dc	Pkib
Msi2	1.5371e-32	0.800156	0.709	0.487	2.90282e-28	dc	Msi2
Napsa	1.10617e-135	0.797249	0.481	0.084	2.089e-131	dc	Napsa
Vrk11	3.53327e-43	0.794346	0.614	0.329	6.67258e-39	dc	Vrk1
Ptpn4	3.26719e-66	0.793577	0.549	0.199	6.17009e-62	dc	Ptpn4
Dna21	3.56923e-82	0.789822	0.595	0.2	6.74049e-78	dc	Dna2
Icosl	1.57968e-90	0.787035	0.508	0.138	2.98323e-86	dc	Icosl
Jaml	9.86858e-296	0.778535	0.378	0.017	1.86368e-291	dc	Jaml
Itgb7	3.21067e-180	0.778462	0.429	0.049	6.06336e-176	dc	Itgb7
Pcgf51	5.62952e-06	0.771194	0.378	0.286	0.106314	dc	Pcgf5
Stk38l1	2.89121e-41	0.767411	0.538	0.251	5.46006e-37	dc	Stk38l
Fgfr11	6.06242e-70	0.761017	0.418	0.112	1.14489e-65	dc	Fgfr1
Agpat41	2.63587e-47	0.758019	0.603	0.288	4.97784e-43	dc	Agpat4
Runx31	2.1496e-64	0.757194	0.465	0.145	4.05952e-60	dc	Runx3
Klrk1	8.81759e-282	0.749314	0.323	0.011	1.6652e-277	dc	Klrk1
Zfp516	2.73169e-39	0.749082	0.894	0.739	5.15879e-35	dc	Zfp516
Large1	1.01222e-11	0.745685	0.451	0.305	1.91158e-07	dc	Large1
Cd471	1.41872e-46	0.73624	0.935	0.778	2.67925e-42	dc	Cd47
Ppp1r16b	1.34118e-259	0.734639	0.332	0.014	2.53283e-255	dc	Ppp1r16b
Smarca2	1.63535e-35	0.733762	0.761	0.543	3.08837e-31	dc	Smarca2
Sla1	2.43872e-36	0.731735	0.668	0.403	4.60552e-32	dc	Sla
Lmtk2	4.89618e-130	0.731354	0.448	0.075	9.24644e-126	dc	Lmtk2
Cyp4f161	1.93841e-32	0.73131	0.408	0.184	3.66069e-28	dc	Cyp4f16
Malt11	4.52956e-34	0.726569	0.639	0.369	8.55408e-30	dc	Malt1
Dapp11	9.51104e-34	0.724922	0.755	0.541	1.79616e-29	dc	Dapp1
Sdccag8	2.30199e-41	0.724018	0.902	0.751	4.3473e-37	dc	Sdccag8
Sp1401	3.72646e-28	0.721776	0.666	0.463	7.03742e-24	dc	Sp140
Relb	2.47726e-17	0.720789	0.342	0.183	4.6783e-13	dc	Relb
Sema4d2	5.56184e-33	0.718916	0.704	0.464	1.05035e-28	dc	Sema4d
Tmtc2	1.0987e-08	0.717099	0.685	0.593	0.000207489	dc	Tmtc2
Cd2ap	1.28842e-33	0.714463	0.788	0.615	2.43319e-29	dc	Cd2ap
Sipa1l31	1.74629e-38	0.713774	0.726	0.466	3.29787e-34	dc	Sipa1l3
Cdh1	6.94103e-162	0.713527	0.204	0.008	1.31081e-157	dc	Cdh1
Rnd31	1.63693e-57	0.713018	0.421	0.13	3.09134e-53	dc	Rnd3
St8sia41	3.6223e-15	0.709842	0.707	0.542	6.84072e-11	dc	St8sia4
Itgae	1.49554e-146	0.709138	0.174	0.006	2.82433e-142	dc	Itgae
Ctnna1	8.57572e-35	0.701476	0.826	0.64	1.61952e-30	dc	Ctnna1
Prcp	1.88115e-37	0.701274	0.685	0.426	3.55254e-33	dc	Prcp
Plekhm31	1.50695e-36	0.700985	0.929	0.844	2.84587e-32	dc	Plekhm3
Ly751	7.53312e-82	0.700217	0.171	0.016	1.42263e-77	dc	Ly75
Cdyl	9.85759e-39	0.69876	0.804	0.529	1.86161e-34	dc	Cdyl
Cers62	5.05849e-25	0.697218	0.938	0.893	9.55296e-21	dc	Cers6
Nsmaf1	1.95781e-39	0.69698	0.66	0.381	3.69732e-35	dc	Nsmaf
Acvr2a1	5.86651e-20	0.690041	0.584	0.39	1.10789e-15	dc	Acvr2a
Pfkp1	1.00535e-28	0.687458	0.497	0.267	1.8986e-24	dc	Pfkp
2024-09-03	0	0.686825	0.223	0.001	0	dc	2024-09-03
Siglecg	0	0.684977	0.342	0.004	0	dc	Siglecg
Cdyl21	3.13914e-24	0.684666	0.489	0.269	5.92826e-20	dc	Cdyl2
Plscr1	1.7543e-69	0.683915	0.397	0.103	3.31299e-65	dc	Plscr1
Gpr68	0	0.682107	0.353	0.011	0	dc	Gpr68
Spag9	5.17235e-46	0.681449	0.981	0.868	9.76798e-42	dc	Spag9
Cd83	1.07751e-15	0.678642	0.226	0.101	2.03487e-11	dc	Cd83
St3gal5	3.24867e-47	0.677207	0.416	0.144	6.13511e-43	dc	St3gal5
Nr4a3	2.31509e-85	0.671489	0.109	0.005	4.37205e-81	dc	Nr4a3
Usp6nl	1.05729e-40	0.671334	0.647	0.354	1.9967e-36	dc	Usp6nl
Abcc4	5.78606e-30	0.670767	0.658	0.434	1.0927e-25	dc	Abcc4
Fxyd52	4.13217e-24	0.669357	0.647	0.451	7.80361e-20	dc	Fxyd5
Ddr1	1.8527e-245	0.666404	0.332	0.016	3.49883e-241	dc	Ddr1
Naga	1.99253e-42	0.665535	0.497	0.223	3.76289e-38	dc	Naga
Chst111	2.79264e-25	0.661023	0.516	0.271	5.27389e-21	dc	Chst11
Mbp	2.52795e-41	0.655257	0.639	0.345	4.77404e-37	dc	Mbp
Strip2	3.6287e-74	0.653097	0.174	0.019	6.85281e-70	dc	Strip2
Fchsd2	1.08767e-12	0.652634	0.75	0.611	2.05407e-08	dc	Fchsd2
BC035044	1.20043e-65	0.651958	0.261	0.048	2.26701e-61	dc	BC035044
Ero1lb	1.61045e-48	0.651917	0.59	0.27	3.04134e-44	dc	Ero1lb
Mrtfa	6.26359e-21	0.650229	0.886	0.776	1.18288e-16	dc	Mrtfa
Foxo1	1.09127e-21	0.644989	0.503	0.301	2.06086e-17	dc	Foxo1
Arap2	5.12337e-16	0.641713	0.258	0.119	9.67549e-12	dc	Arap2
Baz2b	2.92315e-43	0.641521	0.992	0.954	5.52036e-39	dc	Baz2b
Plxnc11	4.7207e-07	0.641111	0.658	0.595	0.00891504	dc	Plxnc1
Ccnd32	5.20055e-24	0.637628	0.75	0.546	9.82124e-20	dc	Ccnd3
Fam49b1	1.22994e-37	0.635457	0.992	0.983	2.32274e-33	dc	Fam49b
Arhgef18	4.40483e-26	0.63272	0.408	0.202	8.31853e-22	dc	Arhgef18
Slamf71	3.40485e-35	0.631123	0.562	0.279	6.43007e-31	dc	Slamf7
Fam107b1	7.60912e-21	0.630874	0.557	0.356	1.43698e-16	dc	Fam107b
Fnbp1	1.00081e-07	0.62713	0.97	0.944	0.00189004	dc	Fnbp1
Gm2a1	1.69732e-34	0.627049	0.508	0.254	3.20539e-30	dc	Gm2a
Med13l	1.49015e-37	0.626826	0.967	0.894	2.81415e-33	dc	Med13l
Cd209a	2.64369e-273	0.626365	0.212	0.002	4.99261e-269	dc	Cd209a
Arhgap28	2.92128e-10	0.626207	0.117	0.046	5.51684e-06	dc	Arhgap28
C130026I21Rik1	3.11057e-26	0.625801	0.527	0.297	5.87431e-22	dc	C130026I21Rik
Amz1	2.60837e-82	0.622627	0.421	0.1	4.92591e-78	dc	Amz1
Ext1	7.01435e-12	0.622464	0.946	0.904	1.32466e-07	dc	Ext1
Selplg	1.70075e-37	0.622117	0.527	0.261	3.21188e-33	dc	Selplg
Stk241	9.31992e-28	0.621131	0.769	0.591	1.76007e-23	dc	Stk24
Gpr132	8.95672e-49	0.62003	0.367	0.114	1.69148e-44	dc	Gpr132
Ece1	1.69393e-30	0.617136	0.443	0.215	3.19899e-26	dc	Ece1
Pik3cb	9.12418e-27	0.616948	0.769	0.56	1.7231e-22	dc	Pik3cb
Setbp1	1.15957e-05	0.616727	0.152	0.089	0.218984	dc	Setbp1
Mbnl11	4.38943e-28	0.612469	0.989	0.991	8.28943e-24	dc	Mbnl1
Slc14a1	6.53475e-46	0.608535	0.272	0.07	1.23409e-41	dc	Slc14a1
Map4k1	2.17398e-89	0.608281	0.47	0.114	4.10557e-85	dc	Map4k1
Gm29282	7.48819e-133	0.608236	0.285	0.028	1.41415e-128	dc	Gm29282
Clnk	6.79539e-133	0.60765	0.122	0.002	1.28331e-128	dc	Clnk
Strbp	3.26378e-41	0.601899	0.359	0.124	6.16364e-37	dc	Strbp
Cyfip2	1.54134e-37	0.600729	0.516	0.237	2.91083e-33	dc	Cyfip2
Gria31	3.28575e-09	0.600618	0.155	0.074	6.20514e-05	dc	Gria3
H13	5.60344e-37	0.599421	0.62	0.341	1.05821e-32	dc	H13
Arhgap61	1.26793e-13	0.59494	0.421	0.264	2.39448e-09	dc	Arhgap6
Retreg11	1.10884e-25	0.594038	0.764	0.549	2.09404e-21	dc	Retreg1
Tes1	7.65019e-52	0.593399	0.397	0.124	1.44474e-47	dc	Tes
Dennd1b1	1.35159e-26	0.592794	0.88	0.741	2.55248e-22	dc	Dennd1b
Rubcnl1	1.87672e-33	0.592486	0.543	0.277	3.54418e-29	dc	Rubcnl
Fem1c	3.16708e-27	0.58895	0.554	0.326	5.98103e-23	dc	Fem1c
Mob3b2	1.09541e-21	0.587167	0.674	0.476	2.06867e-17	dc	Mob3b
Dpy19l11	8.01274e-39	0.586944	0.543	0.261	1.51321e-34	dc	Dpy19l1
Aebp2	1.54131e-13	0.584503	0.44	0.288	2.91076e-09	dc	Aebp2
Ubac21	2.66862e-26	0.581659	0.802	0.628	5.03969e-22	dc	Ubac2
Syngr2	7.37488e-50	0.581322	0.459	0.171	1.39275e-45	dc	Syngr2
Ikzf11	8.99428e-17	0.577738	0.929	0.883	1.69857e-12	dc	Ikzf1
Gm14548	2.91755e-59	0.576812	0.37	0.101	5.5098e-55	dc	Gm14548
Atp6v0a21	4.91737e-26	0.576572	0.462	0.25	9.28646e-22	dc	Atp6v0a2
Ccnd2	3.56093e-48	0.575622	0.266	0.066	6.72481e-44	dc	Ccnd2
Haao	2.68437e-191	0.574297	0.348	0.027	5.06943e-187	dc	Haao
Bhlhe401	6.03886e-48	0.573584	0.364	0.115	1.14044e-43	dc	Bhlhe40
Pik3r51	1.18823e-16	0.573298	0.91	0.787	2.24396e-12	dc	Pik3r5
Tmem1311	3.99139e-08	0.570974	0.774	0.722	0.000753774	dc	Tmem131
St8sia6	1.47827e-104	0.568309	0.193	0.015	2.79171e-100	dc	St8sia6
Jarid22	2.31879e-25	0.564972	0.992	0.951	4.37904e-21	dc	Jarid2
Rras21	1.63339e-35	0.563931	0.28	0.087	3.08465e-31	dc	Rras2
2024-03-12	1.03149e-18	0.56117	0.897	0.842	1.94796e-14	dc	2024-03-01
Plcb2	8.80345e-37	0.560291	0.503	0.242	1.66253e-32	dc	Plcb2
Cyb561a3	6.29692e-51	0.558054	0.361	0.11	1.18917e-46	dc	Cyb561a3
Slc1a5	8.60436e-47	0.554383	0.492	0.196	1.62493e-42	dc	Slc1a5
Tnip31	4.22354e-42	0.551153	0.231	0.055	7.97615e-38	dc	Tnip3
Atp8b41	2.05832e-20	0.54936	0.842	0.731	3.88715e-16	dc	Atp8b4
Ppef2	1.25198e-31	0.549036	0.139	0.028	2.36436e-27	dc	Ppef2
Cd300a	2.29906e-13	0.548008	0.582	0.473	4.34178e-09	dc	Cd300a
Sbno2	1.82012e-23	0.547694	0.834	0.731	3.4373e-19	dc	Sbno2
Nck21	0.00463286	0.547672	0.253	0.212	1	dc	Nck2
Rfx7	3.05958e-25	0.546645	0.587	0.359	5.77801e-21	dc	Rfx7
Arhgap5	1.32448e-31	0.546118	0.451	0.206	2.50127e-27	dc	Arhgap5
Slc38a9	4.74968e-18	0.540911	0.674	0.519	8.96977e-14	dc	Slc38a9
Apobec31	3.40104e-20	0.540279	0.679	0.479	6.42286e-16	dc	Apobec3
Cdon	3.01855e-65	0.539591	0.207	0.031	5.70054e-61	dc	Cdon
Rfx3	7.98762e-25	0.539277	0.533	0.3	1.50846e-20	dc	Rfx3
Hivep1	1.92597e-07	0.537202	0.522	0.426	0.0036372	dc	Hivep1
P2ry10	0	0.536191	0.261	0.002	0	dc	P2ry10
Il21r1	4.42661e-13	0.535652	0.533	0.382	8.35965e-09	dc	Il21r
Prex1	1.43001e-25	0.534904	0.965	0.874	2.70058e-21	dc	Prex1
Ptchd1	6.08839e-95	0.531799	0.217	0.022	1.14979e-90	dc	Ptchd1
Uck2	1.17052e-47	0.528209	0.37	0.114	2.21054e-43	dc	Uck2
Il2ra	4.9196e-96	0.527726	0.109	0.004	9.29067e-92	dc	Il2ra
Adcy6	8.66814e-30	0.524246	0.117	0.021	1.63698e-25	dc	Adcy6
2900026A02Rik	3.48051e-44	0.522594	0.31	0.091	6.57294e-40	dc	2900026A02Rik
Cst3	3.29259e-15	0.51921	0.592	0.44	6.21805e-11	dc	Cst3
Rtn4rl1	3.33089e-71	0.516551	0.236	0.036	6.29038e-67	dc	Rtn4rl1
Scml4	3.10754e-80	0.516215	0.152	0.012	5.86859e-76	dc	Scml4
Frmd4a1	5.41338e-15	0.516061	0.688	0.55	1.02232e-10	dc	Frmd4a
Fryl	1.5094e-23	0.512052	0.853	0.74	2.8505e-19	dc	Fryl
Ikbkb	3.28634e-26	0.511692	0.815	0.606	6.20626e-22	dc	Ikbkb
Shtn1	4.14486e-17	0.510808	0.81	0.675	7.82757e-13	dc	Shtn1
Rel	5.30993e-09	0.509255	0.562	0.45	0.000100278	dc	Rel
Runx1	3.23511e-07	0.509054	0.935	0.954	0.0061095	dc	Runx1
Rab30	2.234e-56	0.507228	0.141	0.016	4.2189e-52	dc	Rab30
H2-Ob	9.64857e-273	0.506801	0.258	0.005	1.82213e-268	dc	H2-Ob
H2-Q6	1.26696e-56	0.506447	0.226	0.042	2.39266e-52	dc	H2-Q6
Stk4	2.74924e-19	0.503006	0.818	0.724	5.19194e-15	dc	Stk4
Mbtd1	1.72244e-23	0.502379	0.685	0.468	3.25283e-19	dc	Mbtd1
Plekha1	7.54173e-25	0.501343	0.674	0.469	1.42426e-20	dc	Plekha1
Ccnd1	1.66757e-47	0.499132	0.351	0.107	3.1492e-43	dc	Ccnd1
St6galnac3	4.05953e-15	0.497506	0.13	0.043	7.66642e-11	dc	St6galnac3
Aim21	1.2357e-20	0.496406	0.658	0.463	2.33361e-16	dc	Aim2
Carmil1	9.71384e-26	0.496297	0.291	0.114	1.83446e-21	dc	Carmil1
Ifi301	2.64669e-25	0.494552	0.639	0.407	4.99828e-21	dc	Ifi30
Nrip11	2.06488e-09	0.494424	0.592	0.466	3.89952e-05	dc	Nrip1
Fmnl21	4.92514e-05	0.494117	0.758	0.709	0.930112	dc	Fmnl2
Elmo2	3.69446e-21	0.494023	0.658	0.471	6.97699e-17	dc	Elmo2
Skap2	6.59453e-27	0.493517	0.986	0.982	1.24538e-22	dc	Skap2
Slc38a1	3.1588e-21	0.491979	0.576	0.368	5.96539e-17	dc	Slc38a1
Slk1	2.7295e-22	0.490807	0.823	0.71	5.15465e-18	dc	Slk
Hlcs1	8.02012e-15	0.489054	0.524	0.353	1.5146e-10	dc	Hlcs
Itpk11	4.37919e-16	0.488575	0.601	0.448	8.2701e-12	dc	Itpk1
H2-DMb2	2.62051e-177	0.487951	0.28	0.017	4.94883e-173	dc	H2-DMb2
Swap70	0.00592444	0.487371	0.524	0.484	1	dc	Swap70
Myo1b	6.8118e-35	0.485357	0.272	0.085	1.28641e-30	dc	Myo1b
Ppm1m	3.10123e-47	0.483013	0.332	0.099	5.85668e-43	dc	Ppm1m
Mycbp22	4.37529e-17	0.482805	0.932	0.908	8.26274e-13	dc	Mycbp2
Bri3bp	4.03687e-73	0.482682	0.302	0.058	7.62363e-69	dc	Bri3bp
Slc38a2	1.37842e-16	0.481849	0.47	0.296	2.60315e-12	dc	Slc38a2
Acer32	1.59015e-10	0.479732	0.902	0.879	3.003e-06	dc	Acer3
Csf2rb1	1.54933e-11	0.47944	0.601	0.488	2.92591e-07	dc	Csf2rb
Mir142hg	2.79625e-24	0.478739	0.693	0.475	5.28072e-20	dc	Mir142hg
Stxbp61	4.31933e-05	0.478473	0.364	0.276	0.815706	dc	Stxbp6
Elovl51	5.6652e-31	0.477893	0.454	0.211	1.06987e-26	dc	Elovl5
Grk61	1.91709e-24	0.476443	0.497	0.277	3.62043e-20	dc	Grk6
Klra17	9.39047e-97	0.474246	0.139	0.007	1.77339e-92	dc	Klra17
Ralgapa1	1.55243e-24	0.472706	0.818	0.642	2.93176e-20	dc	Ralgapa1
Rps6ka52	1.76867e-15	0.470132	0.538	0.355	3.34013e-11	dc	Rps6ka5
Mpp61	2.4971e-21	0.469213	0.554	0.334	4.71577e-17	dc	Mpp6
Nedd4l1	1.24686e-22	0.468824	0.867	0.747	2.3547e-18	dc	Nedd4l
Rgs12	9.31021e-38	0.465746	0.209	0.051	1.75823e-33	dc	Rgs12
2024-09-06	1.30581e-54	0.463687	0.274	0.062	2.46603e-50	dc	2024-09-06
Ankrd111	2.65493e-23	0.463392	0.981	0.955	5.01384e-19	dc	Ankrd11
Ahr	7.45037e-19	0.462778	0.326	0.158	1.407e-14	dc	Ahr
Cd801	2.65011e-11	0.462164	0.321	0.191	5.00474e-07	dc	Cd80
Rab11fip11	5.39018e-51	0.46126	0.326	0.088	1.01794e-46	dc	Rab11fip1
Atf62	1.10768e-15	0.460334	0.897	0.883	2.09184e-11	dc	Atf6
Slc44a11	1.00298e-06	0.458416	0.421	0.317	0.0189413	dc	Slc44a1
Snx22	3.74404e-153	0.45821	0.144	0.003	7.07061e-149	dc	Snx22
Cblb1	3.99811e-06	0.458041	0.739	0.632	0.0755043	dc	Cblb
Camk2g	1.41417e-17	0.457366	0.552	0.362	2.67065e-13	dc	Camk2g
Emb1	1.86956e-15	0.457055	0.489	0.308	3.53067e-11	dc	Emb
Pmaip1	4.67139e-64	0.456637	0.223	0.036	8.82192e-60	dc	Pmaip1
Plcg21	9.64537e-24	0.456478	0.91	0.836	1.82153e-19	dc	Plcg2
Actn1	1.29906e-10	0.45608	0.402	0.267	2.45327e-06	dc	Actn1
Kcnip3	2.851e-113	0.45605	0.204	0.015	5.38411e-109	dc	Kcnip3
Tap11	1.2245e-26	0.455886	0.438	0.214	2.31247e-22	dc	Tap1
Uggt1	9.89654e-17	0.455548	0.655	0.504	1.86896e-12	dc	Uggt1
Sertad21	5.89267e-15	0.450799	0.478	0.308	1.11283e-10	dc	Sertad2
Ezh21	2.32536e-22	0.450069	0.386	0.188	4.39144e-18	dc	Ezh2
Gpr137b1	2.10548e-14	0.449303	0.625	0.462	3.97621e-10	dc	Gpr137b
I830077J02Rik	1.1046e-32	0.448109	0.334	0.125	2.08604e-28	dc	I830077J02Rik
Rogdi	2.87643e-54	0.446507	0.261	0.057	5.43214e-50	dc	Rogdi
Phf11a1	2.58321e-38	0.445786	0.272	0.078	4.8784e-34	dc	Phf11a
Gpr35	1.46893e-39	0.445071	0.356	0.123	2.77407e-35	dc	Gpr35
Tpk1	9.64512e-16	0.444177	0.497	0.312	1.82148e-11	dc	Tpk1
Sgk32	2.96173e-18	0.443071	0.883	0.766	5.59322e-14	dc	Sgk3
Spns3	7.21294e-82	0.439662	0.212	0.025	1.36216e-77	dc	Spns3
Dennd3	1.36622e-122	0.438553	0.212	0.015	2.5801e-118	dc	Dennd3
Traf31	4.90669e-15	0.436267	0.783	0.616	9.26629e-11	dc	Traf3
Dusp16	2.40034e-29	0.435861	0.628	0.349	4.53304e-25	dc	Dusp16
Ptpn3	2.42288e-80	0.434247	0.182	0.018	4.5756e-76	dc	Ptpn3
Sinhcaf	5.94908e-37	0.433695	0.293	0.093	1.12348e-32	dc	Sinhcaf
Arhgap39	1.1809e-13	0.433638	0.652	0.504	2.23013e-09	dc	Arhgap39
F11r1	7.37202e-20	0.433028	0.345	0.167	1.39221e-15	dc	F11r
Zfp9711	2.02335e-22	0.432234	0.457	0.249	3.82109e-18	dc	Zfp971
Gcnt21	7.09434e-12	0.431138	0.429	0.278	1.33977e-07	dc	Gcnt2
Sema4a	8.40309e-28	0.429207	0.391	0.176	1.58692e-23	dc	Sema4a
Sdad1	2.21495e-21	0.427962	0.359	0.173	4.18293e-17	dc	Sdad1
Orai1	3.58245e-21	0.426649	0.418	0.223	6.76545e-17	dc	Orai1
Prkd3	2.84948e-17	0.426222	0.495	0.303	5.38124e-13	dc	Prkd3
Dapk11	0.000955581	0.426004	0.598	0.571	1	dc	Dapk1
Copg21	2.29136e-15	0.423054	0.652	0.488	4.32723e-11	dc	Copg2
Cntrl1	5.84226e-19	0.422309	0.701	0.515	1.10331e-14	dc	Cntrl
Tbc1d11	3.84022e-10	0.421768	0.875	0.786	7.25225e-06	dc	Tbc1d1
Mta31	1.24518e-13	0.418447	0.745	0.659	2.35153e-09	dc	Mta3
Asap2	1.65217e-22	0.417227	0.264	0.105	3.12012e-18	dc	Asap2
Tmem1561	1.04571e-29	0.416253	0.321	0.121	1.97481e-25	dc	Tmem156
Ube2h	1.8004e-11	0.416222	0.723	0.609	3.40005e-07	dc	Ube2h
Gnb4	5.12282e-24	0.414887	0.125	0.029	9.67445e-20	dc	Gnb4
Irf4	9.39101e-57	0.413862	0.247	0.049	1.77349e-52	dc	Irf4
P2ry141	5.29446e-10	0.41375	0.236	0.132	9.99859e-06	dc	P2ry14
Limd1	1.76722e-16	0.413704	0.579	0.4	3.33739e-12	dc	Limd1
Frmpd4	1.24588e-81	0.413633	0.103	0.004	2.35284e-77	dc	Frmpd4
Trps11	1.97e-12	0.413582	0.951	0.959	3.72034e-08	dc	Trps1
Zmiz2	4.44478e-20	0.412116	0.492	0.289	8.39397e-16	dc	Zmiz2
Dock41	6.8412e-05	0.412021	0.842	0.898	1	dc	Dock4
Spint1	3.09399e-88	0.411064	0.239	0.03	5.843e-84	dc	Spint1
Foxp4	5.00947e-15	0.410772	0.236	0.109	9.46038e-11	dc	Foxp4
Stk39	1.06388e-13	0.410444	0.193	0.083	2.00914e-09	dc	Stk39
Hipk21	3.5396e-12	0.410329	0.84	0.762	6.68453e-08	dc	Hipk2
Cfp	7.12907e-13	0.409483	0.448	0.298	1.34633e-08	dc	Cfp
Tmem120b	4.18972e-25	0.40927	0.217	0.072	7.91228e-21	dc	Tmem120b
Cyld	6.524e-14	0.408937	0.565	0.42	1.23206e-09	dc	Cyld
Net1	1.89573e-53	0.408568	0.223	0.042	3.58009e-49	dc	Net1
Sorl11	1.30055e-20	0.408404	0.674	0.442	2.45609e-16	dc	Sorl1
Id2	1.88959e-32	0.408031	0.291	0.098	3.5685e-28	dc	Id2
Clic42	3.65553e-06	0.40788	0.587	0.495	0.0690348	dc	Clic4
H2-Q7	1.35199e-35	0.407066	0.226	0.06	2.55323e-31	dc	H2-Q7
Vav2	7.65805e-10	0.406313	0.668	0.542	1.44622e-05	dc	Vav2
Plpp1	8.41831e-14	0.405752	0.16	0.063	1.5898e-09	dc	Plpp1
Bbs9	1.67479e-06	0.403582	0.386	0.29	0.0316284	dc	Bbs9
Ntng2	2.65009e-32	0.402412	0.321	0.114	5.0047e-28	dc	Ntng2
Chuk	9.88099e-16	0.402251	0.552	0.383	1.86603e-11	dc	Chuk
Fmnl11	1.31927e-15	0.400052	0.611	0.433	2.49144e-11	dc	Fmnl1
Dnajc1	5.99362e-08	0.399503	0.712	0.639	0.00113189	dc	Dnajc1
Eml41	2.52928e-09	0.399281	0.677	0.597	4.77655e-05	dc	Eml4
Trabd2b	1.47674e-24	0.398333	0.106	0.021	2.78882e-20	dc	Trabd2b
Prr5l2	4.5943e-10	0.398236	0.367	0.234	8.67633e-06	dc	Prr5l
Mink1	6.82696e-17	0.398111	0.63	0.446	1.28927e-12	dc	Mink1
Nav12	6.60046e-09	0.397895	0.913	0.883	0.00012465	dc	Nav1
Camk1d1	9.37376e-11	0.397337	1	0.999	1.77023e-06	dc	Camk1d
Il1b2	1.20215e-12	0.396616	0.174	0.073	2.27025e-08	dc	Il1b
Akna	9.72491e-14	0.395897	0.601	0.454	1.83655e-09	dc	Akna
Senp6	5.23676e-18	0.395652	0.628	0.432	9.88961e-14	dc	Senp6
Ahcyl2	2.32738e-07	0.395579	0.75	0.678	0.00439525	dc	Ahcyl2
Birc2	3.40268e-06	0.394453	0.28	0.192	0.0642596	dc	Birc2
Uxs1	2.00559e-16	0.394313	0.367	0.206	3.78756e-12	dc	Uxs1
Ivns1abp1	3.81835e-11	0.393206	0.606	0.477	7.21095e-07	dc	Ivns1abp
Ckb	6.02853e-26	0.392537	0.389	0.177	1.13849e-21	dc	Ckb
Tlr3	1.2528e-14	0.392305	0.166	0.065	2.36592e-10	dc	Tlr3
Ank2	5.25048e-06	0.392267	0.25	0.164	0.0991553	dc	Ank2
Gsap1	1.46732e-17	0.390823	0.804	0.66	2.77104e-13	dc	Gsap
Smad4	3.73129e-16	0.388927	0.78	0.646	7.04653e-12	dc	Smad4
Stap1	2.09559e-32	0.388852	0.348	0.128	3.95752e-28	dc	Stap1
Gpr171	9.95676e-175	0.388657	0.193	0.006	1.88033e-170	dc	Gpr171
Wipf11	9.37354e-14	0.388074	0.948	0.917	1.77019e-09	dc	Wipf1
Ank1	6.58502e-09	0.386796	0.122	0.053	0.000124358	dc	Ank1
Satb1	2.38111e-43	0.386644	0.19	0.038	4.49672e-39	dc	Satb1
Slc12a91	2.21502e-21	0.38664	0.44	0.238	4.18306e-17	dc	Slc12a9
Cd226	2.21593e-66	0.385884	0.101	0.006	4.18479e-62	dc	Cd226
Colgalt1	3.48032e-20	0.3856	0.511	0.306	6.57258e-16	dc	Colgalt1
Prkce3	1.85673e-13	0.384402	0.562	0.374	3.50643e-09	dc	Prkce
Csnk1g31	1.62479e-14	0.383637	0.674	0.529	3.06842e-10	dc	Csnk1g3
Abhd2	2.14747e-18	0.382529	0.451	0.259	4.05551e-14	dc	Abhd2
Tspan33	7.59228e-131	0.382283	0.188	0.01	1.4338e-126	dc	Tspan33
Rapgef1	2.02523e-14	0.380849	0.753	0.609	3.82464e-10	dc	Rapgef1
Gabbr1	2.31651e-62	0.380483	0.212	0.033	4.37473e-58	dc	Gabbr1
Batf3	4.31573e-44	0.380382	0.236	0.055	8.15026e-40	dc	Batf3
Myo1g1	1.05133e-05	0.379197	0.486	0.412	0.198544	dc	Myo1g
Bcl3	3.44616e-13	0.378834	0.386	0.236	6.50808e-09	dc	Bcl3
Myh9	1.12013e-16	0.378682	0.957	0.877	2.11536e-12	dc	Myh9
Tnip2	1.2436e-16	0.377651	0.549	0.358	2.34854e-12	dc	Tnip2
Slc25a25	5.91504e-17	0.37762	0.435	0.246	1.11706e-12	dc	Slc25a25
Eml6	6.08525e-08	0.377112	0.332	0.219	0.0011492	dc	Eml6
Acot11	4.01967e-26	0.376788	0.253	0.088	7.59115e-22	dc	Acot11
Vopp1	4.97206e-29	0.376666	0.302	0.11	9.38973e-25	dc	Vopp1
Zfp62	2.9248e-16	0.376611	0.481	0.302	5.52349e-12	dc	Zfp62
Rgs3	1.54346e-21	0.376387	0.329	0.151	2.91483e-17	dc	Rgs3
Sh3pxd2a	6.58293e-13	0.375355	0.571	0.41	1.24319e-08	dc	Sh3pxd2a
Herc3	9.96112e-15	0.375064	0.367	0.206	1.88116e-10	dc	Herc3
Il4i1	7.06578e-52	0.374872	0.13	0.015	1.33437e-47	dc	Il4i1
Epsti11	0.00206293	0.373801	0.777	0.745	1	dc	Epsti1
Flnb1	5.33134e-19	0.37347	0.304	0.142	1.00682e-14	dc	Flnb
Tank1	0.000604498	0.373093	0.739	0.693	1	dc	Tank
Mical1	3.55875e-44	0.372823	0.291	0.08	6.72071e-40	dc	Mical1
Osbpl31	2.40768e-06	0.372402	0.386	0.289	0.0454691	dc	Osbpl3
Tmem39a	0.00180895	0.372197	0.299	0.237	1	dc	Tmem39a
Arhgef40	1.10224e-39	0.371879	0.228	0.057	2.08157e-35	dc	Arhgef40
Rasgrp41	2.00193e-13	0.371183	0.533	0.362	3.78064e-09	dc	Rasgrp4
Nbeal2	2.25309e-22	0.370233	0.351	0.164	4.25497e-18	dc	Nbeal2
A930015D03Rik	7.74359e-17	0.369881	0.495	0.303	1.46238e-12	dc	A930015D03Rik
Sirpb1b2	0.00132104	0.369849	0.552	0.526	1	dc	Sirpb1b
Kdm2b	9.01e-14	0.369411	0.443	0.281	1.70154e-09	dc	Kdm2b
Gm15448	5.58983e-67	0.368587	0.245	0.041	1.05564e-62	dc	Gm15448
Mob3a	6.41278e-26	0.368194	0.399	0.185	1.21105e-21	dc	Mob3a
Pde4b1	4.51708e-15	0.367948	0.394	0.222	8.5305e-11	dc	Pde4b
Pvt11	3.95486e-09	0.367814	0.698	0.573	7.46875e-05	dc	Pvt1
Med12l1	3.07338e-12	0.367576	0.217	0.106	5.80407e-08	dc	Med12l
Dock11	1.36833e-12	0.366523	0.807	0.719	2.58409e-08	dc	Dock11
Slc46a3	6.40739e-18	0.36631	0.323	0.157	1.21004e-13	dc	Slc46a3
Map4k4	0.00372431	0.366006	0.867	0.822	1	dc	Map4k4
Tyk2	1.31667e-13	0.365878	0.497	0.345	2.48653e-09	dc	Tyk2
Sesn3	1.28843e-32	0.365329	0.255	0.079	2.4332e-28	dc	Sesn3
Dock2	3.09817e-24	0.365089	0.997	0.99	5.85089e-20	dc	Dock2
Nfkbie	1.85852e-24	0.364837	0.329	0.139	3.50981e-20	dc	Nfkbie
Nxpe3	2.94126e-60	0.364704	0.247	0.046	5.55456e-56	dc	Nxpe3
Ktn1	0.000288407	0.364557	0.582	0.515	1	dc	Ktn1
Birc3	5.24178e-07	0.364336	0.584	0.49	0.0098991	dc	Birc3
Chsy11	4.8789e-07	0.363938	0.497	0.38	0.00921381	dc	Chsy1
Dexi	1.11027e-48	0.363899	0.302	0.078	2.09674e-44	dc	Dexi
Dpysl22	4.41633e-09	0.362971	0.546	0.426	8.34024e-05	dc	Dpysl2
Cask2	4.87721e-11	0.362265	0.829	0.746	9.21061e-07	dc	Cask
Bcl6	5.41409e-15	0.361803	0.489	0.312	1.02245e-10	dc	Bcl6
Klrb1b	4.00356e-207	0.361325	0.171	0.002	7.56072e-203	dc	Klrb1b
Stk102	8.0045e-13	0.359375	0.595	0.447	1.51165e-08	dc	Stk10
Socs2	3.674e-16	0.359325	0.133	0.043	6.93835e-12	dc	Socs2
Prkar2a	3.50397e-21	0.35865	0.356	0.169	6.61724e-17	dc	Prkar2a
Fbrsl1	6.44854e-13	0.35814	0.554	0.394	1.21781e-08	dc	Fbrsl1
Scaper	1.34159e-11	0.356435	0.598	0.452	2.53358e-07	dc	Scaper
Ptprs1	1.10706e-14	0.356406	0.38	0.22	2.09069e-10	dc	Ptprs
Acot7	1.44861e-22	0.355569	0.296	0.123	2.7357e-18	dc	Acot7
Slc35c2	1.95398e-23	0.355331	0.367	0.171	3.69008e-19	dc	Slc35c2
Tcf20	1.37389e-11	0.355021	0.818	0.731	2.59459e-07	dc	Tcf20
Huwe1	6.19439e-15	0.354806	0.899	0.808	1.16981e-10	dc	Huwe1
Tle11	1.30027e-17	0.354535	0.307	0.145	2.45555e-13	dc	Tle1
Fam117a	1.55568e-20	0.353214	0.321	0.147	2.9379e-16	dc	Fam117a
Slc7a12	2.47094e-16	0.351833	0.266	0.123	4.66638e-12	dc	Slc7a1
Setd7	1.47394e-17	0.349836	0.451	0.262	2.78354e-13	dc	Setd7
Arl8b	0.00545034	0.349661	0.519	0.482	1	dc	Arl8b
Itgb21	3.85829e-15	0.349368	0.707	0.547	7.28639e-11	dc	Itgb2
Exoc61	6.27039e-11	0.348618	0.715	0.604	1.18416e-06	dc	Exoc6
Pqlc1	2.30599e-14	0.348337	0.304	0.161	4.35485e-10	dc	Pqlc1
Pira21	1.75286e-21	0.347849	0.348	0.162	3.31028e-17	dc	Pira2
Arhgap45	1.03047e-15	0.347833	0.851	0.727	1.94604e-11	dc	Arhgap45
Fscn1	7.00051e-09	0.347537	0.111	0.046	0.000132205	dc	Fscn1
Cnn2	3.94208e-25	0.34726	0.337	0.144	7.44462e-21	dc	Cnn2
Bcl2	2.37386e-07	0.347205	0.47	0.343	0.00448303	dc	Bcl2
Galnt12	2.72661e-43	0.346019	0.247	0.06	5.1492e-39	dc	Galnt12
Tbc1d10c	6.27737e-173	0.345335	0.198	0.007	1.18548e-168	dc	Tbc1d10c
Rala	7.01344e-12	0.345283	0.552	0.397	1.32449e-07	dc	Rala
Sulf2	5.79071e-05	0.343915	0.424	0.34	1	dc	Sulf2
Coro1a1	1.74597e-16	0.343808	0.636	0.441	3.29727e-12	dc	Coro1a
H2-K11	1.57663e-10	0.343429	0.815	0.732	2.97746e-06	dc	H2-K1
Acap1	1.83803e-150	0.343293	0.204	0.01	3.47111e-146	dc	Acap1
Vrk21	8.13185e-05	0.34111	0.815	0.793	1	dc	Vrk2
Adgrg5	2.45503e-190	0.340808	0.171	0.003	4.63633e-186	dc	Adgrg5
Rab27a	9.10926e-15	0.340689	0.236	0.108	1.72028e-10	dc	Rab27a
Prpf18	1.97475e-16	0.339843	0.402	0.23	3.72932e-12	dc	Prpf18
Sipa1l1	1.16537e-10	0.339715	0.761	0.641	2.20081e-06	dc	Sipa1l1
Nfat5	0.000198354	0.338258	0.717	0.683	1	dc	Nfat5
Rictor	2.51665e-12	0.337081	0.663	0.499	4.75269e-08	dc	Rictor
Gm472832	2.07241e-14	0.337055	0.573	0.398	3.91375e-10	dc	Gm47283
Pde4dip	5.90532e-07	0.336951	0.359	0.256	0.0111522	dc	Pde4dip
Tap2	2.63217e-17	0.336883	0.323	0.164	4.97086e-13	dc	Tap2
Padi2	4.30486e-38	0.335783	0.212	0.051	8.12973e-34	dc	Padi2
Bloc1s2	7.39443e-24	0.335467	0.356	0.161	1.39644e-19	dc	Bloc1s2
Ubash3b2	1.85528e-05	0.335418	0.883	0.846	0.35037	dc	Ubash3b
Mllt6	3.45367e-08	0.33537	0.264	0.165	0.000652225	dc	Mllt6
Anxa6	4.06701e-11	0.335167	0.41	0.271	7.68055e-07	dc	Anxa6
Gmds1	0.000222746	0.333776	0.486	0.408	1	dc	Gmds
Kif21b	7.42686e-10	0.332684	0.389	0.258	1.40256e-05	dc	Kif21b
Akap9	1.87841e-09	0.332565	0.625	0.503	3.54737e-05	dc	Akap9
Pip5k1c1	9.51339e-14	0.331903	0.541	0.368	1.7966e-09	dc	Pip5k1c
Ezr1	4.67652e-11	0.331014	0.391	0.246	8.83162e-07	dc	Ezr
Arid1b	3.81401e-17	0.330638	0.986	0.956	7.20276e-13	dc	Arid1b
Zbtb18	6.38055e-24	0.330463	0.31	0.129	1.20497e-19	dc	Zbtb18
Fgd21	4.02843e-08	0.330411	0.573	0.464	0.000760768	dc	Fgd2
Myo9a	0.00449732	0.330329	0.693	0.692	1	dc	Myo9a
Heg11	1.77311e-09	0.330165	0.41	0.286	3.34851e-05	dc	Heg1
Stat5a	1.62463e-15	0.330162	0.293	0.148	3.06812e-11	dc	Stat5a
Srsf71	1.02578e-14	0.330046	0.59	0.406	1.93718e-10	dc	Srsf7
Arhgap30	1.41784e-12	0.329454	0.88	0.795	2.67758e-08	dc	Arhgap30
Smad7	6.85795e-21	0.328452	0.345	0.161	1.29512e-16	dc	Smad7
Tespa1	1.37759e-123	0.327264	0.149	0.006	2.60158e-119	dc	Tespa1
Atp8b1	3.95194e-21	0.327003	0.16	0.048	7.46323e-17	dc	Atp8b1
Pecam1	3.99133e-09	0.325933	0.274	0.166	7.53763e-05	dc	Pecam1
Dusp5	5.4119e-37	0.325714	0.152	0.028	1.02204e-32	dc	Dusp5
Stat3	2.00713e-09	0.325603	0.84	0.719	3.79046e-05	dc	Stat3
Stx7	1.40557e-10	0.325595	0.777	0.697	2.65442e-06	dc	Stx7
Gm13373	1.88969e-74	0.323609	0.193	0.023	3.56868e-70	dc	Gm13373
Kdm3b	4.86333e-11	0.322613	0.755	0.663	9.1844e-07	dc	Kdm3b
H2-Q41	3.364e-13	0.322245	0.427	0.266	6.35292e-09	dc	H2-Q4
Atxn7l1	1.36066e-08	0.320901	0.965	0.926	0.000256961	dc	Atxn7l1
Il6st	4.05486e-08	0.320401	0.668	0.554	0.00076576	dc	Il6st
Adam11	5.75854e-124	0.319999	0.101	0.001	1.0875e-119	dc	Adam11
Tmpo1	8.30817e-15	0.319374	0.53	0.338	1.569e-10	dc	Tmpo
Gm42962	3.65665e-07	0.319252	0.147	0.077	0.00690558	dc	Gm42962
Dock9	5.40474e-12	0.318654	0.163	0.07	1.02068e-07	dc	Dock9
Zfp8001	7.78657e-12	0.316788	0.519	0.361	1.47049e-07	dc	Zfp800
Tasor21	1.17551e-13	0.316347	0.53	0.353	2.21995e-09	dc	Tasor2
Relt	1.62997e-24	0.31617	0.296	0.118	3.0782e-20	dc	Relt
Lclat1	1.04269e-09	0.315725	0.405	0.272	1.96912e-05	dc	Lclat1
Med27	6.2182e-11	0.314926	0.546	0.394	1.17431e-06	dc	Med27
Myadm1	2.23136e-13	0.31463	0.383	0.226	4.21392e-09	dc	Myadm
Dcaf12	1.27208e-13	0.314549	0.424	0.261	2.40232e-09	dc	Dcaf12
Tbl1xr1	1.29617e-08	0.314502	0.878	0.837	0.000244783	dc	Tbl1xr1
B4galnt1	1.39304e-13	0.314476	0.337	0.19	2.63076e-09	dc	B4galnt1
Tpm41	4.85959e-11	0.314344	0.62	0.477	9.17734e-07	dc	Tpm4
Sh3bp4	6.25003e-09	0.314069	0.188	0.098	0.000118032	dc	Sh3bp4
Adpgk	4.57083e-14	0.313906	0.302	0.16	8.63202e-10	dc	Adpgk
Sik3	2.94237e-07	0.312969	0.84	0.766	0.00555666	dc	Sik3
Arhgap18	1.69782e-05	0.311858	0.807	0.756	0.320633	dc	Arhgap18
Psd4	5.75269e-13	0.311817	0.473	0.307	1.0864e-08	dc	Psd4
Pde7a1	9.13764e-10	0.311622	0.465	0.332	1.72564e-05	dc	Pde7a
Ankrd13a	7.36759e-13	0.310858	0.432	0.277	1.39137e-08	dc	Ankrd13a
Filip1l	6.48413e-08	0.310828	0.753	0.652	0.00122453	dc	Filip1l
Il1r2	1.47498e-19	0.310541	0.122	0.032	2.78549e-15	dc	Il1r2
Ccdc88b	1.70277e-19	0.310392	0.345	0.167	3.21569e-15	dc	Ccdc88b
Lipe	1.9844e-18	0.308796	0.307	0.144	3.74753e-14	dc	Lipe
Etnk11	1.56556e-09	0.30858	0.606	0.464	2.95655e-05	dc	Etnk1
Abca3	1.14193e-09	0.30732	0.47	0.342	2.15653e-05	dc	Abca3
Zfp106	5.63442e-10	0.307248	0.755	0.669	1.06406e-05	dc	Zfp106
Atad2b2	1.42142e-13	0.306225	0.864	0.783	2.68435e-09	dc	Atad2b
Galnt61	1.20916e-07	0.306153	0.383	0.27	0.0022835	dc	Galnt6
Clint1	1.83605e-11	0.305234	0.856	0.771	3.46739e-07	dc	Clint1
Actg1	2.13136e-12	0.304798	0.859	0.758	4.02508e-08	dc	Actg1
Snx20	2.41175e-09	0.304642	0.386	0.264	4.55459e-05	dc	Snx20
Slc15a4	1.87263e-08	0.303706	0.573	0.464	0.000353647	dc	Slc15a4
Nabp1	1.87898e-17	0.30358	0.34	0.17	3.54846e-13	dc	Nabp1
Nap1l11	6.68952e-12	0.303521	0.448	0.297	1.26332e-07	dc	Nap1l1
Tacc1	2.89158e-10	0.30346	0.87	0.785	5.46075e-06	dc	Tacc1
Stx11	1.89522e-14	0.303347	0.242	0.113	3.57912e-10	dc	Stx11
Phf11b1	2.08978e-19	0.302113	0.321	0.146	3.94655e-15	dc	Phf11b
Cep85l	5.51518e-06	0.302043	0.457	0.365	0.104154	dc	Cep85l
Gcsam	5.0344e-139	0.3017	0.109	0.001	9.50747e-135	dc	Gcsam
Rinl	1.08498e-34	0.300918	0.215	0.056	2.04899e-30	dc	Rinl
Antxr2	0.00487855	0.300265	0.609	0.593	1	dc	Antxr2
Cnpy3	5.31145e-13	0.300182	0.438	0.278	1.00307e-08	dc	Cnpy3
Eml5	4.12195e-38	0.300068	0.182	0.038	7.78431e-34	dc	Eml5
B4galt4	5.08656e-48	0.299896	0.215	0.043	9.60597e-44	dc	B4galt4
Shb	4.34585e-10	0.299859	0.28	0.162	8.20713e-06	dc	Shb
Arl6ip5	3.68868e-11	0.299837	0.486	0.33	6.96606e-07	dc	Arl6ip5
Gng10	5.38924e-35	0.299831	0.247	0.07	1.01776e-30	dc	Gng10
Arl5a	9.96712e-05	0.299739	0.337	0.262	1	dc	Arl5a
St3gal3	0.0013978	0.298831	0.53	0.464	1	dc	St3gal3
Setd5	1.44833e-07	0.298039	0.91	0.858	0.00273517	dc	Setd5
Bcl2a1d	4.51471e-39	0.298023	0.16	0.03	8.52603e-35	dc	Bcl2a1d
Sema7a	2.40421e-43	0.29786	0.125	0.017	4.54034e-39	dc	Sema7a
Il2rg	2.28034e-17	0.297474	0.31	0.151	4.30643e-13	dc	Il2rg
Fh1	5.63976e-11	0.297204	0.277	0.157	1.06507e-06	dc	Fh1
Fancl	9.74213e-09	0.296939	0.359	0.242	0.00018398	dc	Fancl
Far11	8.4358e-10	0.296565	0.696	0.568	1.5931e-05	dc	Far1
Gatad2a	8.94936e-12	0.296362	0.655	0.51	1.69009e-07	dc	Gatad2a
Ctsh1	2.22459e-08	0.296162	0.856	0.777	0.000420114	dc	Ctsh
Clec10a	3.92775e-09	0.296061	0.234	0.132	7.41756e-05	dc	Clec10a
Stim2	6.60483e-10	0.295063	0.582	0.434	1.24732e-05	dc	Stim2
Orai2	2.85381e-16	0.295035	0.342	0.176	5.38942e-12	dc	Orai2
Zyx	2.57743e-10	0.294983	0.508	0.362	4.86748e-06	dc	Zyx
Gfpt1	1.39428e-09	0.294405	0.372	0.24	2.63309e-05	dc	Gfpt1
Gm267401	3.1409e-08	0.294342	0.924	0.945	0.000593158	dc	Gm26740
Nfatc2	2.57256e-08	0.293958	0.679	0.582	0.000485828	dc	Nfatc2
Herpud1	1.00137e-14	0.293934	0.28	0.138	1.89109e-10	dc	Herpud1
Bend41	2.41501e-16	0.293428	0.215	0.089	4.56075e-12	dc	Bend4
Slc16a14	2.68255e-67	0.291139	0.163	0.018	5.06599e-63	dc	Slc16a14
Nrros	3.9197e-06	0.290793	0.918	0.919	0.0740235	dc	Nrros
Smg71	3.6588e-11	0.289554	0.62	0.472	6.90964e-07	dc	Smg7
Hectd4	3.56774e-08	0.288584	0.576	0.467	0.000673767	dc	Hectd4
Map3k9	3.67959e-18	0.28857	0.25	0.105	6.94891e-14	dc	Map3k9
Mtmr1	7.92083e-11	0.28842	0.321	0.189	1.49585e-06	dc	Mtmr1
Me21	9.21916e-11	0.288335	0.342	0.207	1.74104e-06	dc	Me2
Smurf1	0.00110379	0.288243	0.495	0.431	1	dc	Smurf1
Spata5	3.14262e-08	0.28778	0.59	0.46	0.000593484	dc	Spata5
Gm13561	9.02487e-187	0.286146	0.188	0.004	1.70435e-182	dc	Gm13561
Prelid2	9.43026e-21	0.286066	0.168	0.053	1.7809e-16	dc	Prelid2
Arhgef6	6.94803e-10	0.285965	0.671	0.533	1.31214e-05	dc	Arhgef6
Mtmr14	2.32212e-10	0.285492	0.383	0.247	4.38533e-06	dc	Mtmr14
Msn	4.39222e-07	0.285238	0.886	0.813	0.0082947	dc	Msn
Cyth41	1.66972e-08	0.285135	0.883	0.9	0.000315327	dc	Cyth4
Cd53	4.31727e-06	0.285074	0.622	0.562	0.0815316	dc	Cd53
Map4k5	2.7061e-07	0.284866	0.413	0.303	0.00511048	dc	Map4k5
5830432E09Rik	7.35857e-13	0.284518	0.312	0.175	1.38967e-08	dc	5830432E09Rik
Vps13a	5.05205e-07	0.282984	0.595	0.486	0.0095408	dc	Vps13a
Erlin1	4.72316e-12	0.282712	0.361	0.218	8.91969e-08	dc	Erlin1
Crtc3	2.9953e-05	0.282371	0.592	0.511	0.565663	dc	Crtc3
Adap1	0.00116308	0.282261	0.386	0.319	1	dc	Adap1
Lrrc1	1.04995e-21	0.282028	0.152	0.043	1.98282e-17	dc	Lrrc1
Trim7	3.0374e-42	0.281747	0.158	0.027	5.73612e-38	dc	Trim7
Cysltr11	4.6775e-06	0.280762	0.405	0.311	0.0883347	dc	Cysltr1
Lpar11	9.08101e-10	0.280731	0.174	0.084	1.71495e-05	dc	Lpar1
L3mbtl3	8.74095e-07	0.27969	0.264	0.171	0.0165073	dc	L3mbtl3
H2afz	4.30895e-13	0.279681	0.364	0.211	8.13746e-09	dc	H2afz
Uap1	0.00289018	0.279623	0.19	0.142	1	dc	Uap1
Ubp1	2.12104e-08	0.279049	0.595	0.477	0.000400559	dc	Ubp1
Clec16a	2.18987e-07	0.278973	0.503	0.385	0.00413557	dc	Clec16a
Trp53i11	7.69868e-72	0.278103	0.158	0.015	1.45389e-67	dc	Trp53i11
Lpp1	4.01588e-07	0.277955	0.921	0.906	0.00758399	dc	Lpp
Mtmr4	6.00453e-22	0.27778	0.253	0.097	1.13396e-17	dc	Mtmr4
Fnbp1l	4.82506e-06	0.277431	0.353	0.255	0.0911213	dc	Fnbp1l
Gm35853	2.65721e-15	0.276939	0.16	0.059	5.01814e-11	dc	Gm35853
Trim36	3.62553e-16	0.276447	0.272	0.126	6.84681e-12	dc	Trim36
Meaf6	8.46126e-14	0.276224	0.38	0.222	1.59791e-09	dc	Meaf6
Tnfsf8	7.43746e-43	0.275238	0.136	0.02	1.40456e-38	dc	Tnfsf8
St3gal11	0.00928647	0.274816	0.606	0.571	1	dc	St3gal1
Dgkg1	3.48998e-11	0.274652	0.226	0.112	6.59082e-07	dc	Dgkg
Vcl1	1.89752e-11	0.274157	0.448	0.291	3.58347e-07	dc	Vcl
Eif4g3	1.86124e-10	0.274048	0.948	0.953	3.51495e-06	dc	Eif4g3
Gan1	6.76825e-10	0.273191	0.421	0.287	1.27818e-05	dc	Gan
Tle31	3.45162e-07	0.273191	0.386	0.275	0.00651838	dc	Tle3
Cass41	9.17399e-16	0.272916	0.242	0.107	1.73251e-11	dc	Cass4
Knop1	4.23462e-14	0.272111	0.302	0.156	7.99709e-10	dc	Knop1
Slc25a38	3.14372e-24	0.271995	0.247	0.088	5.93691e-20	dc	Slc25a38
Gpd21	4.97445e-12	0.271655	0.353	0.204	9.39425e-08	dc	Gpd2
Ptger4	1.13562e-06	0.271615	0.288	0.192	0.0214461	dc	Ptger4
Lrch31	4.94209e-09	0.271433	0.791	0.707	9.33313e-05	dc	Lrch3
Mcmbp	4.72499e-06	0.270253	0.552	0.473	0.0892314	dc	Mcmbp
Zdhhc23	4.53047e-18	0.269749	0.185	0.067	8.5558e-14	dc	Zdhhc23
Ywhaz	1.52465e-07	0.269356	0.698	0.6	0.00287929	dc	Ywhaz
H2-Oa	2.72381e-180	0.268282	0.144	0.001	5.14391e-176	dc	H2-Oa
Ttyh3	4.8647e-06	0.267496	0.527	0.43	0.0918698	dc	Ttyh3
Lyn2	2.51277e-10	0.266575	0.984	0.976	4.74537e-06	dc	Lyn
Zfp6082	2.64582e-05	0.26617	0.552	0.45	0.499664	dc	Zfp608
Phf12	4.09941e-08	0.266085	0.649	0.541	0.000774174	dc	Phf12
Gpr1831	0.000210985	0.265628	0.269	0.199	1	dc	Gpr183
Meis1	3.76161e-13	0.265115	0.255	0.127	7.1038e-09	dc	Meis1
Usp121	5.10034e-08	0.265031	0.671	0.553	0.000963199	dc	Usp12
Scimp1	1.13007e-22	0.264934	0.201	0.066	2.13413e-18	dc	Scimp
Lpcat1	9.34436e-10	0.264917	0.332	0.204	1.76468e-05	dc	Lpcat1
Tsc22d11	5.90956e-08	0.264342	0.726	0.623	0.00111602	dc	Tsc22d1
Gm49101	8.71364e-62	0.26419	0.117	0.009	1.64557e-57	dc	Gm49101
Eefsec1	0.00143753	0.263795	0.389	0.33	1	dc	Eefsec
Tnks	4.49421e-05	0.263772	0.851	0.826	0.848732	dc	Tnks
Paxbp1	4.70803e-07	0.26366	0.745	0.679	0.00889111	dc	Paxbp1
Traf3ip3	1.46371e-19	0.263123	0.332	0.152	2.76422e-15	dc	Traf3ip3
Polr1a	1.85979e-12	0.262965	0.266	0.137	3.51222e-08	dc	Polr1a
Znrf2	3.92384e-05	0.26275	0.72	0.652	0.741017	dc	Znrf2
Plxdc21	0.00429074	0.262635	0.217	0.163	1	dc	Plxdc2
Commd8	7.16324e-09	0.262382	0.342	0.226	0.000135278	dc	Commd8
L1cam	3.14278e-24	0.261669	0.177	0.051	5.93514e-20	dc	L1cam
Rell1	2.26826e-06	0.261458	0.451	0.342	0.0428361	dc	Rell1
Nfam12	5.69671e-05	0.261381	0.717	0.689	1	dc	Nfam1
Ppp1r12a	1.15076e-10	0.261366	0.935	0.883	2.17321e-06	dc	Ppp1r12a
Ago21	6.0351e-07	0.261158	0.614	0.499	0.0113973	dc	Ago2
Wdr37	1.25977e-09	0.261139	0.617	0.461	2.37907e-05	dc	Wdr37
Tmem173	2.45621e-17	0.261113	0.272	0.123	4.63856e-13	dc	Tmem173
Ifngr11	2.92317e-06	0.260907	0.682	0.626	0.0552042	dc	Ifngr1
Snd1	2.63176e-06	0.260213	0.948	0.918	0.0497008	dc	Snd1
Dennd1c	6.44765e-09	0.260154	0.465	0.337	0.000121764	dc	Dennd1c
Soat2	7.86859e-21	0.259663	0.217	0.078	1.48598e-16	dc	Soat2
Slamf9	2.70696e-21	0.25896	0.196	0.066	5.11209e-17	dc	Slamf9
Prkdc	4.03064e-07	0.258663	0.465	0.346	0.00761187	dc	Prkdc
Dmtf1	1.74414e-08	0.258115	0.519	0.396	0.000329381	dc	Dmtf1
Dbnl	1.1098e-11	0.257235	0.41	0.259	2.09585e-07	dc	Dbnl
Hat11	1.58768e-07	0.256181	0.307	0.204	0.00299834	dc	Hat1
Tspan2	4.63562e-62	0.255668	0.16	0.019	8.75438e-58	dc	Tspan2
Ass11	9.40412e-20	0.255218	0.16	0.05	1.77597e-15	dc	Ass1
Poglut1	0.000450784	0.25477	0.179	0.123	1	dc	Poglut1
Hps31	0.000170899	0.254483	0.688	0.659	1	dc	Hps3
Slc4a71	4.36704e-07	0.254202	0.514	0.392	0.00824716	dc	Slc4a7
Klhl6	3.38206e-05	0.254155	0.386	0.293	0.638702	dc	Klhl6
Dbn1	2.32337e-33	0.253983	0.158	0.033	4.38769e-29	dc	Dbn1
Gm2396	2.04639e-31	0.253575	0.109	0.017	3.8646e-27	dc	Gm2396
Atrnl11	0.00013216	0.253565	0.878	0.879	1	dc	Atrnl1
Stimate	1.27427e-10	0.253375	0.332	0.2	2.40645e-06	dc	Stimate
Itgb11	7.36765e-06	0.252433	0.832	0.781	0.139138	dc	Itgb1
4930523C07Rik1	2.92587e-12	0.252428	0.236	0.116	5.5255e-08	dc	4930523C07Rik
Pim1	2.46681e-15	0.251848	0.302	0.147	4.65857e-11	dc	Pim1
Gprc5c	9.56611e-32	0.251641	0.147	0.03	1.80656e-27	dc	Gprc5c
5031439G07Rik	3.91775e-07	0.25161	0.677	0.605	0.00739868	dc	5031439G07Rik
Psmb91	4.36852e-15	0.251129	0.277	0.135	8.24994e-11	dc	Psmb9
Tapbp1	1.9675e-09	0.250845	0.443	0.302	3.71562e-05	dc	Tapbp
Samd9l1	2.23853e-06	0.250753	0.5	0.391	0.0422747	dc	Samd9l
Acsl41	5.63177e-07	0.250251	0.486	0.376	0.0106356	dc	Acsl4
Tcte2	1.18939e-39	0.250213	0.117	0.016	2.24616e-35	dc	Tcte2
Pde7b	2.01691e-275	2.54548	0.993	0.631	3.80893e-271	ifn	Pde7b
Slfn4	1.97698e-142	2.54207	0.65	0.235	3.73353e-138	ifn	Slfn4
Rsad2	0	2.32761	0.671	0.088	0	ifn	Rsad2
Ifi213	1.02045e-279	2.17794	0.845	0.251	1.92711e-275	ifn	Ifi213
Herc6	3.41281e-253	2.0516	0.898	0.363	6.44509e-249	ifn	Herc6
Rnf213	1.32464e-269	1.96541	0.996	0.794	2.50159e-265	ifn	Rnf213
Parp14	1.24152e-266	1.94026	0.986	0.692	2.34462e-262	ifn	Parp14
Ms4a4c1	2.46257e-275	1.8762	0.812	0.216	4.65056e-271	ifn	Ms4a4c
Ifi209	1.11147e-278	1.79669	0.895	0.306	2.09901e-274	ifn	Ifi209
Ifit2	0	1.79257	0.724	0.095	0	ifn	Ifit2
Ifi203	4.01731e-221	1.78979	0.928	0.49	7.58669e-217	ifn	Ifi203
Ddx60	3.44104e-159	1.7632	0.903	0.521	6.49841e-155	ifn	Ddx60
Spon11	1.73248e-148	1.73003	0.524	0.132	3.27178e-144	ifn	Spon1
Ifi204	2.56537e-240	1.67731	0.935	0.443	4.8447e-236	ifn	Ifi204
Stat1	2.13468e-207	1.66384	0.953	0.546	4.03133e-203	ifn	Stat1
Slfn1	0	1.65157	0.822	0.165	0	ifn	Slfn1
A330040F15Rik	0	1.64499	0.568	0.062	0	ifn	A330040F15Rik
Oasl2	7.24131e-275	1.64047	0.931	0.338	1.36752e-270	ifn	Oasl2
Mndal	7.08403e-216	1.63232	0.958	0.585	1.33782e-211	ifn	Mndal
Stat2	2.21195e-259	1.63147	0.953	0.435	4.17726e-255	ifn	Stat2
Irf7	0	1.61733	0.852	0.213	0	ifn	Irf7
Slfn5	2.55821e-234	1.61719	0.912	0.391	4.83119e-230	ifn	Slfn5
Ifih1	6.49672e-202	1.60648	0.866	0.372	1.22691e-197	ifn	Ifih1
Ifi211	1.26558e-286	1.51226	0.815	0.205	2.39004e-282	ifn	Ifi211
Trim30a	3.72034e-227	1.48885	0.991	0.715	7.02586e-223	ifn	Trim30a
Usp18	0	1.48799	0.733	0.136	0	ifn	Usp18
Epsti1	1.44182e-176	1.45603	0.974	0.727	2.72288e-172	ifn	Epsti1
Cxcl10	3.13977e-224	1.44744	0.348	0.031	5.92946e-220	ifn	Cxcl10
Trim30d	3.01748e-217	1.421	0.944	0.476	5.69851e-213	ifn	Trim30d
H2-T24	1.43758e-270	1.40352	0.868	0.252	2.71486e-266	ifn	H2-T24
Itpr1	1.24468e-125	1.39944	0.831	0.46	2.35057e-121	ifn	Itpr1
Sp100	4.81383e-211	1.39587	0.982	0.775	9.09092e-207	ifn	Sp100
Zup1	4.30042e-178	1.38205	0.954	0.702	8.12134e-174	ifn	Zup1
Slfn8	4.3785e-198	1.35942	0.942	0.495	8.26879e-194	ifn	Slfn8
Parp11	9.48579e-163	1.35858	0.789	0.332	1.79139e-158	ifn	Parp11
Ifit3	0	1.32472	0.634	0.072	0	ifn	Ifit3
Ddx58	4.4427e-215	1.32078	0.856	0.32	8.39003e-211	ifn	Ddx58
Oasl1	0	1.30256	0.627	0.087	0	ifn	Oasl1
Znfx1	1.08642e-213	1.299	0.875	0.365	2.0517e-209	ifn	Znfx1
Samhd1	6.35637e-171	1.27285	0.982	0.798	1.2004e-166	ifn	Samhd1
Cmpk2	1.49818e-268	1.25168	0.446	0.046	2.82931e-264	ifn	Cmpk2
Nlrc5	3.26009e-156	1.23961	0.937	0.615	6.15667e-152	ifn	Nlrc5
Gm20559	1.13985e-153	1.23257	0.808	0.367	2.15261e-149	ifn	Gm20559
Tmcc3	5.01238e-64	1.22895	0.87	0.773	9.46588e-60	ifn	Tmcc3
Oas2	1.94263e-171	1.22666	0.928	0.525	3.66865e-167	ifn	Oas2
Sp110	9.4224e-175	1.2219	0.851	0.388	1.77942e-170	ifn	Sp110
Eif2ak2	3.86413e-160	1.18789	0.896	0.486	7.29741e-156	ifn	Eif2ak2
Il15	3.13235e-93	1.1857	0.817	0.531	5.91544e-89	ifn	Il15
Ifi206	0	1.16612	0.627	0.077	0	ifn	Ifi206
Setdb2	1.24688e-152	1.16047	0.707	0.254	2.35472e-148	ifn	Setdb2
Phf11d	6.16597e-215	1.15617	0.647	0.152	1.16444e-210	ifn	Phf11d
Zbp1	4.77155e-273	1.14559	0.757	0.168	9.01108e-269	ifn	Zbp1
Fcgr1	7.01397e-144	1.1226	0.861	0.459	1.32459e-139	ifn	Fcgr1
Parp12	2.2755e-182	1.11828	0.833	0.331	4.29727e-178	ifn	Parp12
Sp140	6.9408e-125	1.114	0.819	0.444	1.31077e-120	ifn	Sp140
Ms4a6b1	6.14901e-145	1.09385	0.975	0.73	1.16124e-140	ifn	Ms4a6b
Fndc3a	1.07613e-111	1.08691	0.988	0.918	2.03227e-107	ifn	Fndc3a
Tor3a	2.86556e-186	1.08649	0.735	0.232	5.4116e-182	ifn	Tor3a
Ifi207	3.78802e-130	1.06432	0.975	0.831	7.15368e-126	ifn	Ifi207
Samd9l	2.15681e-132	1.06389	0.779	0.364	4.07314e-128	ifn	Samd9l
Parp9	6.14993e-137	1.06258	0.828	0.414	1.16141e-132	ifn	Parp9
Oas3	0	1.06172	0.629	0.075	0	ifn	Oas3
Daxx	9.18879e-225	1.05728	0.685	0.164	1.7353e-220	ifn	Daxx
Trafd1	4.70433e-152	1.05422	0.891	0.496	8.88413e-148	ifn	Trafd1
Gbp5	7.392e-234	1.05359	0.42	0.047	1.39598e-229	ifn	Gbp5
Srgap2	1.06418e-130	1.0458	0.996	0.967	2.00969e-126	ifn	Srgap2
Plac81	4.53725e-128	1.04231	0.39	0.078	8.5686e-124	ifn	Plac8
Ifit1	0	1.04219	0.492	0.047	0	ifn	Ifit1
Xaf1	2.14458e-174	1.01501	0.803	0.297	4.05004e-170	ifn	Xaf1
Frmd4a	2.77583e-124	1.00974	0.882	0.529	5.24216e-120	ifn	Frmd4a
Etnk1	3.00791e-113	1.00895	0.817	0.441	5.68045e-109	ifn	Etnk1
Gm4951	1.73644e-50	1.00824	0.399	0.167	3.27927e-46	ifn	Gm4951
Cers61	1.93309e-80	1.00733	0.96	0.89	3.65064e-76	ifn	Cers6
Gvin1	4.29177e-190	1.005	0.791	0.261	8.10502e-186	ifn	Gvin1
Ly861	1.17192e-85	0.986294	0.935	0.759	2.21318e-81	ifn	Ly86
Mthfr	8.24352e-158	0.983141	0.754	0.274	1.55679e-153	ifn	Mthfr
Cd274	2.68655e-80	0.981688	0.508	0.192	5.07356e-76	ifn	Cd274
Siglec1	6.90708e-108	0.970742	0.742	0.342	1.3044e-103	ifn	Siglec1
Gm4070	4.65615e-177	0.968852	0.75	0.24	8.79313e-173	ifn	Gm4070
Dennd1b	1.82573e-62	0.963197	0.886	0.737	3.44788e-58	ifn	Dennd1b
Pik3ap1	7.45173e-109	0.960078	0.986	0.911	1.40726e-104	ifn	Pik3ap1
Usp25	1.69522e-93	0.92782	0.896	0.664	3.20142e-89	ifn	Usp25
Phf11b	8.22276e-180	0.92498	0.55	0.12	1.55287e-175	ifn	Phf11b
Pml	2.30315e-123	0.922657	0.712	0.287	4.3495e-119	ifn	Pml
Ms4a6c1	1.67712e-111	0.919548	0.953	0.715	3.16723e-107	ifn	Ms4a6c
Ascc3	1.23221e-102	0.91656	0.963	0.825	2.32703e-98	ifn	Ascc3
Oas1a	1.76453e-147	0.909097	0.75	0.285	3.33231e-143	ifn	Oas1a
C130026I21Rik	5.83776e-76	0.904306	0.606	0.283	1.10246e-71	ifn	C130026I21Rik
Themis2	3.03068e-96	0.899301	0.777	0.423	5.72343e-92	ifn	Themis2
Oas1g	6.96825e-137	0.899163	0.575	0.172	1.31595e-132	ifn	Oas1g
Helz2	3.14064e-170	0.891905	0.587	0.146	5.9311e-166	ifn	Helz2
Iigp1	2.4528e-83	0.890322	0.288	0.063	4.63211e-79	ifn	Iigp1
Ly6e1	4.11106e-95	0.882926	0.798	0.436	7.76373e-91	ifn	Ly6e
Zc3hav1	2.08512e-104	0.882637	0.905	0.663	3.93775e-100	ifn	Zc3hav1
Trim30c	4.75313e-208	0.875647	0.503	0.082	8.97629e-204	ifn	Trim30c
1600014C10Rik1	1.44805e-150	0.85519	0.629	0.187	2.73465e-146	ifn	1600014C10Rik
Lgals9	1.75811e-113	0.851185	0.721	0.312	3.32019e-109	ifn	Lgals9
Gbp7	6.07836e-120	0.850839	0.52	0.151	1.1479e-115	ifn	Gbp7
Nampt	2.20126e-85	0.844187	0.789	0.456	4.15707e-81	ifn	Nampt
Trim34a	1.87673e-124	0.837812	0.705	0.275	3.54421e-120	ifn	Trim34a
Trim14	6.04685e-92	0.83734	0.838	0.524	1.14195e-87	ifn	Trim14
Irgm1	2.21749e-154	0.836242	0.634	0.185	4.18773e-150	ifn	Irgm1
Aoah	2.45193e-58	0.826858	0.917	0.768	4.63047e-54	ifn	Aoah
Tdrd7	7.80791e-92	0.818087	0.805	0.463	1.47452e-87	ifn	Tdrd7
Trim25	2.59805e-82	0.81087	0.807	0.484	4.90642e-78	ifn	Trim25
Ms4a6d	2.85737e-74	0.808992	0.893	0.696	5.39614e-70	ifn	Ms4a6d
Tpst1	1.13515e-111	0.807497	0.534	0.169	2.14373e-107	ifn	Tpst1
Dtx3l	8.19295e-123	0.794671	0.638	0.226	1.54724e-118	ifn	Dtx3l
Tor1aip1	9.34504e-86	0.782162	0.895	0.654	1.76481e-81	ifn	Tor1aip1
Olfr56	2.00303e-146	0.776521	0.529	0.13	3.78273e-142	ifn	Olfr56
Atp10a	5.87982e-93	0.764991	0.453	0.138	1.1104e-88	ifn	Atp10a
Cfb	9.11839e-180	0.758354	0.441	0.072	1.72201e-175	ifn	Cfb
Uba7	1.08869e-115	0.757227	0.678	0.265	2.056e-111	ifn	Uba7
H2-T23	3.38012e-107	0.751273	0.659	0.262	6.38335e-103	ifn	H2-T23
Pnp	4.64388e-87	0.749086	0.561	0.219	8.76997e-83	ifn	Pnp
Coro2a	1.61977e-64	0.732327	0.699	0.375	3.05893e-60	ifn	Coro2a
Ms4a4a	1.04137e-48	0.7315	0.828	0.611	1.96663e-44	ifn	Ms4a4a
Morc3	2.0452e-81	0.729992	0.946	0.784	3.86237e-77	ifn	Morc3
Akt3	1.53854e-21	0.728874	0.707	0.596	2.90553e-17	ifn	Akt3
Apobec3	9.02582e-58	0.727048	0.749	0.467	1.70453e-53	ifn	Apobec3
Tgtp2	2.68392e-197	0.722149	0.355	0.038	5.06859e-193	ifn	Tgtp2
Dhx58	5.48859e-126	0.717716	0.594	0.185	1.03652e-121	ifn	Dhx58
Nsd3	4.27441e-70	0.71646	0.958	0.867	8.07222e-66	ifn	Nsd3
Synj1	5.2195e-77	0.711002	0.949	0.835	9.85702e-73	ifn	Synj1
Cybb1	3.28258e-58	0.702789	0.854	0.615	6.19915e-54	ifn	Cybb
Axl	9.93506e-62	0.701945	0.483	0.2	1.87624e-57	ifn	Axl
Tmem184b	3.10297e-85	0.70111	0.666	0.308	5.85995e-81	ifn	Tmem184b
Nt5c3	2.15707e-99	0.699614	0.478	0.147	4.07362e-95	ifn	Nt5c3
Ranbp2	2.76127e-62	0.699045	0.902	0.726	5.21466e-58	ifn	Ranbp2
Slc8a1	3.32866e-54	0.698963	0.989	0.975	6.28618e-50	ifn	Slc8a1
Ccr21	2.60338e-27	0.69633	0.659	0.481	4.91648e-23	ifn	Ccr2
Adar	3.82283e-83	0.694238	0.756	0.417	7.21942e-79	ifn	Adar
Gbp9	2.95109e-119	0.689393	0.459	0.116	5.57313e-115	ifn	Gbp9
Tnfsf10	1.37205e-204	0.688519	0.336	0.032	2.59112e-200	ifn	Tnfsf10
Aff1	4.234e-32	0.687612	0.87	0.814	7.9959e-28	ifn	Aff1
Tent4a	1.38241e-107	0.686862	0.573	0.193	2.61068e-103	ifn	Tent4a
Peli1	3.33547e-46	0.679565	0.865	0.717	6.29904e-42	ifn	Peli1
Ctss1	3.73123e-62	0.671125	0.988	0.912	7.04642e-58	ifn	Ctss
Nfxl1	2.55211e-42	0.671055	0.689	0.446	4.81966e-38	ifn	Nfxl1
Ankle2	5.69486e-70	0.669921	0.684	0.369	1.07547e-65	ifn	Ankle2
Pcgf5	2.43066e-59	0.66277	0.562	0.267	4.5903e-55	ifn	Pcgf5
Sdc3	6.3186e-63	0.660222	0.805	0.528	1.19327e-58	ifn	Sdc3
9930111J21Rik2	2.1232e-89	0.659366	0.67	0.295	4.00965e-85	ifn	9930111J21Rik2
Irgm2	1.05468e-135	0.657658	0.506	0.124	1.99177e-131	ifn	Irgm2
Lrch11	5.05128e-43	0.654867	0.96	0.909	9.53935e-39	ifn	Lrch1
Sppl2a	3.80201e-48	0.650757	0.749	0.51	7.18009e-44	ifn	Sppl2a
Camk2d	3.05678e-46	0.650676	0.965	0.917	5.77272e-42	ifn	Camk2d
Tapbp	1.349e-80	0.648193	0.629	0.282	2.54759e-76	ifn	Tapbp
Ifi205	2.38343e-128	0.644651	0.281	0.038	4.50111e-124	ifn	Ifi205
Trim30b	8.39622e-133	0.644193	0.409	0.083	1.58563e-128	ifn	Trim30b
Gm13986	5.05175e-27	0.640313	0.337	0.163	9.54023e-23	ifn	Gm13986
Sirpb1b1	5.21709e-24	0.639113	0.677	0.514	9.85248e-20	ifn	Sirpb1b
Slfn9	9.21337e-122	0.632726	0.387	0.08	1.73995e-117	ifn	Slfn9
Gbp2	3.96655e-104	0.63123	0.276	0.047	7.49083e-100	ifn	Gbp2
Tap1	4.84065e-100	0.630724	0.568	0.196	9.14157e-96	ifn	Tap1
Rasa41	3.81547e-51	0.630507	0.814	0.576	7.20552e-47	ifn	Rasa4
Fgl2	4.14853e-83	0.629926	0.415	0.126	7.83451e-79	ifn	Fgl2
Gm20663	3.83599e-85	0.627623	0.524	0.193	7.24427e-81	ifn	Gm20663
Clec2d	3.89779e-56	0.626676	0.924	0.748	7.36098e-52	ifn	Clec2d
Phf11a	2.71496e-157	0.62591	0.39	0.062	5.12721e-153	ifn	Phf11a
Tor1aip2	1.53237e-57	0.62549	0.692	0.396	2.89388e-53	ifn	Tor1aip2
Dcp2	8.19324e-71	0.62506	0.608	0.285	1.54729e-66	ifn	Dcp2
Ifi35	1.06678e-100	0.623555	0.522	0.17	2.01462e-96	ifn	Ifi35
Gm5431	1.00903e-115	0.623503	0.515	0.146	1.90555e-111	ifn	Gm5431
Nod1	1.04956e-55	0.622002	0.633	0.337	1.9821e-51	ifn	Nod1
Ifit3b	4.74501e-203	0.619717	0.32	0.028	8.96094e-199	ifn	Ifit3b
Cd180	7.69751e-32	0.61803	0.854	0.713	1.45368e-27	ifn	Cd180
Prr5l	8.32664e-52	0.615242	0.492	0.219	1.57249e-47	ifn	Prr5l
Dennd1a1	4.38488e-56	0.603521	0.995	0.981	8.28084e-52	ifn	Dennd1a
B430306N03Rik	1.63313e-62	0.603235	0.499	0.211	3.08418e-58	ifn	B430306N03Rik
Ly6c2	6.98741e-83	0.60319	0.214	0.035	1.31957e-78	ifn	Ly6c2
Cd47	5.28494e-55	0.602754	0.909	0.775	9.9806e-51	ifn	Cd47
Fam241a	9.93455e-57	0.600173	0.475	0.202	1.87614e-52	ifn	Fam241a
Ccl12	3.58404e-44	0.597994	0.373	0.15	6.76846e-40	ifn	Ccl12
Mllt3	1.99921e-27	0.597928	0.436	0.245	3.7755e-23	ifn	Mllt3
Npc2	7.08468e-46	0.597137	0.828	0.621	1.33794e-41	ifn	Npc2
Dock81	1.72463e-54	0.595975	0.993	0.969	3.25697e-50	ifn	Dock8
Slfn2	1.61197e-48	0.591793	0.707	0.433	3.0442e-44	ifn	Slfn2
Rubcnl	5.15235e-47	0.590339	0.525	0.271	9.73021e-43	ifn	Rubcnl
Klra21	8.11216e-25	0.590247	0.318	0.155	1.53198e-20	ifn	Klra2
Itga41	3.1532e-37	0.589381	0.851	0.697	5.95483e-33	ifn	Itga4
Rin2	5.12438e-19	0.58837	0.728	0.623	9.67739e-15	ifn	Rin2
Vps54	1.5737e-39	0.587996	0.847	0.735	2.97193e-35	ifn	Vps54
Cmtr1	4.09828e-61	0.584966	0.596	0.295	7.7396e-57	ifn	Cmtr1
Abcg1	1.94484e-24	0.584345	0.619	0.442	3.67283e-20	ifn	Abcg1
Gpr1411	1.01329e-25	0.583691	0.385	0.198	1.9136e-21	ifn	Gpr141
Dck	9.30569e-85	0.583322	0.436	0.136	1.75738e-80	ifn	Dck
Parp10	1.1674e-106	0.582874	0.462	0.127	2.20463e-102	ifn	Parp10
Bbx	3.75587e-19	0.579323	0.657	0.53	7.09297e-15	ifn	Bbx
Bst2	4.37105e-88	0.569876	0.525	0.185	8.25473e-84	ifn	Bst2
Nsmaf	4.81776e-37	0.569799	0.598	0.378	9.09834e-33	ifn	Nsmaf
Mov10	1.40354e-69	0.569585	0.476	0.182	2.65059e-65	ifn	Mov10
Irf1	1.40994e-65	0.567886	0.564	0.247	2.66267e-61	ifn	Irf1
2024-03-05	4.12557e-58	0.565591	0.541	0.258	7.79115e-54	ifn	2024-03-05
Gch1	2.80677e-47	0.564855	0.464	0.214	5.30059e-43	ifn	Gch1
Chmp4b	2.76526e-46	0.562764	0.772	0.526	5.22219e-42	ifn	Chmp4b
Slc25a22	2.06524e-110	0.557668	0.418	0.102	3.90021e-106	ifn	Slc25a22
Arel1	5.90521e-44	0.55697	0.508	0.269	1.1152e-39	ifn	Arel1
Slfn3	1.6186e-92	0.554832	0.344	0.08	3.05673e-88	ifn	Slfn3
Tmem131	4.61717e-38	0.55462	0.852	0.714	8.71952e-34	ifn	Tmem131
P4ha1	1.13831e-31	0.554472	0.641	0.446	2.1497e-27	ifn	P4ha1
Vcpip1	7.43213e-47	0.554015	0.692	0.438	1.40356e-42	ifn	Vcpip1
Ikzf1	2.40532e-27	0.554012	0.937	0.881	4.54245e-23	ifn	Ikzf1
Capza21	3.72279e-48	0.548602	0.886	0.753	7.03049e-44	ifn	Capza2
Snx2	6.1233e-47	0.548379	0.909	0.773	1.15639e-42	ifn	Snx2
Il18	4.47694e-63	0.547003	0.518	0.218	8.4547e-59	ifn	Il18
Sass6	7.20649e-38	0.542364	0.404	0.196	1.36095e-33	ifn	Sass6
Vcan	2.15219e-25	0.542004	0.383	0.2	4.06441e-21	ifn	Vcan
Gm12185	2.41837e-68	0.541506	0.515	0.21	4.56709e-64	ifn	Gm12185
Tiam1	3.94353e-24	0.540749	0.576	0.394	7.44736e-20	ifn	Tiam1
4930599N23Rik	3.66049e-58	0.540588	0.452	0.183	6.91283e-54	ifn	4930599N23Rik
Slco3a11	2.34014e-21	0.540049	0.346	0.187	4.41935e-17	ifn	Slco3a1
Slc25a12	1.25402e-36	0.53934	0.589	0.353	2.36822e-32	ifn	Slc25a12
Hpse	6.1012e-38	0.539002	0.525	0.28	1.15221e-33	ifn	Hpse
Ncoa1	1.70346e-38	0.534479	0.907	0.813	3.21698e-34	ifn	Ncoa1
Slc28a2	2.85244e-27	0.532819	0.473	0.277	5.38683e-23	ifn	Slc28a2
Pnpt1	3.24548e-62	0.527932	0.55	0.244	6.12909e-58	ifn	Pnpt1
Irf2	1.45706e-36	0.527466	0.977	0.901	2.75165e-32	ifn	Irf2
Stard3	4.21838e-58	0.525499	0.594	0.299	7.96641e-54	ifn	Stard3
Arhgef37	8.5492e-59	0.522728	0.309	0.091	1.61452e-54	ifn	Arhgef37
Lnpep1	3.88522e-33	0.522125	0.924	0.865	7.33724e-29	ifn	Lnpep
Mlkl	1.33952e-72	0.522089	0.395	0.126	2.52967e-68	ifn	Mlkl
Fbxw17	3.37962e-49	0.518729	0.427	0.184	6.38242e-45	ifn	Fbxw17
Sema4d1	1.71077e-43	0.51672	0.726	0.455	3.23078e-39	ifn	Sema4d
Usp12	1.54353e-34	0.515531	0.747	0.542	2.91496e-30	ifn	Usp12
Il10ra1	7.12691e-40	0.514362	0.882	0.718	1.34592e-35	ifn	Il10ra
Rtp4	1.68118e-76	0.513039	0.496	0.179	3.17491e-72	ifn	Rtp4
Stx16	2.99764e-42	0.512888	0.854	0.692	5.66104e-38	ifn	Stx16
Il15ra	3.03098e-48	0.508581	0.394	0.159	5.724e-44	ifn	Il15ra
H2-T22	4.75214e-80	0.504211	0.425	0.135	8.97442e-76	ifn	H2-T22
Fnbp4	1.20076e-37	0.500198	0.815	0.651	2.26763e-33	ifn	Fnbp4
Tut7	1.69834e-32	0.499882	0.866	0.739	3.20731e-28	ifn	Tut7
Isg15	9.55411e-117	0.499266	0.343	0.064	1.80429e-112	ifn	Isg15
Naa25	9.06244e-51	0.498756	0.545	0.271	1.71144e-46	ifn	Naa25
Cmklr1	1.21704e-32	0.496245	0.743	0.545	2.29838e-28	ifn	Cmklr1
Ifi44	1.34548e-104	0.495625	0.185	0.019	2.54093e-100	ifn	Ifi44
Zcchc2	2.26211e-39	0.494502	0.596	0.351	4.27199e-35	ifn	Zcchc2
Azi2	3.15746e-41	0.493404	0.677	0.426	5.96286e-37	ifn	Azi2
Gm46224	4.29925e-48	0.49148	0.603	0.319	8.11913e-44	ifn	Gm46224
Mbd2	9.28649e-28	0.490904	0.803	0.666	1.75375e-23	ifn	Mbd2
Dpy19l1	1.01694e-19	0.486046	0.422	0.263	1.9205e-15	ifn	Dpy19l1
Xdh1	3.33757e-32	0.485666	0.928	0.832	6.30299e-28	ifn	Xdh
Ccl21	1.65713e-27	0.485186	0.446	0.242	3.12949e-23	ifn	Ccl2
Smchd1	1.40748e-34	0.482821	0.842	0.686	2.65803e-30	ifn	Smchd1
Lgals3bp	6.99875e-53	0.482202	0.487	0.218	1.32171e-48	ifn	Lgals3bp
Slc29a3	7.46626e-38	0.475675	0.694	0.436	1.41e-33	ifn	Slc29a3
Lyn1	6.40928e-37	0.474658	0.993	0.975	1.21039e-32	ifn	Lyn
Gbp3	6.669e-109	0.474603	0.304	0.054	1.25944e-104	ifn	Gbp3
Aim2	1.63862e-25	0.473859	0.64	0.458	3.09453e-21	ifn	Aim2
Plekhg1	1.81052e-21	0.470868	0.431	0.257	3.41917e-17	ifn	Plekhg1
Cd300lf	2.77333e-25	0.469442	0.613	0.406	5.23743e-21	ifn	Cd300lf
Casp4	3.1466e-34	0.468162	0.388	0.189	5.94235e-30	ifn	Casp4
Dclre1c	1.75956e-30	0.462325	0.9	0.776	3.32292e-26	ifn	Dclre1c
BC147527	6.14348e-133	0.460433	0.29	0.039	1.1602e-128	ifn	BC147527
Tasor2	1.55896e-26	0.458437	0.54	0.347	2.94411e-22	ifn	Tasor2
Xrn2	1.41928e-30	0.457656	0.859	0.75	2.6803e-26	ifn	Xrn2
Il21r	1.60753e-29	0.45595	0.592	0.373	3.03582e-25	ifn	Il21r
Sirpb1c1	3.25449e-12	0.45401	0.638	0.52	6.1461e-08	ifn	Sirpb1c
Lrch3	4.33457e-31	0.451867	0.844	0.7	8.18584e-27	ifn	Lrch3
Plcl2	5.36345e-30	0.451368	0.972	0.945	1.01289e-25	ifn	Plcl2
Rufy31	7.43538e-16	0.451082	0.794	0.716	1.40417e-11	ifn	Rufy3
Flrt2	0.00134455	0.450576	0.188	0.144	1	ifn	Flrt2
P2ry12	3.84127e-24	0.449761	0.518	0.321	7.25425e-20	ifn	P2ry12
H3f3b	2.67519e-26	0.447426	0.777	0.62	5.05211e-22	ifn	H3f3b
Cds1	1.83207e-35	0.447226	0.464	0.239	3.45986e-31	ifn	Cds1
Max	4.31994e-32	0.443209	0.636	0.421	8.15821e-28	ifn	Max
Cd40	1.1718e-39	0.44202	0.355	0.149	2.21295e-35	ifn	Cd40
Ilrun	2.37161e-32	0.441267	0.714	0.486	4.47878e-28	ifn	Ilrun
Tbc1d1	3.58838e-19	0.43771	0.858	0.785	6.77666e-15	ifn	Tbc1d1
Trim12a	3.18848e-39	0.437008	0.559	0.313	6.02144e-35	ifn	Trim12a
Actr31	7.15553e-35	0.43618	0.975	0.936	1.35132e-30	ifn	Actr3
Map3k8	5.15893e-28	0.431854	0.656	0.455	9.74264e-24	ifn	Map3k8
Xrn1	4.11594e-31	0.431177	0.789	0.609	7.77296e-27	ifn	Xrn1
Ifitm3	2.98507e-38	0.42772	0.506	0.264	5.63731e-34	ifn	Ifitm3
Hmox2	2.20893e-30	0.427598	0.694	0.475	4.17157e-26	ifn	Hmox2
Gm36161	5.64691e-36	0.427501	0.692	0.438	1.06642e-31	ifn	Gm36161
Ptprc1	1.18608e-36	0.42703	0.986	0.979	2.2399e-32	ifn	Ptprc
Atp8a1	1.78026e-29	0.424087	0.965	0.899	3.36201e-25	ifn	Atp8a1
Gm21188	1.86179e-27	0.421732	0.837	0.683	3.51599e-23	ifn	Gm21188
Rnf114	2.85038e-40	0.421718	0.576	0.321	5.38293e-36	ifn	Rnf114
Ccr51	6.37086e-20	0.419856	0.814	0.696	1.20314e-15	ifn	Ccr5
Ifi47	5.42958e-142	0.417525	0.315	0.043	1.02538e-137	ifn	Ifi47
Etv61	8.82383e-31	0.417417	0.988	0.976	1.66638e-26	ifn	Etv6
Rgl1	6.02608e-06	0.415205	0.641	0.623	0.113803	ifn	Rgl1
Treml2	3.40662e-93	0.414838	0.323	0.069	6.43339e-89	ifn	Treml2
Tlr7	2.31737e-25	0.412753	0.664	0.447	4.37636e-21	ifn	Tlr7
Arid5a	3.90393e-36	0.410448	0.409	0.196	7.37257e-32	ifn	Arid5a
B230307C23Rik	8.97717e-31	0.410246	0.462	0.256	1.69534e-26	ifn	B230307C23Rik
Ctsc1	6.37481e-18	0.408569	0.944	0.87	1.20388e-13	ifn	Ctsc
Sgk31	2.81175e-25	0.407732	0.868	0.764	5.31e-21	ifn	Sgk3
Dpysl2	5.59554e-23	0.406892	0.601	0.418	1.05672e-18	ifn	Dpysl2
Atp6v0a2	4.05709e-31	0.406768	0.453	0.244	7.66181e-27	ifn	Atp6v0a2
Evl	1.19806e-25	0.405631	0.814	0.618	2.26254e-21	ifn	Evl
Lacc1	2.2857e-17	0.404497	0.61	0.448	4.31654e-13	ifn	Lacc1
Tgfbi1	0.000124955	0.404079	0.838	0.828	1	ifn	Tgfbi
Clic4	6.38621e-13	0.403039	0.61	0.49	1.20604e-08	ifn	Clic4
Ube2l6	1.36054e-85	0.401924	0.285	0.059	2.56939e-81	ifn	Ube2l6
Ankfy1	1.83759e-27	0.401825	0.875	0.769	3.47028e-23	ifn	Ankfy1
Gm351541	1.66506e-16	0.401671	0.518	0.355	3.14447e-12	ifn	Gm35154
H2-K1	9.43694e-24	0.40071	0.844	0.727	1.78217e-19	ifn	H2-K1
Acer31	3.47967e-24	0.398502	0.937	0.876	6.57136e-20	ifn	Acer3
Slc12a9	3.14389e-32	0.398274	0.441	0.232	5.93724e-28	ifn	Slc12a9
B2m	7.41646e-29	0.396992	0.833	0.68	1.4006e-24	ifn	B2m
Fcgr4	6.10657e-57	0.396611	0.293	0.086	1.15323e-52	ifn	Fcgr4
Hck1	1.83627e-26	0.396496	0.787	0.597	3.4678e-22	ifn	Hck
Dnajc13	1.09341e-21	0.396496	0.931	0.841	2.06491e-17	ifn	Dnajc13
Med12l	2.11091e-37	0.393162	0.269	0.098	3.98644e-33	ifn	Med12l
Nmi	7.77108e-52	0.393111	0.373	0.137	1.46757e-47	ifn	Nmi
Zeb1	5.64722e-25	0.391034	0.531	0.327	1.06648e-20	ifn	Zeb1
D5Ertd579e	4.91008e-25	0.389644	0.677	0.479	9.27268e-21	ifn	D5Ertd579e
Bach11	4.6057e-22	0.389107	0.819	0.677	8.69787e-18	ifn	Bach1
Gm4117	5.81122e-27	0.388508	0.253	0.105	1.09745e-22	ifn	Gm4117
Slamf7	1.25335e-13	0.388476	0.417	0.283	2.36696e-09	ifn	Slamf7
Adamts6	1.01581e-27	0.388121	0.33	0.157	1.91835e-23	ifn	Adamts6
Psme4	6.60773e-29	0.387531	0.861	0.754	1.24787e-24	ifn	Psme4
Mitd1	6.30225e-43	0.387461	0.33	0.126	1.19018e-38	ifn	Mitd1
Uvrag	7.66814e-30	0.384795	0.96	0.935	1.44813e-25	ifn	Uvrag
Esr1	7.59245e-19	0.38432	0.373	0.219	1.43383e-14	ifn	Esr1
Phf11c	2.01148e-75	0.383904	0.262	0.056	3.79868e-71	ifn	Phf11c
Gm12216	1.50581e-58	0.383851	0.253	0.064	2.84373e-54	ifn	Gm12216
Tcf4	8.56257e-20	0.382225	0.958	0.926	1.61704e-15	ifn	Tcf4
Dync1i2	1.51502e-17	0.381658	0.643	0.49	2.86112e-13	ifn	Dync1i2
Larp1	8.47943e-23	0.381419	0.657	0.479	1.60134e-18	ifn	Larp1
Ptpro1	4.82242e-17	0.379434	0.754	0.612	9.10715e-13	ifn	Ptpro
P2ry14	2.04556e-27	0.37889	0.285	0.124	3.86303e-23	ifn	P2ry14
Mycbp21	1.92755e-17	0.378692	0.937	0.906	3.64017e-13	ifn	Mycbp2
Slc7a81	5.24492e-13	0.37845	0.703	0.601	9.90502e-09	ifn	Slc7a8
Ifit1bl1	9.20134e-133	0.37732	0.155	0.008	1.73767e-128	ifn	Ifit1bl1
B3gnt2	7.69446e-14	0.376338	0.561	0.429	1.4531e-09	ifn	B3gnt2
Lair11	4.24609e-11	0.374161	0.852	0.821	8.01875e-07	ifn	Lair1
Gm51501	0.00359026	0.373981	0.555	0.508	1	ifn	Gm5150
Ccl8	6.38678e-14	0.37209	0.2	0.101	1.20614e-09	ifn	Ccl8
Crybg1	1.83178e-28	0.371607	0.499	0.286	3.45932e-24	ifn	Crybg1
Scamp2	6.89762e-25	0.371083	0.613	0.425	1.30261e-20	ifn	Scamp2
Lamp2	1.39527e-17	0.36947	0.9	0.857	2.63496e-13	ifn	Lamp2
Gpsm2	2.23531e-44	0.367342	0.248	0.076	4.22139e-40	ifn	Gpsm2
Lgals8	1.05385e-22	0.367191	0.703	0.532	1.9902e-18	ifn	Lgals8
Golga3	2.54498e-20	0.365994	0.46	0.298	4.80619e-16	ifn	Golga3
Pik3cd1	2.75282e-23	0.365912	0.875	0.781	5.19871e-19	ifn	Pik3cd
Tent5a	3.22567e-34	0.364837	0.455	0.23	6.09169e-30	ifn	Tent5a
Apba11	7.1206e-09	0.364783	0.742	0.676	0.000134473	ifn	Apba1
Tlk2	3.24695e-16	0.3646	0.691	0.553	6.13187e-12	ifn	Tlk2
Tmem219	5.65063e-33	0.363993	0.45	0.232	1.06712e-28	ifn	Tmem219
Casp8	2.76825e-22	0.363101	0.831	0.702	5.22784e-18	ifn	Casp8
Copg2	1.31884e-16	0.362723	0.636	0.485	2.49063e-12	ifn	Copg2
Arhgap17	5.15451e-21	0.362425	0.965	0.914	9.73428e-17	ifn	Arhgap17
Ist1	4.5095e-24	0.361259	0.591	0.404	8.51618e-20	ifn	Ist1
Prkce1	2.53697e-13	0.360182	0.517	0.372	4.79106e-09	ifn	Prkce
Rsrp1	2.15042e-25	0.359929	1	0.98	4.06107e-21	ifn	Rsrp1
Actr2	6.92329e-25	0.358803	0.933	0.867	1.30746e-20	ifn	Actr2
Mpeg1	6.32354e-20	0.357793	0.844	0.715	1.1942e-15	ifn	Mpeg1
2024-03-11	3.49999e-17	0.357229	0.896	0.841	6.60974e-13	ifn	2024-03-01
Cgas	9.57089e-40	0.356859	0.323	0.125	1.80746e-35	ifn	Cgas
Jak2	6.23638e-25	0.355524	0.608	0.405	1.17774e-20	ifn	Jak2
H2-Q4	1.19361e-29	0.355454	0.471	0.258	2.25414e-25	ifn	H2-Q4
Rnpep	8.375e-17	0.354322	0.691	0.564	1.58162e-12	ifn	Rnpep
Taok3	7.22209e-19	0.3541	0.958	0.929	1.36389e-14	ifn	Taok3
Aida	3.04196e-24	0.35317	0.364	0.194	5.74473e-20	ifn	Aida
Snx10	7.63556e-11	0.353119	0.731	0.648	1.44198e-06	ifn	Snx10
Hk31	1.35813e-17	0.350462	0.543	0.372	2.56484e-13	ifn	Hk3
A630012P03Rik	8.35325e-108	0.349111	0.102	0.003	1.57751e-103	ifn	A630012P03Rik
Rapgef2	1.12736e-14	0.348696	0.863	0.792	2.12903e-10	ifn	Rapgef2
Psme1	1.41992e-31	0.347226	0.401	0.2	2.68152e-27	ifn	Psme1
Wdfy1	3.16599e-18	0.347031	0.552	0.39	5.97897e-14	ifn	Wdfy1
Cept11	4.71627e-16	0.346972	0.81	0.72	8.90668e-12	ifn	Cept1
Ccl71	7.87186e-09	0.346353	0.309	0.21	0.00014866	ifn	Ccl7
E130102H24Rik	4.08962e-30	0.346157	0.374	0.183	7.72325e-26	ifn	E130102H24Rik
Mxd1	1.1707e-20	0.34365	0.281	0.139	2.21087e-16	ifn	Mxd1
C3ar11	1.02151e-13	0.342992	0.754	0.669	1.92912e-09	ifn	C3ar1
Plekhf2	1.40777e-25	0.339914	0.487	0.283	2.65857e-21	ifn	Plekhf2
AW011738	1.31916e-97	0.339603	0.19	0.022	2.49124e-93	ifn	AW011738
Pxk	1.36339e-16	0.338858	0.603	0.445	2.57477e-12	ifn	Pxk
Asah2	6.54928e-25	0.336263	0.299	0.142	1.23683e-20	ifn	Asah2
Tlr8	2.47002e-14	0.336143	0.529	0.379	4.66463e-10	ifn	Tlr8
A530032D15Rik	4.38687e-60	0.335656	0.246	0.06	8.28461e-56	ifn	A530032D15Rik
Parp81	2.14139e-08	0.335242	0.826	0.816	0.000404401	ifn	Parp8
Smox	4.55574e-19	0.330432	0.436	0.276	8.60352e-15	ifn	Smox
Rnf34	5.86887e-32	0.329986	0.337	0.153	1.10834e-27	ifn	Rnf34
Kdm7a1	4.30378e-15	0.328962	0.861	0.788	8.1277e-11	ifn	Kdm7a
Hps3	3.66679e-16	0.328661	0.764	0.652	6.92473e-12	ifn	Hps3
Prkx	1.07131e-17	0.328262	0.351	0.208	2.02316e-13	ifn	Prkx
Spred1	1.53987e-08	0.326726	0.721	0.676	0.000290804	ifn	Spred1
Sat1	6.92916e-17	0.326622	0.824	0.719	1.30857e-12	ifn	Sat1
Sell	9.73665e-45	0.326582	0.165	0.036	1.83877e-40	ifn	Sell
Arhgap151	3.0338e-11	0.325222	0.942	0.941	5.72933e-07	ifn	Arhgap15
Rilpl1	1.15514e-57	0.325041	0.188	0.038	2.18148e-53	ifn	Rilpl1
Trim12c	1.01505e-28	0.324851	0.373	0.186	1.91693e-24	ifn	Trim12c
Unc93b1	8.50192e-21	0.322671	0.886	0.775	1.60559e-16	ifn	Unc93b1
Washc4	4.62726e-19	0.321117	0.851	0.729	8.73859e-15	ifn	Washc4
Fez2	6.55756e-21	0.318967	0.536	0.356	1.23839e-16	ifn	Fez2
Mcl1	1.48045e-19	0.318598	0.907	0.825	2.79583e-15	ifn	Mcl1
Ly6a	5.82532e-23	0.31813	0.227	0.097	1.10011e-18	ifn	Ly6a
Tmem67	4.49251e-35	0.317856	0.278	0.105	8.4841e-31	ifn	Tmem67
Zfp800	6.08919e-17	0.31717	0.515	0.357	1.14994e-12	ifn	Zfp800
Smg7	7.31154e-18	0.317012	0.638	0.466	1.38078e-13	ifn	Smg7
Aftph	2.24916e-15	0.316044	0.868	0.788	4.24754e-11	ifn	Aftph
Gbp6	2.61727e-74	0.315567	0.172	0.024	4.94271e-70	ifn	Gbp6
Tmem1401	1.40749e-20	0.314952	0.439	0.266	2.65804e-16	ifn	Tmem140
Elf1	5.1301e-14	0.314864	0.828	0.767	9.6882e-10	ifn	Elf1
Grn1	2.31757e-16	0.314642	0.865	0.777	4.37674e-12	ifn	Grn
Ogfr	1.75931e-36	0.313599	0.343	0.144	3.32245e-32	ifn	Ogfr
Resf1	2.83037e-14	0.313588	0.675	0.545	5.34516e-10	ifn	Resf1
Timeless	3.14623e-55	0.313352	0.244	0.062	5.94165e-51	ifn	Timeless
Igtp	5.07136e-75	0.312531	0.237	0.046	9.57725e-71	ifn	Igtp
Ppip5k2	3.17284e-16	0.312509	0.51	0.353	5.99191e-12	ifn	Ppip5k2
4932438A13Rik	2.04649e-10	0.312279	0.764	0.704	3.8648e-06	ifn	4932438A13Rik
Ubr4	3.6399e-11	0.310347	0.708	0.618	6.87395e-07	ifn	Ubr4
Pcsk7	3.31669e-20	0.310028	0.504	0.326	6.26356e-16	ifn	Pcsk7
Arid5b1	3.22727e-10	0.308116	0.914	0.891	6.0947e-06	ifn	Arid5b
Scarb2	1.8351e-15	0.305591	0.787	0.689	3.46559e-11	ifn	Scarb2
Atad2b1	5.72503e-17	0.30485	0.872	0.78	1.08117e-12	ifn	Atad2b
Nr3c1	3.06782e-13	0.303945	0.863	0.79	5.79357e-09	ifn	Nr3c1
BC005537	4.23055e-12	0.303304	0.868	0.793	7.98939e-08	ifn	BC005537
Lpcat21	3.78172e-13	0.303131	0.675	0.534	7.14178e-09	ifn	Lpcat2
Trip12	1.24818e-14	0.301845	0.944	0.899	2.35719e-10	ifn	Trip12
D1Ertd622e	1.25876e-13	0.299502	0.524	0.381	2.37716e-09	ifn	D1Ertd622e
Dse	3.19463e-14	0.298512	0.812	0.716	6.03306e-10	ifn	Dse
B4galt5	6.76696e-14	0.298125	0.865	0.784	1.27794e-09	ifn	B4galt5
Ppm1k	1.08103e-23	0.297651	0.23	0.098	2.04152e-19	ifn	Ppm1k
Lpxn	3.15969e-11	0.297258	0.696	0.597	5.96707e-07	ifn	Lpxn
Ogfrl1	9.49385e-25	0.295681	0.353	0.181	1.79291e-20	ifn	Ogfrl1
Rrbp1	1.2025e-17	0.29494	0.968	0.94	2.27093e-13	ifn	Rrbp1
Marcks	1.10096e-16	0.291482	0.663	0.492	2.07916e-12	ifn	Marcks
Tmbim6	1.01732e-18	0.290546	0.745	0.584	1.92121e-14	ifn	Tmbim6
Sash11	8.73967e-15	0.290476	0.933	0.871	1.65049e-10	ifn	Sash1
Shisa5	1.79119e-16	0.290208	0.525	0.369	3.38266e-12	ifn	Shisa5
Cask1	1.13785e-08	0.289321	0.793	0.747	0.000214883	ifn	Cask
Atf61	2.84718e-09	0.288726	0.905	0.882	5.3769e-05	ifn	Atf6
Apoe1	5.06013e-09	0.288498	0.931	0.912	9.55605e-05	ifn	Apoe
Skil1	5.08587e-14	0.287481	0.573	0.426	9.60467e-10	ifn	Skil
Morrbid	0.00055957	0.287169	0.522	0.474	1	ifn	Morrbid
Sos1	2.25823e-09	0.286426	0.457	0.351	4.26468e-05	ifn	Sos1
A930037H05Rik	5.00516e-54	0.285154	0.239	0.061	9.45225e-50	ifn	A930037H05Rik
Itpkb	1.57158e-05	0.284769	0.803	0.773	0.296793	ifn	Itpkb
Apaf1	2.23493e-09	0.28262	0.749	0.683	4.22066e-05	ifn	Apaf1
Nrp11	4.21333e-09	0.282437	0.888	0.846	7.95687e-05	ifn	Nrp1
Scimp	3.30063e-44	0.281665	0.218	0.06	6.23324e-40	ifn	Scimp
Gbp8	9.82937e-36	0.280762	0.195	0.058	1.85628e-31	ifn	Gbp8
Trim21	2.80184e-30	0.280226	0.258	0.103	5.29128e-26	ifn	Trim21
Trim26	1.28563e-20	0.279914	0.459	0.278	2.42792e-16	ifn	Trim26
Camkk2	8.13247e-16	0.279062	0.541	0.374	1.53582e-11	ifn	Camkk2
Psmb9	7.34499e-35	0.278578	0.315	0.128	1.3871e-30	ifn	Psmb9
Met	2.77495e-29	0.27848	0.192	0.064	5.2405e-25	ifn	Met
Mertk1	3.43589e-06	0.277082	0.849	0.822	0.0648868	ifn	Mertk
Gns1	6.67835e-15	0.276869	0.879	0.797	1.26121e-10	ifn	Gns
Tle3	1.63417e-16	0.276729	0.425	0.268	3.08614e-12	ifn	Tle3
Ccnl1	1.06231e-15	0.275289	0.893	0.829	2.00616e-11	ifn	Ccnl1
Fgd2	4.36277e-15	0.275264	0.627	0.456	8.23909e-11	ifn	Fgd2
Gm17435	2.66522e-43	0.273382	0.218	0.061	5.03327e-39	ifn	Gm17435
Chpt1	3.06053e-17	0.27285	0.293	0.158	5.7798e-13	ifn	Chpt1
Tmem243	5.7739e-10	0.272097	0.392	0.283	1.0904e-05	ifn	Tmem243
Lcp21	3.79087e-12	0.270578	0.833	0.777	7.15905e-08	ifn	Lcp2
Cflar	2.61731e-12	0.269849	0.791	0.715	4.94279e-08	ifn	Cflar
Reep3	3.53132e-12	0.269711	0.554	0.411	6.66889e-08	ifn	Reep3
Kat2b	5.33946e-11	0.268187	0.714	0.597	1.00836e-06	ifn	Kat2b
Tcirg11	1.21538e-16	0.267721	0.905	0.796	2.29524e-12	ifn	Tcirg1
Slc15a3	1.97087e-16	0.267146	0.436	0.277	3.72199e-12	ifn	Slc15a3
Dek	3.49241e-11	0.266353	0.453	0.329	6.59541e-07	ifn	Dek
Tank	7.61328e-08	0.266067	0.759	0.69	0.00143777	ifn	Tank
Pgap2	2.55036e-24	0.266054	0.316	0.152	4.81635e-20	ifn	Pgap2
Adap21	7.26853e-14	0.265943	0.909	0.84	1.37266e-09	ifn	Adap2
Ap3b1	3.67724e-16	0.26449	0.93	0.859	6.94448e-12	ifn	Ap3b1
Iqsec2	9.21851e-12	0.264234	0.501	0.365	1.74092e-07	ifn	Iqsec2
H2-D1	5.23865e-12	0.264118	0.875	0.812	9.89319e-08	ifn	H2-D1
Itpk1	2.4882e-11	0.263364	0.573	0.446	4.69896e-07	ifn	Itpk1
Cyp27a1	4.10779e-12	0.262962	0.485	0.348	7.75757e-08	ifn	Cyp27a1
Gm16675	8.63735e-26	0.262463	0.241	0.1	1.63116e-21	ifn	Gm16675
A530064D06Rik	5.49787e-54	0.26233	0.185	0.038	1.03827e-49	ifn	A530064D06Rik
G3bp2	2.80218e-12	0.260891	0.487	0.351	5.29192e-08	ifn	G3bp2
Mpp1	1.97328e-10	0.260826	0.599	0.476	3.72653e-06	ifn	Mpp1
Tle4	5.32705e-08	0.260642	0.761	0.696	0.00100601	ifn	Tle4
Nipa2	6.0079e-11	0.260536	0.703	0.608	1.13459e-06	ifn	Nipa2
5430427O19Rik	4.88963e-18	0.259208	0.394	0.232	9.23407e-14	ifn	5430427O19Rik
Ppm1h	7.12269e-15	0.258456	0.991	0.973	1.34512e-10	ifn	Ppm1h
Nono	3.27024e-20	0.257889	0.48	0.293	6.17585e-16	ifn	Nono
Spop	9.44317e-14	0.257764	0.851	0.769	1.78334e-09	ifn	Spop
Trim56	1.15088e-18	0.257654	0.325	0.178	2.17344e-14	ifn	Trim56
Ttc39c	2.03651e-10	0.257461	0.399	0.28	3.84595e-06	ifn	Ttc39c
Nectin4	3.30475e-40	0.256263	0.23	0.071	6.24102e-36	ifn	Nectin4
Itm2b1	5.8557e-12	0.256128	0.975	0.936	1.10585e-07	ifn	Itm2b
Kat6a	5.72187e-12	0.255994	0.801	0.737	1.08058e-07	ifn	Kat6a
Tep1	3.01992e-15	0.255919	0.824	0.714	5.70312e-11	ifn	Tep1
Alpk11	9.45178e-06	0.255719	0.657	0.587	0.178497	ifn	Alpk1
Rnf214	1.33831e-11	0.25563	0.457	0.328	2.52739e-07	ifn	Rnf214
Rhoh	7.72231e-10	0.255149	0.441	0.321	1.45836e-05	ifn	Rhoh
Rptor	3.39288e-10	0.255103	0.838	0.793	6.40746e-06	ifn	Rptor
5430405H02Rik	1.04793e-23	0.254916	0.337	0.169	1.97902e-19	ifn	5430405H02Rik
Luc7l3	1.83377e-13	0.254082	0.77	0.649	3.46308e-09	ifn	Luc7l3
Mefv1	4.03569e-13	0.253495	0.413	0.273	7.62141e-09	ifn	Mefv
Pi4k2a	2.62101e-09	0.253402	0.467	0.359	4.94978e-05	ifn	Pi4k2a
Aif1	1.52249e-22	0.252927	0.327	0.166	2.87521e-18	ifn	Aif1
Map2k1	1.88563e-09	0.252847	0.587	0.478	3.56102e-05	ifn	Map2k1
Rnf144b1	4.99533e-11	0.252789	0.376	0.254	9.43367e-07	ifn	Rnf144b
Clec4a31	4.54937e-14	0.252306	0.601	0.434	8.59148e-10	ifn	Clec4a3
Gm20125	4.26081e-23	0.251683	0.104	0.027	8.04655e-19	ifn	Gm20125
Ifi27l2a	2.76187e-17	0.250891	0.357	0.207	5.21578e-13	ifn	Ifi27l2a
Rbbp8	2.04704e-11	0.250825	0.534	0.404	3.86584e-07	ifn	Rbbp8
Cdk19	1.28953e-08	0.25019	0.735	0.645	0.000243528	ifn	Cdk19
Gsdmd	4.8907e-17	0.250041	0.462	0.3	9.23609e-13	ifn	Gsdmd
Ccr2	2.29825e-283	1.76676	0.958	0.441	4.34024e-279	mhcii	Ccr2
Cd74	7.56443e-113	1.4842	0.719	0.384	1.42854e-108	mhcii	Cd74
Sirpb1c	4.10861e-183	1.30637	0.901	0.486	7.75912e-179	mhcii	Sirpb1c
Maml3	3.18059e-161	1.29847	0.951	0.689	6.00655e-157	mhcii	Maml3
Gm5150	4.51297e-134	1.2777	0.831	0.475	8.52274e-130	mhcii	Gm5150
Plcl1	1.42781e-63	1.18091	0.685	0.443	2.69643e-59	mhcii	Plcl1
Sirpb1b	5.08869e-142	1.10785	0.864	0.488	9.60999e-138	mhcii	Sirpb1b
Tgfbi	1.46607e-113	1.04839	0.951	0.814	2.76868e-109	mhcii	Tgfbi
Sirpb1a	3.33032e-175	1.04808	0.685	0.218	6.28931e-171	mhcii	Sirpb1a
Ciita	1.03191e-150	1.04752	0.541	0.148	1.94876e-146	mhcii	Ciita
H2-Ab1	1.50419e-124	1.03799	0.541	0.177	2.84067e-120	mhcii	H2-Ab1
Gpr141	7.90904e-152	1.00622	0.582	0.17	1.49362e-147	mhcii	Gpr141
Atrnl1	1.60826e-71	0.954995	0.944	0.872	3.0372e-67	mhcii	Atrnl1
H2-Eb1	4.06787e-89	0.932214	0.471	0.17	7.68218e-85	mhcii	H2-Eb1
Fn1	1.61869e-45	0.923571	0.838	0.703	3.05689e-41	mhcii	Fn1
Plbd1	1.20834e-160	0.904522	0.728	0.261	2.28195e-156	mhcii	Plbd1
H2-Aa	1.07232e-100	0.894933	0.499	0.174	2.02508e-96	mhcii	H2-Aa
Cx3cr1	6.98776e-118	0.877541	0.587	0.215	1.31964e-113	mhcii	Cx3cr1
Bach2	5.01064e-53	0.796119	0.646	0.406	9.46259e-49	mhcii	Bach2
Fam49b	2.64343e-116	0.771196	0.999	0.981	4.99212e-112	mhcii	Fam49b
Klra2	1.63008e-88	0.767675	0.425	0.138	3.07841e-84	mhcii	Klra2
Sorl1	7.83786e-71	0.748096	0.717	0.423	1.48018e-66	mhcii	Sorl1
Ctsc	1.5886e-63	0.746871	0.973	0.865	3.00007e-59	mhcii	Ctsc
E230029C05Rik	1.69202e-60	0.74312	0.625	0.351	3.19537e-56	mhcii	E230029C05Rik
St8sia4	1.41462e-34	0.735962	0.681	0.536	2.67151e-30	mhcii	St8sia4
Ifngr1	3.32883e-76	0.720626	0.832	0.606	6.2865e-72	mhcii	Ifngr1
Dleu2	1.6216e-80	0.689462	0.988	0.96	3.06239e-76	mhcii	Dleu2
Itgb5	6.21022e-62	0.676329	0.891	0.756	1.1728e-57	mhcii	Itgb5
Abcg3	9.0502e-32	0.67373	0.444	0.26	1.70913e-27	mhcii	Abcg3
F11r	9.06856e-95	0.658657	0.443	0.145	1.7126e-90	mhcii	F11r
Fgr	4.65216e-66	0.655235	0.777	0.488	8.7856e-62	mhcii	Fgr
Parp8	7.35188e-61	0.650874	0.929	0.803	1.3884e-56	mhcii	Parp8
Mycbp2	1.62949e-72	0.632499	0.971	0.902	3.07729e-68	mhcii	Mycbp2
Nedd9	2.37474e-46	0.624871	0.751	0.56	4.48469e-42	mhcii	Nedd9
Rasgrp1	1.06967e-108	0.621278	0.392	0.104	2.02008e-104	mhcii	Rasgrp1
Ssh2	1.43242e-67	0.615147	0.971	0.848	2.70512e-63	mhcii	Ssh2
Gm15987	3.47541e-55	0.612982	0.444	0.19	6.56331e-51	mhcii	Gm15987
Emb	2.81638e-57	0.598271	0.56	0.29	5.31873e-53	mhcii	Emb
Pot1b	8.26023e-49	0.594915	0.678	0.456	1.55994e-44	mhcii	Pot1b
Fyb	2.08905e-81	0.588358	0.997	0.958	3.94516e-77	mhcii	Fyb
Tgfbr1	4.95602e-33	0.587914	0.903	0.81	9.35944e-29	mhcii	Tgfbr1
Pbx1	7.32703e-19	0.58732	0.604	0.488	1.38371e-14	mhcii	Pbx1
Fam129a	3.89169e-42	0.576076	0.782	0.589	7.34946e-38	mhcii	Fam129a
Dock4	3.79252e-45	0.574461	0.958	0.888	7.16218e-41	mhcii	Dock4
Cyp4f18	2.06966e-75	0.571997	0.514	0.219	3.90856e-71	mhcii	Cyp4f18
Lyn	4.67666e-78	0.571584	0.993	0.975	8.83188e-74	mhcii	Lyn
Jarid2	1.19185e-64	0.566153	0.986	0.949	2.25081e-60	mhcii	Jarid2
Gm9733	8.78589e-97	0.562035	0.26	0.051	1.65921e-92	mhcii	Gm9733
Ipcef1	4.2833e-56	0.561417	0.396	0.16	8.08901e-52	mhcii	Ipcef1
Ptprc	1.30782e-72	0.559156	0.999	0.977	2.46983e-68	mhcii	Ptprc
Smad3	2.11994e-39	0.556691	0.643	0.423	4.0035e-35	mhcii	Smad3
Sla	4.4531e-55	0.554322	0.659	0.388	8.40968e-51	mhcii	Sla
Itgam	2.38725e-55	0.550639	0.853	0.657	4.50832e-51	mhcii	Itgam
Clec4a3	9.30722e-56	0.536904	0.684	0.42	1.75767e-51	mhcii	Clec4a3
Ccr1	9.77637e-56	0.534148	0.485	0.235	1.84627e-51	mhcii	Ccr1
Zfp710	7.86303e-47	0.52988	0.939	0.861	1.48493e-42	mhcii	Zfp710
Dapp1	2.7531e-46	0.526303	0.737	0.531	5.19923e-42	mhcii	Dapp1
Foxn3	1.31315e-49	0.525506	0.969	0.916	2.47988e-45	mhcii	Foxn3
Dgkg	6.39967e-74	0.524223	0.323	0.094	1.20858e-69	mhcii	Dgkg
Pilra	2.99609e-54	0.522198	0.455	0.21	5.65812e-50	mhcii	Pilra
Spon1	1.57414e-23	0.521072	0.29	0.148	2.97276e-19	mhcii	Spon1
Hck	2.60807e-43	0.518013	0.777	0.593	4.92534e-39	mhcii	Hck
Bin2	5.68217e-44	0.517029	0.623	0.392	1.07308e-39	mhcii	Bin2
Ms4a4c	2.83063e-75	0.512613	0.55	0.23	5.34564e-71	mhcii	Ms4a4c
Ly86	3.83144e-31	0.505873	0.887	0.76	7.23567e-27	mhcii	Ly86
Dock5	4.21013e-42	0.498532	0.654	0.409	7.95082e-38	mhcii	Dock5
Zswim6	7.71335e-50	0.498196	0.989	0.947	1.45667e-45	mhcii	Zswim6
AU020206	4.82111e-28	0.496862	0.693	0.55	9.10467e-24	mhcii	AU020206
Adgre4	1.32501e-70	0.495295	0.298	0.083	2.50228e-66	mhcii	Adgre4
Tmem51	1.1639e-37	0.492874	0.638	0.421	2.19802e-33	mhcii	Tmem51
Extl3	2.16073e-31	0.485269	0.608	0.424	4.08055e-27	mhcii	Extl3
Neurl3	5.08904e-45	0.480736	0.636	0.397	9.61064e-41	mhcii	Neurl3
Clec4a2	2.57748e-42	0.478112	0.616	0.384	4.86757e-38	mhcii	Clec4a2
Picalm	3.905e-49	0.476787	0.992	0.972	7.37459e-45	mhcii	Picalm
Pip4k2a	1.53943e-51	0.473733	0.995	0.967	2.90721e-47	mhcii	Pip4k2a
Pid1	1.35707e-33	0.472596	0.993	0.975	2.56282e-29	mhcii	Pid1
Plcg2	3.32783e-44	0.471173	0.921	0.831	6.28461e-40	mhcii	Plcg2
Zeb2	1.26734e-49	0.470723	1	0.989	2.39337e-45	mhcii	Zeb2
Trps1	1.56488e-44	0.470483	0.993	0.954	2.95527e-40	mhcii	Trps1
Tifab	1.40904e-52	0.465542	0.507	0.258	2.66096e-48	mhcii	Tifab
Retreg1	9.3853e-26	0.464534	0.696	0.544	1.77241e-21	mhcii	Retreg1
Ctss	2.92849e-45	0.46026	0.981	0.911	5.53045e-41	mhcii	Ctss
Mefv	3.17679e-60	0.460211	0.542	0.254	5.99937e-56	mhcii	Mefv
Arhgap15	1.79386e-25	0.455501	0.977	0.937	3.3877e-21	mhcii	Arhgap15
Rassf4	6.85361e-37	0.452063	0.914	0.822	1.2943e-32	mhcii	Rassf4
F630028O10Rik	1.13456e-26	0.451243	0.766	0.62	2.14263e-22	mhcii	F630028O10Rik
Coro1a	3.8145e-44	0.450982	0.661	0.427	7.20369e-40	mhcii	Coro1a
Camk1d	8.31722e-78	0.450732	1	0.999	1.57071e-73	mhcii	Camk1d
Adgrl3	1.42927e-12	0.450094	0.127	0.06	2.69917e-08	mhcii	Adgrl3
Csf2ra	1.87516e-45	0.448531	0.847	0.68	3.54123e-41	mhcii	Csf2ra
Vsir	4.77915e-37	0.444121	0.763	0.593	9.02542e-33	mhcii	Vsir
Il1b	1.69441e-46	0.443993	0.213	0.063	3.1999e-42	mhcii	Il1b
Pla2g7	2.71238e-25	0.442791	0.717	0.575	5.12233e-21	mhcii	Pla2g7
Rnd3	6.04619e-45	0.440137	0.315	0.125	1.14182e-40	mhcii	Rnd3
Acvr2a	6.40494e-29	0.439251	0.565	0.382	1.20957e-24	mhcii	Acvr2a
Pla2g4a	4.19549e-23	0.438536	0.597	0.437	7.92319e-19	mhcii	Pla2g4a
Clec4a1	9.99329e-44	0.437147	0.619	0.371	1.88723e-39	mhcii	Clec4a1
Il10ra	4.84066e-35	0.434173	0.838	0.718	9.14159e-31	mhcii	Il10ra
Atf6	9.38232e-38	0.43276	0.943	0.877	1.77185e-33	mhcii	Atf6
Ly6e	3.12839e-35	0.431254	0.658	0.443	5.90797e-31	mhcii	Ly6e
Apbb1ip	2.67595e-28	0.429639	0.977	0.944	5.05352e-24	mhcii	Apbb1ip
Cers6	2.44071e-38	0.429633	0.966	0.888	4.60928e-34	mhcii	Cers6
Svil	1.83052e-34	0.428063	0.91	0.842	3.45694e-30	mhcii	Svil
Il13ra1	6.1283e-39	0.427947	0.432	0.225	1.15733e-34	mhcii	Il13ra1
Tpd52	1.18627e-33	0.426892	0.96	0.92	2.24027e-29	mhcii	Tpd52
Fxyd5	1.61745e-33	0.42681	0.651	0.44	3.05455e-29	mhcii	Fxyd5
Zfp608	4.70889e-29	0.426482	0.629	0.435	8.89273e-25	mhcii	Zfp608
Ms4a6c	1.02636e-36	0.422761	0.862	0.719	1.93828e-32	mhcii	Ms4a6c
Actr3	4.16074e-45	0.422252	0.974	0.935	7.85756e-41	mhcii	Actr3
Lair1	2.24702e-26	0.418507	0.884	0.817	4.2435e-22	mhcii	Lair1
Map3k5	1.81211e-30	0.418459	0.868	0.757	3.42218e-26	mhcii	Map3k5
Kdm7a	1.14464e-24	0.417455	0.847	0.788	2.16165e-20	mhcii	Kdm7a
Ccnd3	2.96689e-19	0.41561	0.693	0.54	5.60297e-15	mhcii	Ccnd3
Hivep2	1.98027e-15	0.410875	0.688	0.608	3.73975e-11	mhcii	Hivep2
Gm13814	2.68293e-45	0.410674	0.302	0.116	5.06671e-41	mhcii	Gm13814
Laptm5	3.1949e-34	0.409241	0.857	0.751	6.03356e-30	mhcii	Laptm5
Abi3	7.64331e-39	0.407348	0.559	0.329	1.44344e-34	mhcii	Abi3
Chsy1	2.13984e-28	0.405527	0.554	0.367	4.04109e-24	mhcii	Chsy1
Phactr2	4.94914e-16	0.402453	0.805	0.745	9.34644e-12	mhcii	Phactr2
Rasgrp4	1.64404e-30	0.401348	0.548	0.35	3.10477e-26	mhcii	Rasgrp4
0610040J01Rik	1.05787e-21	0.399128	0.372	0.221	1.99779e-17	mhcii	0610040J01Rik
Gria3	9.69011e-39	0.398826	0.199	0.064	1.82998e-34	mhcii	Gria3
Gm2a	5.4001e-41	0.397169	0.465	0.244	1.01981e-36	mhcii	Gm2a
Gsr	8.11793e-26	0.395451	0.455	0.271	1.53307e-21	mhcii	Gsr
Prkcb	7.47816e-27	0.392373	0.943	0.892	1.41225e-22	mhcii	Prkcb
Il17ra	9.71434e-30	0.389012	0.602	0.404	1.83455e-25	mhcii	Il17ra
mt-Atp8	1.36457e-17	0.388451	0.793	0.697	2.57699e-13	mhcii	mt-Atp8
Itgav	8.51738e-19	0.387729	0.812	0.722	1.60851e-14	mhcii	Itgav
Zfyve9	6.34665e-36	0.38683	0.452	0.245	1.19856e-31	mhcii	Zfyve9
Sfxn5	1.16644e-16	0.386502	0.634	0.513	2.20282e-12	mhcii	Sfxn5
Ifnar2	2.45417e-25	0.386257	0.824	0.715	4.6347e-21	mhcii	Ifnar2
Cyth4	8.65451e-36	0.385119	0.944	0.894	1.6344e-31	mhcii	Cyth4
Lrch1	3.00047e-37	0.384889	0.966	0.907	5.66639e-33	mhcii	Lrch1
Ms4a8a	1.44927e-67	0.384721	0.271	0.074	2.73694e-63	mhcii	Ms4a8a
Lpcat2	8.54501e-27	0.384493	0.703	0.527	1.61373e-22	mhcii	Lpcat2
Tmem176b	6.57044e-36	0.384455	0.339	0.159	1.24083e-31	mhcii	Tmem176b
Fcgr2b	3.7511e-26	0.38357	0.865	0.758	7.08394e-22	mhcii	Fcgr2b
H2-DMb1	3.39632e-55	0.382756	0.312	0.109	6.41395e-51	mhcii	H2-DMb1
Ifi30	2.07192e-27	0.380729	0.584	0.4	3.91282e-23	mhcii	Ifi30
Etv6	2.24087e-33	0.379813	0.997	0.975	4.23189e-29	mhcii	Etv6
Prkce	9.25731e-19	0.379484	0.525	0.367	1.74824e-14	mhcii	Prkce
Fam107b	2.11227e-28	0.379461	0.544	0.346	3.98903e-24	mhcii	Fam107b
Havcr2	8.82131e-21	0.37693	0.46	0.302	1.66591e-16	mhcii	Havcr2
Atp2b1	4.29941e-35	0.376117	0.992	0.968	8.11943e-31	mhcii	Atp2b1
Sgk3	1.2033e-33	0.375446	0.88	0.76	2.27243e-29	mhcii	Sgk3
Dock10	1.12503e-38	0.373472	0.993	0.959	2.12461e-34	mhcii	Dock10
Gpr183	3.8003e-34	0.372149	0.369	0.183	7.17687e-30	mhcii	Gpr183
Cysltr1	3.89123e-26	0.371243	0.478	0.297	7.34859e-22	mhcii	Cysltr1
Otulinl	3.52245e-28	0.371029	0.887	0.806	6.65215e-24	mhcii	Otulinl
Naip2	1.19799e-19	0.36986	0.647	0.515	2.2624e-15	mhcii	Naip2
Il6ra	5.54178e-30	0.362047	0.868	0.759	1.04657e-25	mhcii	Il6ra
mt-Co2	5.65061e-16	0.361834	0.868	0.791	1.06712e-11	mhcii	mt-Co2
Cd244a	1.72753e-42	0.361542	0.456	0.22	3.26243e-38	mhcii	Cd244a
2024-03-01	1.83487e-22	0.361511	0.901	0.839	3.46516e-18	mhcii	2024-03-01
Ncf4	1.27138e-29	0.361114	0.522	0.333	2.40101e-25	mhcii	Ncf4
Dna2	1.95747e-31	0.360576	0.383	0.201	3.69669e-27	mhcii	Dna2
Mgat4a	1.18357e-15	0.360003	0.595	0.464	2.23517e-11	mhcii	Mgat4a
Chd7	2.89983e-18	0.359572	0.792	0.71	5.47633e-14	mhcii	Chd7
Mcub	1.3294e-23	0.359381	0.514	0.35	2.51057e-19	mhcii	Mcub
Arhgap26	8.64907e-23	0.359072	0.828	0.739	1.63338e-18	mhcii	Arhgap26
Emilin2	1.36954e-23	0.357925	0.599	0.428	2.58638e-19	mhcii	Emilin2
mt-Co3	3.13971e-16	0.357462	0.902	0.831	5.92935e-12	mhcii	mt-Co3
Cybb	3.63424e-22	0.35736	0.757	0.62	6.86327e-18	mhcii	Cybb
Tle1	4.90072e-34	0.357355	0.307	0.136	9.25501e-30	mhcii	Tle1
Elmo1	1.79811e-34	0.35509	1	0.984	3.39572e-30	mhcii	Elmo1
Zfp36l2	5.60773e-19	0.353658	0.647	0.508	1.05902e-14	mhcii	Zfp36l2
Acer3	5.38761e-30	0.353167	0.936	0.874	1.01745e-25	mhcii	Acer3
Csf2rb	2.13285e-26	0.352422	0.654	0.476	4.02789e-22	mhcii	Csf2rb
Gm26740	6.50974e-27	0.352205	0.974	0.94	1.22936e-22	mhcii	Gm26740
Hcls1	1.68402e-27	0.351889	0.534	0.345	3.18028e-23	mhcii	Hcls1
Ptpn6	4.8562e-28	0.351353	0.597	0.411	9.17094e-24	mhcii	Ptpn6
Ifngr2	8.60677e-22	0.349901	0.757	0.64	1.62539e-17	mhcii	Ifngr2
Arhgap4	7.71902e-29	0.349072	0.493	0.304	1.45774e-24	mhcii	Arhgap4
Mbnl1	4.27665e-34	0.34604	0.999	0.99	8.07645e-30	mhcii	Mbnl1
Susd6	4.93843e-20	0.3451	0.913	0.881	9.32622e-16	mhcii	Susd6
mt-Co1	4.09566e-14	0.343924	0.958	0.914	7.73466e-10	mhcii	mt-Co1
Gm35154	2.68724e-13	0.343283	0.475	0.356	5.07485e-09	mhcii	Gm35154
Lst1	8.93363e-33	0.342877	0.459	0.258	1.68712e-28	mhcii	Lst1
Dock8	7.38737e-33	0.34091	0.992	0.968	1.3951e-28	mhcii	Dock8
Chil3	6.63241e-35	0.338335	0.24	0.092	1.25253e-30	mhcii	Chil3
Ubash3b	5.77505e-18	0.337965	0.92	0.839	1.09062e-13	mhcii	Ubash3b
Atf7ip	5.54776e-24	0.336923	0.88	0.8	1.04769e-19	mhcii	Atf7ip
Agps	3.9877e-24	0.335049	0.86	0.773	7.53077e-20	mhcii	Agps
Dennd4a	3.64617e-19	0.334796	0.635	0.489	6.88578e-15	mhcii	Dennd4a
Cyp4f16	1.15212e-28	0.332589	0.345	0.179	2.17577e-24	mhcii	Cyp4f16
Lnpep	2.56582e-25	0.328948	0.931	0.863	4.84555e-21	mhcii	Lnpep
mt-Cytb	9.17328e-14	0.327809	0.838	0.774	1.73237e-09	mhcii	mt-Cytb
Slco3a1	3.57039e-16	0.327667	0.311	0.187	6.74268e-12	mhcii	Slco3a1
Ptpn22	6.28071e-21	0.32086	0.495	0.328	1.18611e-16	mhcii	Ptpn22
Mta3	1.39331e-16	0.320196	0.738	0.655	2.63127e-12	mhcii	Mta3
Wipf1	1.07833e-19	0.320148	0.941	0.916	2.03643e-15	mhcii	Wipf1
Mef2a	3.46638e-28	0.319775	0.997	0.983	6.54626e-24	mhcii	Mef2a
Runx3	9.15075e-33	0.31922	0.313	0.144	1.72812e-28	mhcii	Runx3
Dipk1a	2.53865e-20	0.319162	0.5	0.33	4.79423e-16	mhcii	Dipk1a
Cmtm7	2.47733e-24	0.318906	0.583	0.405	4.67844e-20	mhcii	Cmtm7
Alpk1	1.65489e-15	0.316882	0.685	0.582	3.12525e-11	mhcii	Alpk1
Foxp1	6.24891e-17	0.316773	0.971	0.962	1.18011e-12	mhcii	Foxp1
Ncf2	1.40427e-17	0.316308	0.782	0.685	2.65197e-13	mhcii	Ncf2
Slc4a7	1.29168e-21	0.31377	0.548	0.381	2.43934e-17	mhcii	Slc4a7
Bach1	1.60627e-15	0.313415	0.753	0.68	3.03344e-11	mhcii	Bach1
1700025G04Rik	5.84685e-16	0.313027	0.444	0.301	1.10418e-11	mhcii	1700025G04Rik
Dok3	4.27178e-28	0.312932	0.567	0.37	8.06726e-24	mhcii	Dok3
Atp8b4	2.03774e-19	0.310742	0.828	0.726	3.84828e-15	mhcii	Atp8b4
Pstpip2	5.75199e-16	0.310401	0.601	0.45	1.08626e-11	mhcii	Pstpip2
Tspan5	1.21053e-14	0.310206	0.507	0.375	2.28608e-10	mhcii	Tspan5
Ms4a6b	1.94157e-20	0.310113	0.86	0.737	3.66666e-16	mhcii	Ms4a6b
Pld4	8.08443e-22	0.301093	0.775	0.628	1.52674e-17	mhcii	Pld4
Ubac2	2.88096e-17	0.300779	0.736	0.625	5.44069e-13	mhcii	Ubac2
Pik3cd	6.75996e-20	0.298897	0.86	0.781	1.27662e-15	mhcii	Pik3cd
Cask	7.74973e-15	0.298054	0.819	0.743	1.46354e-10	mhcii	Cask
Fmnl1	1.38177e-21	0.297032	0.59	0.425	2.60948e-17	mhcii	Fmnl1
Mob3b	1.82359e-14	0.295997	0.601	0.473	3.44385e-10	mhcii	Mob3b
1600014C10Rik	8.1631e-27	0.295722	0.375	0.205	1.5416e-22	mhcii	1600014C10Rik
Map3k1	6.8913e-20	0.295548	0.886	0.83	1.30142e-15	mhcii	Map3k1
Exoc6	2.496e-14	0.293822	0.693	0.6	4.7137e-10	mhcii	Exoc6
Ankrd11	1.79866e-27	0.293681	0.98	0.953	3.39677e-23	mhcii	Ankrd11
Pfkfb4	2.53129e-22	0.29227	0.511	0.342	4.78035e-18	mhcii	Pfkfb4
Lyz2	1.26011e-10	0.291631	0.966	0.941	2.37971e-06	mhcii	Lyz2
Ifnar1	8.05091e-17	0.291041	0.789	0.707	1.52041e-12	mhcii	Ifnar1
Tlr1	3.83531e-18	0.29047	0.47	0.325	7.24298e-14	mhcii	Tlr1
Rap1gds1	1.07835e-20	0.290122	0.917	0.872	2.03647e-16	mhcii	Rap1gds1
mt-Nd2	4.45924e-14	0.289661	0.653	0.532	8.42128e-10	mhcii	mt-Nd2
Tmem156	2.33283e-36	0.288115	0.281	0.114	4.40555e-32	mhcii	Tmem156
Lifr	3.60564e-20	0.285803	0.567	0.385	6.80926e-16	mhcii	Lifr
Skil	1.31512e-15	0.284577	0.563	0.423	2.48361e-11	mhcii	Skil
Sipa1l3	1.22485e-14	0.283395	0.593	0.466	2.31312e-10	mhcii	Sipa1l3
Ptpro	1.81306e-14	0.282929	0.713	0.613	3.42397e-10	mhcii	Ptpro
Gm2629	8.71825e-41	0.282402	0.172	0.048	1.64644e-36	mhcii	Gm2629
Mapk14	1.67423e-18	0.282302	0.875	0.782	3.16178e-14	mhcii	Mapk14
Mtus1	4.05814e-11	0.281128	0.435	0.327	7.66379e-07	mhcii	Mtus1
Traf3	2.50871e-13	0.278825	0.71	0.615	4.7377e-09	mhcii	Traf3
Gcnt2	4.80301e-09	0.278522	0.371	0.276	9.07048e-05	mhcii	Gcnt2
Ptpre	2.08987e-20	0.277782	0.793	0.69	3.94671e-16	mhcii	Ptpre
Actb	1.83967e-18	0.276595	0.977	0.944	3.47422e-14	mhcii	Actb
Mapkapk2	3.40657e-10	0.276533	0.763	0.686	6.43331e-06	mhcii	Mapkapk2
Tbc1d5	1.43377e-17	0.276364	0.965	0.939	2.70767e-13	mhcii	Tbc1d5
Diaph2	2.23484e-21	0.275858	0.989	0.962	4.2205e-17	mhcii	Diaph2
Scarb1	1.22851e-16	0.275787	0.455	0.309	2.32003e-12	mhcii	Scarb1
Nfam1	2.79847e-20	0.275781	0.804	0.677	5.28491e-16	mhcii	Nfam1
Rnf149	2.75054e-19	0.275215	0.805	0.687	5.19439e-15	mhcii	Rnf149
Nlrp1b	5.80229e-17	0.275164	0.869	0.793	1.09576e-12	mhcii	Nlrp1b
Eml4	5.19273e-17	0.274603	0.713	0.588	9.80647e-13	mhcii	Eml4
Grk3	1.03567e-17	0.274269	0.572	0.423	1.95586e-13	mhcii	Grk3
Cd300c2	2.97354e-17	0.273867	0.683	0.543	5.61553e-13	mhcii	Cd300c2
Stk17b	6.18591e-14	0.273859	0.51	0.377	1.16821e-09	mhcii	Stk17b
Itga4	6.848e-17	0.272828	0.793	0.7	1.29324e-12	mhcii	Itga4
Stk10	2.26523e-29	0.272527	0.636	0.434	4.27789e-25	mhcii	Stk10
Ctsh	8.62921e-17	0.272386	0.86	0.772	1.62963e-12	mhcii	Ctsh
Plac8	6.0971e-32	0.271706	0.232	0.089	1.15144e-27	mhcii	Plac8
Atad2b	4.31558e-18	0.271631	0.876	0.777	8.14997e-14	mhcii	Atad2b
Rps6ka1	3.35976e-18	0.271203	0.477	0.329	6.34491e-14	mhcii	Rps6ka1
Stxbp6	3.85314e-20	0.269755	0.425	0.264	7.27666e-16	mhcii	Stxbp6
Sema4d	3.1633e-19	0.269493	0.634	0.458	5.9739e-15	mhcii	Sema4d
Capza2	7.27631e-20	0.269202	0.839	0.755	1.37413e-15	mhcii	Capza2
Ston2	1.40604e-11	0.267941	0.275	0.178	2.65531e-07	mhcii	Ston2
Tgfb1	4.4803e-14	0.267253	0.624	0.493	8.46105e-10	mhcii	Tgfb1
Ivns1abp	6.01808e-16	0.266683	0.616	0.469	1.13651e-11	mhcii	Ivns1abp
Nlrp3	7.22211e-22	0.26632	0.339	0.189	1.3639e-17	mhcii	Nlrp3
Rps9	4.2839e-17	0.265903	0.692	0.559	8.09015e-13	mhcii	Rps9
Lcp2	1.73046e-14	0.263981	0.858	0.772	3.26797e-10	mhcii	Lcp2
AB124611	2.80726e-15	0.26347	0.546	0.402	5.30151e-11	mhcii	AB124611
Mia2	7.1845e-17	0.263274	0.767	0.667	1.35679e-12	mhcii	Mia2
Celf2	4.67321e-21	0.262805	0.977	0.958	8.82536e-17	mhcii	Celf2
Rps6ka5	2.61874e-13	0.262774	0.484	0.351	4.94549e-09	mhcii	Rps6ka5
Tnfrsf21	1.93213e-13	0.262021	0.526	0.395	3.64882e-09	mhcii	Tnfrsf21
Rcsd1	4.6086e-13	0.261965	0.659	0.548	8.70334e-09	mhcii	Rcsd1
Lrrk1	9.61892e-17	0.261789	0.816	0.731	1.81653e-12	mhcii	Lrrk1
Grk5	6.06824e-13	0.261562	0.534	0.397	1.14599e-08	mhcii	Grk5
Tnfrsf11a	1.55065e-09	0.261487	0.792	0.729	2.9284e-05	mhcii	Tnfrsf11a
Olfm1	1.03751e-22	0.260951	0.298	0.156	1.95934e-18	mhcii	Olfm1
Pira2	1.33259e-24	0.260103	0.307	0.156	2.5166e-20	mhcii	Pira2
Hlcs	4.39247e-14	0.259889	0.485	0.347	8.29518e-10	mhcii	Hlcs
Usp3	2.13302e-14	0.259746	0.733	0.643	4.02821e-10	mhcii	Usp3
Hrh2	2.70615e-42	0.259459	0.252	0.088	5.11057e-38	mhcii	Hrh2
Btg1	5.46265e-20	0.259421	0.353	0.209	1.03162e-15	mhcii	Btg1
mt-Nd4l	2.29414e-10	0.257481	0.71	0.621	4.33249e-06	mhcii	mt-Nd4l
Tm6sf1	3.701e-18	0.256627	0.851	0.761	6.98934e-14	mhcii	Tm6sf1
Ep300	1.86898e-15	0.254906	0.837	0.775	3.52957e-11	mhcii	Ep300
Zfp217	4.05344e-15	0.25433	0.552	0.413	7.65492e-11	mhcii	Zfp217
Alox5ap	1.07297e-13	0.253544	0.567	0.444	2.02631e-09	mhcii	Alox5ap
Rap1a	3.24694e-16	0.252875	0.907	0.843	6.13185e-12	mhcii	Rap1a
Cept1	1.29199e-09	0.252716	0.787	0.72	2.43992e-05	mhcii	Cept1
Fgd3	8.11194e-16	0.251892	0.612	0.468	1.53194e-11	mhcii	Fgd3
Cbfa2t3	8.99695e-26	0.251713	0.446	0.256	1.69907e-21	mhcii	Cbfa2t3
Apba1	1.84362e-09	0.251508	0.749	0.674	3.48168e-05	mhcii	Apba1
Far1	4.0849e-13	0.251383	0.661	0.565	7.71434e-09	mhcii	Far1
Plcb11	1.84333e-135	2.80517	0.732	0.281	3.48114e-131	mono	Plcb1
Vcan1	1.05621e-112	2.80021	0.584	0.192	1.99465e-108	mono	Vcan
Rap1gap21	1.44685e-172	2.4135	0.847	0.331	2.73238e-168	mono	Rap1gap2
Adgre41	7.81218e-268	2.31045	0.591	0.075	1.47533e-263	mono	Adgre4
Arhgap263	2.24612e-150	2.14287	0.968	0.735	4.24179e-146	mono	Arhgap26
Gsr1	5.92863e-214	1.89499	0.856	0.256	1.11962e-209	mono	Gsr
Cd244a2	1.428e-219	1.87463	0.813	0.21	2.69678e-215	mono	Cd244a
Zfyve91	9.03181e-201	1.86587	0.798	0.234	1.70566e-196	mono	Zfyve9
Ldlrad3	5.05581e-60	1.82206	0.676	0.461	9.54789e-56	mono	Ldlrad3
Nedd92	2.20997e-126	1.78375	0.905	0.56	4.17352e-122	mono	Nedd9
Stk103	7.87704e-127	1.75742	0.842	0.431	1.48758e-122	mono	Stk10
Dusp161	1.28029e-60	1.72947	0.645	0.347	2.41782e-56	mono	Dusp16
Itgal	1.01982e-301	1.68184	0.659	0.084	1.92592e-297	mono	Itgal
Gm159873	8.17079e-154	1.66879	0.696	0.187	1.54305e-149	mono	Gm15987
Ptpre1	8.91602e-114	1.66429	0.92	0.687	1.68379e-109	mono	Ptpre
Gpr1412	8.20688e-193	1.66225	0.749	0.18	1.54987e-188	mono	Gpr141
Klra22	7.24493e-242	1.65146	0.73	0.133	1.36821e-237	mono	Klra2
[truncated: 1,810 more rows]

## Sheet: Supp. Table 4-arg1zsgr mi
	p_val	avg_log2FC	pct.1	pct.2	p_val_adj	cluster	gene
Cxcl11	8.77255e-130	1.78159	0.474	0.166	1.47668e-125	Arg1	Cxcl1
Cxcl3	4.58341e-121	1.69913	0.278	0.059	7.71526e-117	Arg1	Cxcl3
Arg1	5.0087e-179	1.54069	0.582	0.195	8.43114e-175	Arg1	Arg1
Ccl7	2.37874e-70	1.47801	0.808	0.669	4.00414e-66	Arg1	Ccl7
Cxcl21	9.64257e-161	1.41978	0.931	0.771	1.62313e-156	Arg1	Cxcl2
Fn1	1.30755e-185	1.37935	0.972	0.754	2.201e-181	Arg1	Fn1
Ccl2	3.5712e-46	1.15664	0.863	0.781	6.0114e-42	Arg1	Ccl2
Tnf1	1.18516e-111	1.1031	0.803	0.577	1.99498e-107	Arg1	Tnf
Phlda11	2.9791e-138	1.08467	0.727	0.347	5.01472e-134	Arg1	Phlda1
Ccl9	6.80323e-78	1.03413	0.801	0.685	1.14519e-73	Arg1	Ccl9
Il1rn1	6.69233e-145	1.02388	0.6	0.225	1.12652e-140	Arg1	Il1rn
Spp11	1.17285e-59	0.971484	0.923	0.751	1.97425e-55	Arg1	Spp1
Slc7a112	8.9354e-103	0.967287	0.411	0.141	1.5041e-98	Arg1	Slc7a11
Ifrd12	9.90291e-106	0.955897	0.877	0.69	1.66696e-101	Arg1	Ifrd1
Slc16a101	2.59338e-77	0.940935	0.643	0.351	4.36544e-73	Arg1	Slc16a10
Malt11	4.73206e-78	0.929954	0.482	0.216	7.96548e-74	Arg1	Malt1
Gm146361	6.73802e-116	0.927161	0.494	0.181	1.13421e-111	Arg1	Gm14636
Tnfsf91	4.49319e-96	0.926386	0.518	0.221	7.56339e-92	Arg1	Tnfsf9
Plk21	1.85037e-93	0.920974	0.524	0.234	3.11472e-89	Arg1	Plk2
Ppbp	5.88467e-58	0.910217	0.217	0.067	9.90566e-54	Arg1	Ppbp
Clec4e2	1.68876e-112	0.874122	0.681	0.316	2.84269e-108	Arg1	Clec4e
Tnfaip31	3.2598e-115	0.852487	0.651	0.3	5.48722e-111	Arg1	Tnfaip3
Hilpda	8.69572e-128	0.846223	0.426	0.128	1.46375e-123	Arg1	Hilpda
Ccl6	7.74365e-29	0.836708	0.912	0.874	1.30349e-24	Arg1	Ccl6
Pdpn1	2.73099e-118	0.834284	0.56	0.221	4.59707e-114	Arg1	Pdpn
Ccl41	3.36607e-27	0.824383	0.734	0.686	5.66611e-23	Arg1	Ccl4
Bcl2l111	3.28379e-83	0.823396	0.628	0.33	5.52761e-79	Arg1	Bcl2l11
Thbs11	7.00688e-45	0.82183	0.698	0.523	1.17947e-40	Arg1	Thbs1
Nfkbia1	4.22383e-88	0.81061	0.949	0.837	7.10997e-84	Arg1	Nfkbia
Rgcc	2.35071e-141	0.803867	0.464	0.139	3.95695e-137	Arg1	Rgcc
Ier31	2.56853e-71	0.78989	0.909	0.782	4.3236e-67	Arg1	Ier3
Ptgs22	1.20708e-77	0.786636	0.399	0.155	2.03188e-73	Arg1	Ptgs2
Fam20c1	9.77987e-136	0.785974	0.513	0.17	1.64625e-131	Arg1	Fam20c
F101	6.41453e-84	0.778603	0.534	0.244	1.07976e-79	Arg1	F10
Nlrp31	2.35249e-102	0.773828	0.677	0.341	3.95995e-98	Arg1	Nlrp3
Ecm1	8.10886e-101	0.773397	0.685	0.352	1.36496e-96	Arg1	Ecm1
Clec4n	9.22925e-58	0.772286	0.51	0.272	1.55356e-53	Arg1	Clec4n
Clec4d2	1.76826e-135	0.769469	0.771	0.364	2.9765e-131	Arg1	Clec4d
Ccrl21	6.9213e-97	0.762527	0.515	0.211	1.16506e-92	Arg1	Ccrl2
Cxcl101	6.44082e-64	0.758816	0.467	0.222	1.08418e-59	Arg1	Cxcl10
Mdm21	7.01272e-85	0.748122	0.674	0.361	1.18045e-80	Arg1	Mdm2
Pf42	2.15023e-07	0.742817	0.726	0.736	0.00361949	Arg1	Pf4
Abtb21	2.714e-76	0.740084	0.506	0.23	4.56847e-72	Arg1	Abtb2
Cd9	3.81645e-30	0.739499	0.471	0.306	6.42423e-26	Arg1	Cd9
Ccl121	9.77771e-11	0.725925	0.494	0.413	1.64588e-06	Arg1	Ccl12
Lmna1	8.75492e-66	0.696729	0.694	0.44	1.47372e-61	Arg1	Lmna
Sdc41	2.07688e-104	0.69577	0.71	0.362	3.49602e-100	Arg1	Sdc4
Mmp12	3.49982e-09	0.684864	0.206	0.139	5.89124e-05	Arg1	Mmp12
Ell21	8.72321e-80	0.680269	0.589	0.289	1.46838e-75	Arg1	Ell2
Id2	1.70185e-70	0.680192	0.661	0.382	2.86472e-66	Arg1	Id2
Egr12	1.41977e-48	0.666209	0.72	0.575	2.3899e-44	Arg1	Egr1
4930430E12Rik1	5.87843e-85	0.662906	0.579	0.285	9.89516e-81	Arg1	4930430E12Rik
Kansl1l1	4.57531e-59	0.650849	0.441	0.211	7.70162e-55	Arg1	Kansl1l
Pitpnc11	3.86343e-28	0.647498	0.503	0.333	6.50331e-24	Arg1	Pitpnc1
Cflar1	6.85503e-64	0.646981	0.651	0.392	1.15391e-59	Arg1	Cflar
Gls1	1.11856e-52	0.645375	0.571	0.329	1.88287e-48	Arg1	Gls
Mif	4.33375e-44	0.643484	0.693	0.568	7.295e-40	Arg1	Mif
Pgk11	2.39224e-75	0.635625	0.715	0.438	4.02686e-71	Arg1	Pgk1
Tgm22	1.08427e-112	0.633784	0.654	0.288	1.82515e-108	Arg1	Tgm2
Chka1	7.88667e-59	0.623372	0.554	0.303	1.32756e-54	Arg1	Chka
Cstb1	2.54402e-44	0.620187	0.896	0.837	4.28235e-40	Arg1	Cstb
Emp1	3.39139e-66	0.612134	0.809	0.63	5.70872e-62	Arg1	Emp1
Sod2	1.00823e-99	0.609081	0.599	0.279	1.69716e-95	Arg1	Sod2
Osbpl81	9.59226e-20	0.606107	0.809	0.715	1.61467e-15	Arg1	Osbpl8
Cacna1d1	2.03727e-35	0.605398	0.48	0.283	3.42934e-31	Arg1	Cacna1d
Cd442	2.221e-33	0.592701	0.871	0.78	3.7386e-29	Arg1	Cd44
Gadd45b1	2.17953e-59	0.591077	0.738	0.528	3.6688e-55	Arg1	Gadd45b
Sqstm11	1.20686e-66	0.589512	0.9	0.783	2.03151e-62	Arg1	Sqstm1
Abca11	7.74424e-33	0.588417	0.546	0.354	1.30359e-28	Arg1	Abca1
Plaur1	2.93133e-66	0.584576	0.721	0.435	4.93431e-62	Arg1	Plaur
Sgms11	1.05156e-44	0.581349	0.64	0.401	1.77009e-40	Arg1	Sgms1
Hivep21	3.61116e-27	0.579902	0.534	0.368	6.07866e-23	Arg1	Hivep2
Mmp14	9.94803e-68	0.576812	0.552	0.275	1.67455e-63	Arg1	Mmp14
Cd36	9.02828e-43	0.576442	0.557	0.332	1.51973e-38	Arg1	Cd36
Ndrg11	4.70037e-75	0.575312	0.394	0.155	7.91213e-71	Arg1	Ndrg1
Ctsl1	3.93548e-54	0.564553	0.946	0.815	6.62459e-50	Arg1	Ctsl
Ccl31	7.36717e-40	0.562657	0.567	0.344	1.24012e-35	Arg1	Ccl3
Slpi1	5.34901e-28	0.559951	0.245	0.117	9.004e-24	Arg1	Slpi
Nfkb11	2.08288e-19	0.558558	0.516	0.392	3.50611e-15	Arg1	Nfkb1
Kctd122	1.40037e-44	0.557436	0.642	0.422	2.35725e-40	Arg1	Kctd12
Rasgef1b1	1.98861e-47	0.556799	0.659	0.412	3.34743e-43	Arg1	Rasgef1b
Hmox11	3.3082e-15	0.553204	0.824	0.74	5.5687e-11	Arg1	Hmox1
Nfat51	2.62642e-42	0.549965	0.463	0.26	4.42104e-38	Arg1	Nfat5
S100a101	2.17197e-48	0.549701	0.877	0.8	3.65607e-44	Arg1	S100a10
Tnfaip21	4.5415e-59	0.54615	0.501	0.252	7.64471e-55	Arg1	Tnfaip2
Txnrd11	1.32589e-67	0.541274	0.581	0.304	2.23186e-63	Arg1	Txnrd1
Lsmem11	2.19824e-80	0.539691	0.275	0.078	3.70031e-76	Arg1	Lsmem1
Rapgef21	4.21936e-25	0.536884	0.458	0.296	7.10245e-21	Arg1	Rapgef2
2024-03-31	1.68978e-51	0.536486	0.335	0.142	2.84441e-47	Arg1	2024-03-03
Slc7a81	3.68709e-69	0.530772	0.668	0.367	6.20648e-65	Arg1	Slc7a8
Vat11	4.02466e-78	0.530008	0.59	0.288	6.77471e-74	Arg1	Vat1
Basp11	1.97331e-55	0.529489	0.832	0.672	3.32168e-51	Arg1	Basp1
Mrps281	4.39236e-51	0.528216	0.476	0.248	7.39366e-47	Arg1	Mrps28
Sertad21	1.75213e-49	0.523012	0.46	0.242	2.94936e-45	Arg1	Sertad2
Il1a	4.49248e-88	0.522134	0.207	0.042	7.56218e-84	Arg1	Il1a
Odc1	1.22344e-85	0.521255	0.391	0.141	2.05942e-81	Arg1	Odc1
Mthfs1	5.3965e-43	0.520714	0.529	0.306	9.08393e-39	Arg1	Mthfs
S100a61	3.67613e-22	0.518819	0.904	0.86	6.18803e-18	Arg1	S100a6
Abi11	5.52729e-23	0.518539	0.627	0.475	9.30409e-19	Arg1	Abi1
Mt11	6.75828e-32	0.516939	0.857	0.8	1.13762e-27	Arg1	Mt1
Rnf1492	1.5405e-49	0.51543	0.603	0.366	2.59312e-45	Arg1	Rnf149
Plek1	3.39086e-26	0.513909	0.933	0.876	5.70784e-22	Arg1	Plek
Ints61	4.93532e-45	0.513442	0.389	0.194	8.30763e-41	Arg1	Ints6
Tank1	5.24724e-32	0.512901	0.584	0.393	8.83267e-28	Arg1	Tank
Nfkbiz1	1.92466e-42	0.511179	0.787	0.667	3.23978e-38	Arg1	Nfkbiz
Ehd11	1.57643e-76	0.508162	0.683	0.37	2.6536e-72	Arg1	Ehd1
Bcl2a1b	1.19301e-43	0.508054	0.725	0.556	2.00819e-39	Arg1	Bcl2a1b
Bhlhe40	3.06513e-86	0.507194	0.409	0.151	5.15954e-82	Arg1	Bhlhe40
Dusp22	5.86497e-55	0.504509	0.47	0.231	9.8725e-51	Arg1	Dusp2
Pde4b1	3.90675e-38	0.504389	0.485	0.285	6.57623e-34	Arg1	Pde4b
Sept111	6.65254e-43	0.500245	0.413	0.217	1.11982e-38	Arg1	2024-09-11
Airn1	1.02411e-29	0.498578	0.36	0.2	1.72388e-25	Arg1	Airn
Furin1	2.04217e-74	0.497471	0.549	0.268	3.43759e-70	Arg1	Furin
Slc38a11	4.0354e-36	0.496011	0.526	0.326	6.79279e-32	Arg1	Slc38a1
S100a41	1.6351e-18	0.493077	0.796	0.75	2.75237e-14	Arg1	S100a4
Adam81	3.31874e-56	0.491469	0.788	0.574	5.58644e-52	Arg1	Adam8
Fbxo111	1.44874e-29	0.491234	0.514	0.331	2.43866e-25	Arg1	Fbxo11
Itga51	2.1614e-60	0.490396	0.59	0.323	3.63828e-56	Arg1	Itga5
Rab11fip11	5.43595e-66	0.477216	0.309	0.11	9.15034e-62	Arg1	Rab11fip1
Fnip21	1.67574e-32	0.470734	0.629	0.414	2.82078e-28	Arg1	Fnip2
Slc20a12	1.15519e-66	0.467833	0.444	0.194	1.94453e-62	Arg1	Slc20a1
Il7r	1.06118e-56	0.465689	0.362	0.154	1.78628e-52	Arg1	Il7r
Txn1	5.14631e-32	0.464957	0.688	0.553	8.66278e-28	Arg1	Txn1
Gclc1	7.73891e-58	0.463851	0.338	0.138	1.30269e-53	Arg1	Gclc
Olr1	6.7514e-94	0.463433	0.216	0.044	1.13646e-89	Arg1	Olr1
Dusp5	1.67977e-95	0.459118	0.392	0.13	2.82756e-91	Arg1	Dusp5
Lhfpl21	6.12533e-48	0.456186	0.424	0.212	1.03108e-43	Arg1	Lhfpl2
St3gal11	2.38228e-30	0.454919	0.445	0.275	4.01009e-26	Arg1	St3gal1
Prdx61	2.40658e-50	0.453983	0.579	0.337	4.051e-46	Arg1	Prdx6
Noct1	7.80435e-62	0.452827	0.418	0.185	1.31371e-57	Arg1	Noct
Sgk1	3.02537e-38	0.451027	0.369	0.195	5.0926e-34	Arg1	Sgk1
Tfec	4.13129e-57	0.449242	0.329	0.131	6.95421e-53	Arg1	Tfec
Pgam1	2.87859e-37	0.448987	0.719	0.581	4.84554e-33	Arg1	Pgam1
Tiparp2	5.01011e-55	0.448948	0.594	0.327	8.43351e-51	Arg1	Tiparp
Tppp3	3.41814e-13	0.448712	0.157	0.087	5.75376e-09	Arg1	Tppp3
G3bp11	2.71662e-46	0.44827	0.581	0.349	4.57289e-42	Arg1	G3bp1
Nr4a22	9.19501e-46	0.447283	0.476	0.249	1.5478e-41	Arg1	Nr4a2
Ezr	7.09104e-57	0.446588	0.562	0.308	1.19363e-52	Arg1	Ezr
Mmp191	5.04258e-39	0.443381	0.272	0.119	8.48817e-35	Arg1	Mmp19
Arhgap101	1.08679e-46	0.440758	0.645	0.379	1.82939e-42	Arg1	Arhgap10
Arg22	5.16228e-77	0.439732	0.345	0.118	8.68967e-73	Arg1	Arg2
Marcksl12	8.23552e-45	0.439239	0.561	0.327	1.38628e-40	Arg1	Marcksl1
Vegfa	5.60758e-99	0.439021	0.254	0.057	9.43925e-95	Arg1	Vegfa
Mrps61	3.63126e-51	0.438816	0.43	0.21	6.1125e-47	Arg1	Mrps6
Osm1	4.44477e-62	0.436833	0.425	0.186	7.48187e-58	Arg1	Osm
Pim12	4.33189e-49	0.436771	0.657	0.406	7.29187e-45	Arg1	Pim1
Zfand2a1	2.1366e-85	0.436296	0.454	0.179	3.59655e-81	Arg1	Zfand2a
Cd24a	3.10519e-57	0.434787	0.301	0.114	5.22696e-53	Arg1	Cd24a
Nrp21	2.97285e-43	0.434329	0.595	0.346	5.00419e-39	Arg1	Nrp2
Areg	1.27577e-29	0.43377	0.105	0.03	2.1475e-25	Arg1	Areg
Tubb6	2.56696e-63	0.433316	0.659	0.375	4.32096e-59	Arg1	Tubb6
Baiap21	2.11819e-63	0.432845	0.399	0.17	3.56555e-59	Arg1	Baiap2
Lrp121	4.95891e-38	0.43204	0.397	0.205	8.34733e-34	Arg1	Lrp12
Brd21	1.01136e-55	0.429796	0.688	0.422	1.70242e-51	Arg1	Brd2
Ninj12	2.18776e-41	0.428696	0.623	0.396	3.68266e-37	Arg1	Ninj1
Mxd12	4.20213e-48	0.427628	0.425	0.21	7.07345e-44	Arg1	Mxd1
Pkm1	3.84708e-53	0.427275	0.982	0.908	6.47579e-49	Arg1	Pkm
Capg1	8.84172e-51	0.426091	0.893	0.808	1.48833e-46	Arg1	Capg
Pde4d1	5.67904e-28	0.422734	0.484	0.298	9.55953e-24	Arg1	Pde4d
Eno11	2.45805e-32	0.422159	0.907	0.895	4.13763e-28	Arg1	Eno1
Chst111	3.85231e-45	0.421866	0.378	0.18	6.4846e-41	Arg1	Chst11
Uck21	1.21582e-41	0.416873	0.346	0.165	2.04658e-37	Arg1	Uck2
Irs21	1.10719e-56	0.415851	0.374	0.162	1.86372e-52	Arg1	Irs2
Epb41l21	8.06944e-28	0.415422	0.629	0.434	1.35833e-23	Arg1	Epb41l2
Tgif12	3.63649e-57	0.414367	0.582	0.318	6.1213e-53	Arg1	Tgif1
Chd41	5.34866e-26	0.414242	0.617	0.431	9.0034e-22	Arg1	Chd4
Errfi11	8.49481e-49	0.413301	0.382	0.181	1.42993e-44	Arg1	Errfi1
Csrnp11	9.52992e-61	0.412776	0.465	0.218	1.60417e-56	Arg1	Csrnp1
Slc3a2	3.30178e-49	0.412462	0.712	0.474	5.55789e-45	Arg1	Slc3a2
B4galt51	1.24024e-32	0.411909	0.506	0.312	2.0877e-28	Arg1	B4galt5
Nr4a11	5.46192e-49	0.41103	0.657	0.388	9.19405e-45	Arg1	Nr4a1
Nufip21	1.91299e-27	0.410887	0.466	0.298	3.22014e-23	Arg1	Nufip2
Plin21	3.71915e-45	0.410765	0.921	0.813	6.26045e-41	Arg1	Plin2
Plau1	2.01627e-38	0.410552	0.363	0.181	3.39399e-34	Arg1	Plau
Sik32	3.54947e-23	0.410031	0.524	0.356	5.97483e-19	Arg1	Sik3
Tpi1	1.3971e-26	0.409519	0.699	0.587	2.35174e-22	Arg1	Tpi1
Lilr4b1	1.17911e-42	0.409303	0.932	0.853	1.9848e-38	Arg1	Lilr4b
Ldha1	6.97382e-38	0.40799	0.87	0.805	1.1739e-33	Arg1	Ldha
Cd632	1.73484e-11	0.407162	0.602	0.535	2.92026e-07	Arg1	Cd63
Nme1	4.6227e-48	0.406938	0.639	0.403	7.78139e-44	Arg1	Nme1
Mat2a1	3.19716e-49	0.402105	0.613	0.366	5.38178e-45	Arg1	Mat2a
Fmnl21	8.26273e-25	0.400748	0.537	0.357	1.39086e-20	Arg1	Fmnl2
Hbegf	5.05948e-94	0.397423	0.227	0.048	8.51662e-90	Arg1	Hbegf
Skil1	6.46437e-33	0.395932	0.566	0.365	1.08815e-28	Arg1	Skil
Prdx11	2.30696e-10	0.394879	0.873	0.888	3.8833e-06	Arg1	Prdx1
Anxa1	1.0105e-17	0.394356	0.709	0.637	1.70098e-13	Arg1	Anxa1
Fndc3b1	1.70134e-15	0.393545	0.566	0.43	2.86387e-11	Arg1	Fndc3b
Mcl1	1.00502e-33	0.392977	0.793	0.705	1.69175e-29	Arg1	Mcl1
Esd1	4.96616e-17	0.392779	0.596	0.471	8.35953e-13	Arg1	Esd
Sntb21	1.98032e-41	0.39266	0.489	0.273	3.33347e-37	Arg1	Sntb2
Arhgap241	3.86727e-21	0.391386	0.606	0.433	6.50978e-17	Arg1	Arhgap24
Nupr11	2.64487e-34	0.389728	0.416	0.237	4.45211e-30	Arg1	Nupr1
Cfp	5.90707e-35	0.386556	0.672	0.478	9.94337e-31	Arg1	Cfp
Hif1a1	4.93765e-44	0.386534	0.662	0.413	8.31155e-40	Arg1	Hif1a
C5ar1	1.12359e-36	0.385512	0.903	0.829	1.89135e-32	Arg1	C5ar1
Cited21	9.15383e-38	0.384922	0.456	0.262	1.54086e-33	Arg1	Cited2
Fam129b1	2.88264e-50	0.384097	0.651	0.383	4.85235e-46	Arg1	Fam129b
Rgs11	6.12986e-26	0.383408	0.453	0.279	1.03184e-21	Arg1	Rgs1
Myo1e1	6.94117e-30	0.379929	0.501	0.309	1.16841e-25	Arg1	Myo1e
Atf41	1.61735e-44	0.375375	0.59	0.357	2.72248e-40	Arg1	Atf4
Anxa4	4.37306e-46	0.374989	0.567	0.332	7.36117e-42	Arg1	Anxa4
Glrx1	3.367e-36	0.373808	0.481	0.285	5.66767e-32	Arg1	Glrx
Spag92	4.59225e-05	0.372595	0.643	0.651	0.773014	Arg1	Spag9
Fnip11	4.06686e-27	0.371708	0.535	0.361	6.84575e-23	Arg1	Fnip1
Maff1	3.72002e-86	0.370247	0.353	0.115	6.2619e-82	Arg1	Maff
Atp6v1h1	9.09402e-40	0.370049	0.529	0.307	1.5308e-35	Arg1	Atp6v1h
Cd141	9.51036e-31	0.369768	0.839	0.767	1.60088e-26	Arg1	Cd14
Slc16a31	1.45971e-52	0.369287	0.429	0.204	2.45713e-48	Arg1	Slc16a3
Dennd4a1	6.16037e-10	0.368969	0.557	0.478	1.03697e-05	Arg1	Dennd4a
Lncpint1	4.00598e-12	0.366915	0.472	0.354	6.74327e-08	Arg1	Lncpint
Srgn1	2.80161e-28	0.365311	0.954	0.886	4.71595e-24	Arg1	Srgn
Alcam1	2.89646e-08	0.364551	0.772	0.718	0.000487561	Arg1	Alcam
Kdm6b2	3.78179e-42	0.36405	0.608	0.365	6.36588e-38	Arg1	Kdm6b
Rhob2	6.22878e-22	0.363493	0.701	0.604	1.04849e-17	Arg1	Rhob
Sh2b21	1.58371e-55	0.362817	0.409	0.185	2.66586e-51	Arg1	Sh2b2
Eif4e2	3.13728e-47	0.362413	0.597	0.351	5.28099e-43	Arg1	Eif4e
Pdia4	1.27576e-37	0.362195	0.553	0.337	2.14748e-33	Arg1	Pdia4
AA467197	8.56561e-38	0.358843	0.193	0.07	1.44185e-33	Arg1	AA467197
Nfkbid2	3.696e-43	0.357493	0.507	0.279	6.22148e-39	Arg1	Nfkbid
Orai21	1.07889e-49	0.355965	0.315	0.132	1.81609e-45	Arg1	Orai2
Gch12	9.84624e-41	0.355733	0.424	0.224	1.65742e-36	Arg1	Gch1
Cox17	2.22101e-30	0.354401	0.539	0.357	3.73863e-26	Arg1	Cox17
Pim31	9.41842e-69	0.354237	0.329	0.117	1.5854e-64	Arg1	Pim3
Aprt1	7.0182e-24	0.354177	0.728	0.675	1.18137e-19	Arg1	Aprt
Zfp1311	1.17592e-45	0.354084	0.354	0.166	1.97943e-41	Arg1	Zfp131
Lpp1	4.88018e-23	0.354009	0.635	0.461	8.21481e-19	Arg1	Lpp
Fgf13	1.71329e-11	0.353616	0.121	0.062	2.88399e-07	Arg1	Fgf13
Junb2	7.49718e-26	0.353105	0.954	0.91	1.262e-21	Arg1	Junb
Ftl1-ps1	2.09564e-38	0.350714	0.53	0.32	3.52758e-34	Arg1	Ftl1-ps1
Plec1	8.73383e-24	0.350651	0.69	0.527	1.47017e-19	Arg1	Plec
Morrbid2	7.5519e-26	0.350362	0.538	0.35	1.27121e-21	Arg1	Morrbid
Mpp71	1.29963e-10	0.350137	0.225	0.147	2.18767e-06	Arg1	Mpp7
Eea11	2.03727e-25	0.349668	0.587	0.396	3.42933e-21	Arg1	Eea1
Slc2a11	7.24296e-51	0.34957	0.435	0.21	1.21921e-46	Arg1	Slc2a1
Ltb4r11	1.22448e-46	0.348417	0.401	0.194	2.06116e-42	Arg1	Ltb4r1
Anxa21	8.32186e-26	0.347656	0.905	0.837	1.40082e-21	Arg1	Anxa2
Rab201	2.53908e-56	0.347286	0.516	0.259	4.27404e-52	Arg1	Rab20
Cpeb41	3.25424e-28	0.346911	0.337	0.185	5.47787e-24	Arg1	Cpeb4
Azin11	1.67418e-39	0.346197	0.567	0.339	2.81814e-35	Arg1	Azin1
Slc38a21	2.21047e-26	0.345475	0.746	0.638	3.72089e-22	Arg1	Slc38a2
Gna131	9.00948e-40	0.345414	0.601	0.374	1.51657e-35	Arg1	Gna13
Atp6v1c1	2.10784e-44	0.34514	0.581	0.345	3.54812e-40	Arg1	Atp6v1c1
Klf61	1.63609e-30	0.344033	0.863	0.79	2.75403e-26	Arg1	Klf6
Timp1	1.23324e-43	0.342349	0.226	0.082	2.0759e-39	Arg1	Timp1
Ern11	7.4424e-21	0.340946	0.359	0.225	1.25278e-16	Arg1	Ern1
Ets2	2.27834e-49	0.340678	0.511	0.272	3.83513e-45	Arg1	Ets2
Vim1	1.13274e-17	0.340411	0.992	0.972	1.90674e-13	Arg1	Vim
Dok21	3.36438e-50	0.340291	0.478	0.243	5.66326e-46	Arg1	Dok2
Sptan11	6.25947e-32	0.339547	0.468	0.279	1.05366e-27	Arg1	Sptan1
Aldoa1	1.22335e-25	0.338035	0.889	0.86	2.05927e-21	Arg1	Aldoa
Icam11	1.94665e-40	0.337999	0.537	0.311	3.2768e-36	Arg1	Icam1
Lrrfip21	4.38971e-36	0.337108	0.557	0.345	7.38919e-32	Arg1	Lrrfip2
Atp6v1e11	4.99114e-39	0.33613	0.63	0.402	8.40158e-35	Arg1	Atp6v1e1
Pdlim52	3.06882e-19	0.335443	0.518	0.367	5.16575e-15	Arg1	Pdlim5
Ccr11	6.90557e-37	0.334562	0.588	0.355	1.16242e-32	Arg1	Ccr1
Jak11	1.75232e-08	0.334381	0.642	0.58	0.000294967	Arg1	Jak1
Zc3h12c1	1.13361e-47	0.333887	0.227	0.079	1.90821e-43	Arg1	Zc3h12c
Snhg11	7.87469e-44	0.332977	0.447	0.237	1.32555e-39	Arg1	Snhg1
B4galt11	1.37281e-30	0.332977	0.566	0.37	2.31085e-26	Arg1	B4galt1
Dip2c1	3.3811e-14	0.331527	0.301	0.198	5.69141e-10	Arg1	Dip2c
Por	2.03873e-36	0.331143	0.688	0.448	3.43179e-32	Arg1	Por
Rab8b1	5.01114e-07	0.330854	0.653	0.584	0.00843525	Arg1	Rab8b
Eif51	5.23672e-34	0.330033	0.792	0.679	8.81497e-30	Arg1	Eif5
Dnajb91	1.84508e-45	0.329077	0.4	0.198	3.10583e-41	Arg1	Dnajb9
Rel1	8.44692e-26	0.327211	0.529	0.357	1.42187e-21	Arg1	Rel
Mapk6	6.53465e-49	0.327085	0.449	0.225	1.09998e-44	Arg1	Mapk6
2510009E07Rik1	1.31778e-33	0.327072	0.365	0.195	2.21822e-29	Arg1	2510009E07Rik
Fosb2	2.22247e-37	0.326593	0.511	0.291	3.74108e-33	Arg1	Fosb
Fth11	3.91297e-07	0.325824	1	0.998	0.0065867	Arg1	Fth1
Wsb12	2.8296e-33	0.325586	0.659	0.439	4.76307e-29	Arg1	Wsb1
Bcl2a1d	6.60138e-36	0.325544	0.344	0.173	1.11121e-31	Arg1	Bcl2a1d
Lrrc8d1	2.08349e-21	0.324196	0.463	0.311	3.50714e-17	Arg1	Lrrc8d
Sgpl11	9.81386e-40	0.323969	0.617	0.37	1.65197e-35	Arg1	Sgpl1
Piezo11	4.36376e-38	0.323053	0.554	0.327	7.34551e-34	Arg1	Piezo1
Nfkbie1	1.20978e-40	0.321028	0.358	0.174	2.03643e-36	Arg1	Nfkbie
Ifih11	5.84144e-11	0.318048	0.251	0.168	9.83289e-07	Arg1	Ifih1
Lamc11	7.24763e-26	0.317543	0.35	0.202	1.21999e-21	Arg1	Lamc1
Tnfrsf1b1	8.8313e-17	0.316676	0.461	0.332	1.48657e-12	Arg1	Tnfrsf1b
Gapdh1	2.5878e-15	0.316144	0.972	0.974	4.35604e-11	Arg1	Gapdh
Peli11	4.33032e-20	0.315881	0.447	0.301	7.28923e-16	Arg1	Peli1
Atp6v1b2	2.46311e-33	0.315023	0.666	0.444	4.14615e-29	Arg1	Atp6v1b2
Sertad11	5.97422e-37	0.314896	0.469	0.27	1.00564e-32	Arg1	Sertad1
Acod1	2.8957e-53	0.314532	0.145	0.033	4.87433e-49	Arg1	Acod1
Srsf71	9.95259e-26	0.312891	0.719	0.593	1.67532e-21	Arg1	Srsf7
Ctsd1	5.87372e-33	0.312514	0.979	0.866	9.88723e-29	Arg1	Ctsd
Klf42	1.31274e-28	0.312022	0.425	0.25	2.20974e-24	Arg1	Klf4
Mt2	2.10637e-29	0.311999	0.22	0.099	3.54565e-25	Arg1	Mt2
Mapkapk21	8.64179e-22	0.311535	0.562	0.392	1.45467e-17	Arg1	Mapkapk2
Sbno11	6.7995e-31	0.310791	0.47	0.287	1.14456e-26	Arg1	Sbno1
Sde21	1.28612e-46	0.310679	0.472	0.246	2.16493e-42	Arg1	Sde2
Kcnn4	3.84339e-40	0.308822	0.39	0.198	6.46958e-36	Arg1	Kcnn4
Plk31	1.72271e-36	0.308681	0.416	0.224	2.89984e-32	Arg1	Plk3
Gdf151	8.08841e-12	0.308299	0.203	0.123	1.36152e-07	Arg1	Gdf15
Atxn11	7.57693e-17	0.308235	0.397	0.265	1.27543e-12	Arg1	Atxn1
Igf2r	4.52799e-42	0.308008	0.365	0.175	7.62197e-38	Arg1	Igf2r
Ppp1r15a1	4.55279e-27	0.307769	0.718	0.568	7.66371e-23	Arg1	Ppp1r15a
Erbin1	3.5131e-16	0.306892	0.503	0.369	5.9136e-12	Arg1	Erbin
Tra2a1	1.23016e-22	0.305945	0.523	0.361	2.07072e-18	Arg1	Tra2a
Atp1a11	7.25164e-33	0.305152	0.692	0.481	1.22067e-28	Arg1	Atp1a1
Mdfic1	1.0083e-14	0.304239	0.686	0.578	1.69728e-10	Arg1	Mdfic
Psmb5	1.6586e-32	0.303891	0.558	0.36	2.79192e-28	Arg1	Psmb5
Manf	1.80913e-24	0.30387	0.572	0.402	3.04532e-20	Arg1	Manf
P2ry10b1	5.31087e-37	0.303756	0.24	0.1	8.93979e-33	Arg1	P2ry10b
Anxa3	4.54563e-35	0.303142	0.467	0.274	7.65167e-31	Arg1	Anxa3
Arl5b1	1.10779e-32	0.303079	0.289	0.139	1.86474e-28	Arg1	Arl5b
Atp8b41	1.19973e-12	0.302587	0.529	0.395	2.01951e-08	Arg1	Atp8b4
Atp2a21	1.70348e-33	0.301482	0.526	0.32	2.86747e-29	Arg1	Atp2a2
Galnt6	7.84439e-50	0.300515	0.378	0.171	1.32045e-45	Arg1	Galnt6
Acp5	9.69419e-19	0.299709	0.232	0.128	1.63182e-14	Arg1	Acp5
Gla1	3.13366e-37	0.299511	0.46	0.255	5.27489e-33	Arg1	Gla
Card191	1.73267e-30	0.299481	0.612	0.407	2.9166e-26	Arg1	Card19
Atp1b3	3.93848e-36	0.298598	0.571	0.358	6.62964e-32	Arg1	Atp1b3
Tlr21	7.49287e-32	0.298446	0.532	0.324	1.26127e-27	Arg1	Tlr2
Cacul11	1.75732e-22	0.297988	0.398	0.251	2.9581e-18	Arg1	Cacul1
Zfand51	5.45879e-25	0.297035	0.724	0.596	9.18879e-21	Arg1	Zfand5
Vcp	2.01944e-29	0.29701	0.758	0.625	3.39932e-25	Arg1	Vcp
Ednrb	5.70611e-28	0.294681	0.23	0.106	9.60509e-24	Arg1	Ednrb
Flrt3	3.07578e-59	0.293596	0.147	0.032	5.17746e-55	Arg1	Flrt3
Rabgef11	1.5872e-28	0.293596	0.354	0.197	2.67174e-24	Arg1	Rabgef1
Ralgapa21	1.01959e-23	0.293351	0.337	0.192	1.71627e-19	Arg1	Ralgapa2
Map2k32	8.10413e-37	0.293207	0.524	0.307	1.36417e-32	Arg1	Map2k3
Sgms22	5.63175e-30	0.291745	0.273	0.133	9.47993e-26	Arg1	Sgms2
Rai14	3.76269e-45	0.290055	0.396	0.186	6.33374e-41	Arg1	Rai14
Sdcbp	4.07765e-33	0.290021	0.95	0.904	6.86392e-29	Arg1	Sdcbp
Fbxo301	1.14246e-42	0.288037	0.269	0.11	1.92309e-38	Arg1	Fbxo30
Serpine1	7.50095e-22	0.287593	0.115	0.043	1.26263e-17	Arg1	Serpine1
Hdlbp	1.2539e-25	0.286943	0.601	0.406	2.1107e-21	Arg1	Hdlbp
Tes	1.32861e-31	0.286571	0.356	0.19	2.23645e-27	Arg1	Tes
Casp42	9.2226e-26	0.28594	0.355	0.205	1.55244e-21	Arg1	Casp4
Map4k41	1.49044e-17	0.285902	0.446	0.307	2.50885e-13	Arg1	Map4k4
Alas11	6.82888e-30	0.285399	0.358	0.196	1.1495e-25	Arg1	Alas1
Ndufc1	3.99433e-26	0.28538	0.501	0.33	6.72365e-22	Arg1	Ndufc1
Tubb4b	1.30778e-35	0.284693	0.49	0.283	2.20139e-31	Arg1	Tubb4b
Slc15a31	4.83218e-30	0.284323	0.619	0.405	8.134e-26	Arg1	Slc15a3
Snx181	7.89754e-34	0.283117	0.543	0.329	1.32939e-29	Arg1	Snx18
Atp6v1a1	1.5059e-19	0.281662	0.755	0.676	2.53489e-15	Arg1	Atp6v1a
Snx81	3.38e-24	0.281604	0.475	0.305	5.68955e-20	Arg1	Snx8
Bola2	3.72571e-21	0.281389	0.529	0.374	6.27148e-17	Arg1	Bola2
Ptpn121	7.27911e-18	0.280989	0.457	0.315	1.22529e-13	Arg1	Ptpn12
Dot1l1	6.4282e-41	0.280986	0.297	0.132	1.08206e-36	Arg1	Dot1l
Abl21	1.68189e-20	0.280589	0.385	0.245	2.83112e-16	Arg1	Abl2
F630206G17Rik	3.34924e-22	0.280253	0.415	0.27	5.63778e-18	Arg1	F630206G17Rik
Tmem189	4.18887e-32	0.279448	0.471	0.279	7.05112e-28	Arg1	Tmem189
Tbcb	4.99003e-31	0.279437	0.484	0.302	8.39972e-27	Arg1	Tbcb
Btg11	6.97854e-17	0.279184	0.768	0.711	1.1747e-12	Arg1	Btg1
P4hb1	9.58026e-27	0.278599	0.851	0.772	1.61265e-22	Arg1	P4hb
Ubap2l1	4.59691e-24	0.276384	0.585	0.403	7.73799e-20	Arg1	Ubap2l
Atp6v0c	1.40253e-19	0.276344	0.972	0.963	2.36088e-15	Arg1	Atp6v0c
Apoc21	3.72528e-24	0.27621	0.394	0.236	6.27076e-20	Arg1	Apoc2
Mknk2	6.95606e-38	0.273308	0.361	0.184	1.17091e-33	Arg1	Mknk2
Hspa5	1.43628e-21	0.273222	0.961	0.923	2.41769e-17	Arg1	Hspa5
Ccnl11	7.79511e-22	0.272908	0.762	0.666	1.31215e-17	Arg1	Ccnl1
Lgals31	9.27878e-17	0.27267	0.982	0.915	1.5619e-12	Arg1	Lgals3
Vps29	5.4101e-32	0.272427	0.544	0.345	9.10682e-28	Arg1	Vps29
Ube2a1	3.05663e-33	0.272379	0.484	0.292	5.14523e-29	Arg1	Ube2a
Plekhm31	5.5254e-17	0.271982	0.505	0.356	9.3009e-13	Arg1	Plekhm3
Foxn21	8.11143e-21	0.270904	0.381	0.24	1.3654e-16	Arg1	Foxn2
Litaf1	1.91871e-23	0.270459	0.91	0.859	3.22976e-19	Arg1	Litaf
Hspa9	3.88927e-34	0.270069	0.479	0.281	6.54681e-30	Arg1	Hspa9
Itgam1	1.37598e-23	0.268043	0.831	0.725	2.31618e-19	Arg1	Itgam
Atp6v0d11	2.1253e-27	0.267859	0.64	0.441	3.57752e-23	Arg1	Atp6v0d1
Il4ra	8.38161e-20	0.267496	0.585	0.412	1.41088e-15	Arg1	Il4ra
Psmb6	7.24092e-28	0.266915	0.613	0.412	1.21886e-23	Arg1	Psmb6
Tnip31	1.26785e-19	0.266435	0.202	0.101	2.13418e-15	Arg1	Tnip3
Med131	1.97468e-15	0.266004	0.357	0.239	3.32398e-11	Arg1	Med13
Fcgr2b1	7.39209e-13	0.265411	0.764	0.736	1.24431e-08	Arg1	Fcgr2b
Gab11	5.02577e-16	0.264791	0.319	0.201	8.45989e-12	Arg1	Gab1
Cd931	2.94945e-26	0.264726	0.571	0.37	4.9648e-22	Arg1	Cd93
Atp13a31	2.83705e-23	0.264423	0.383	0.229	4.77561e-19	Arg1	Atp13a3
Pfkl	1.36671e-34	0.263996	0.34	0.174	2.30059e-30	Arg1	Pfkl
Ero1l	1.07897e-41	0.263983	0.327	0.149	1.81623e-37	Arg1	Ero1l
Creb51	6.42675e-15	0.263603	0.461	0.324	1.08181e-10	Arg1	Creb5
Psmd2	2.89465e-36	0.263148	0.493	0.284	4.87256e-32	Arg1	Psmd2
Arf42	4.67042e-25	0.262943	0.611	0.415	7.86172e-21	Arg1	Arf4
Gm63771	2.97515e-29	0.261666	0.353	0.193	5.00808e-25	Arg1	Gm6377
Rybp1	7.25008e-20	0.261508	0.307	0.181	1.22041e-15	Arg1	Rybp
Anxa5	4.18674e-23	0.261142	0.91	0.877	7.04754e-19	Arg1	Anxa5
Psmd1	7.37484e-34	0.260782	0.543	0.328	1.24141e-29	Arg1	Psmd1
Antxr21	4.29792e-06	0.260078	0.327	0.261	0.0723469	Arg1	Antxr2
Gm177491	6.72203e-54	0.260003	0.194	0.056	1.13152e-49	Arg1	Gm17749
Bri3	3.19574e-18	0.258949	0.737	0.66	5.37939e-14	Arg1	Bri3
Slc5a31	2.84091e-42	0.258791	0.191	0.064	4.7821e-38	Arg1	Slc5a3
Pgd1	3.01221e-23	0.258629	0.565	0.382	5.07046e-19	Arg1	Pgd
Lgals11	4.00263e-19	0.258528	0.881	0.86	6.73762e-15	Arg1	Lgals1
Nup210l	6.80737e-33	0.257677	0.146	0.049	1.14588e-28	Arg1	Nup210l
Rhoc1	1.19667e-17	0.256437	0.265	0.156	2.01436e-13	Arg1	Rhoc
Nr4a3	5.14003e-30	0.256121	0.244	0.112	8.65222e-26	Arg1	Nr4a3
Baz1a1	8.32057e-18	0.256121	0.486	0.345	1.4006e-13	Arg1	Baz1a
Rffl	1.67695e-23	0.255795	0.262	0.14	2.8228e-19	Arg1	Rffl
St7	7.57035e-21	0.255711	0.234	0.123	1.27432e-16	Arg1	St7
Atp6v0e	8.42228e-17	0.255233	0.654	0.548	1.41772e-12	Arg1	Atp6v0e
Pdia6	5.62361e-12	0.254787	0.692	0.66	9.46622e-08	Arg1	Pdia6
Lilrb4a2	5.87351e-27	0.254601	0.974	0.922	9.88688e-23	Arg1	Lilrb4a
Dtnbp11	3.62713e-32	0.254261	0.508	0.297	6.10555e-28	Arg1	Dtnbp1
Mylip1	2.72371e-25	0.254165	0.378	0.222	4.58482e-21	Arg1	Mylip
Dad11	1.70957e-25	0.254068	0.577	0.398	2.87772e-21	Arg1	Dad1
Rhoq	1.5488e-25	0.253988	0.267	0.138	2.60709e-21	Arg1	Rhoq
Sash11	3.43132e-15	0.253698	0.513	0.359	5.77595e-11	Arg1	Sash1
Tob1	3.87494e-39	0.253627	0.292	0.13	6.52268e-35	Arg1	Tob1
Ccnyl1	2.25687e-33	0.252898	0.182	0.069	3.79899e-29	Arg1	Ccnyl1
Msr11	6.63966e-21	0.251758	0.745	0.632	1.11765e-16	Arg1	Msr1
Mafb2	4.06996e-12	0.251109	0.916	0.899	6.85097e-08	Arg1	Mafb
Chd71	1.2724e-20	0.250213	0.5	0.336	2.14183e-16	Arg1	Chd7
Ccl81	1.00259e-40	4.84896	1	0.117	1.68766e-36	Ccl8	Ccl8
Fabp51	3.46893e-11	2.7855	0.947	0.677	5.83925e-07	Ccl8	Fabp5
Pf43	1.35575e-10	1.90579	1	0.734	2.28214e-06	Ccl8	Pf4
Fabp41	3.36452e-11	1.78461	0.632	0.135	5.66349e-07	Ccl8	Fabp4
Ctsl2	1.50678e-08	1.54243	1	0.83	0.000253637	Ccl8	Ctsl
Syngr11	2.47514e-11	1.50488	0.684	0.181	4.1664e-07	Ccl8	Syngr1
Cd633	5.31884e-08	1.39499	0.895	0.542	0.00089532	Ccl8	Cd63
Wfdc171	3.567e-06	1.31438	1	0.814	0.0600434	Ccl8	Wfdc17
Ccl124	4.72149e-05	1.28362	0.737	0.422	0.794769	Ccl8	Ccl12
Gpnmb1	2.98782e-07	1.26845	0.737	0.277	0.0050294	Ccl8	Gpnmb
Atp6v1g1	3.90939e-10	1.26041	0.947	0.566	6.58068e-06	Ccl8	Atp6v1g1
Bst23	1.08338e-09	1.1938	0.947	0.372	1.82366e-05	Ccl8	Bst2
Psmb61	6.42383e-09	1.18346	0.895	0.434	0.000108132	Ccl8	Psmb6
Lgals13	1.23556e-07	1.17471	1	0.862	0.00207981	Ccl8	Lgals1
Ndufa1	2.74555e-08	1.14548	0.947	0.4	0.000462158	Ccl8	Ndufa1
Vat12	5.10096e-11	1.13403	0.947	0.321	8.58644e-07	Ccl8	Vat1
Isg152	0.000535568	1.13207	0.474	0.187	1	Ccl8	Isg15
Spp12	1.18616e-05	1.10085	0.947	0.77	0.199666	Ccl8	Spp1
Lgals32	9.97349e-06	1.09017	1	0.922	0.167884	Ccl8	Lgals3
Ctsd2	9.16483e-07	1.08293	0.947	0.879	0.0154272	Ccl8	Ctsd
Uqcrb	1.32873e-08	1.05356	1	0.647	0.000223666	Ccl8	Uqcrb
Ftl11	7.71509e-08	1.03675	1	0.988	0.00129868	Ccl8	Ftl1
Timp22	8.36651e-09	1.0284	0.842	0.285	0.000140833	Ccl8	Timp2
Folr21	5.80313e-14	1.02468	0.737	0.147	9.76841e-10	Ccl8	Folr2
Rps27l1	2.98824e-08	1.02459	1	0.447	0.00050301	Ccl8	Rps27l
Pdap11	2.2388e-10	1.01152	0.895	0.334	3.76857e-06	Ccl8	Pdap1
Ndufb6	2.13248e-09	1.00396	0.842	0.319	3.58961e-05	Ccl8	Ndufb6
Ndufs5	7.11943e-10	0.985117	0.895	0.31	1.19841e-05	Ccl8	Ndufs5
Rbx1	3.31041e-07	0.983747	0.947	0.558	0.00557242	Ccl8	Rbx1
Manf1	1.34256e-07	0.978231	0.895	0.421	0.00225994	Ccl8	Manf
Bin12	4.39707e-08	0.971327	0.842	0.315	0.000740159	Ccl8	Bin1
Mt14	7.48721e-06	0.969177	1	0.806	0.126032	Ccl8	Mt1
Anpep	6.88911e-10	0.958716	0.579	0.129	1.15964e-05	Ccl8	Anpep
Ctsb1	1.25695e-06	0.955108	1	0.991	0.0211582	Ccl8	Ctsb
Ap2s11	4.90429e-06	0.937255	0.842	0.445	0.0825539	Ccl8	Ap2s1
Uap1l1	2.23593e-08	0.935747	0.789	0.281	0.000376375	Ccl8	Uap1l1
Wwp12	2.28656e-10	0.93238	1	0.325	3.84897e-06	Ccl8	Wwp1
Cd682	1.1413e-07	0.93002	1	0.873	0.00192115	Ccl8	Cd68
Sdf2l11	1.39891e-07	0.928199	0.895	0.351	0.00235479	Ccl8	Sdf2l1
Plin22	0.000323388	0.921652	1	0.825	1	Ccl8	Plin2
Cox5b1	1.17336e-08	0.916134	1	0.767	0.000197511	Ccl8	Cox5b
Atp5j21	7.18124e-08	0.907338	1	0.74	0.00120882	Ccl8	Atp5j2
Cbr21	7.47459e-09	0.897415	0.684	0.173	0.00012582	Ccl8	Cbr2
Cstb3	5.40302e-06	0.896445	1	0.844	0.090949	Ccl8	Cstb
Trem21	5.9394e-06	0.885263	0.895	0.452	0.0999779	Ccl8	Trem2
Tbcb1	1.15317e-07	0.881308	0.789	0.321	0.00194113	Ccl8	Tbcb
Serpinb6a2	2.85995e-05	0.879509	0.579	0.214	0.481415	Ccl8	Serpinb6a
Atp6v1f	1.13469e-05	0.870256	0.789	0.488	0.191003	Ccl8	Atp6v1f
Ndufc12	1.29587e-08	0.857197	0.895	0.348	0.000218134	Ccl8	Ndufc1
Atp5mpl	7.74177e-08	0.857088	1	0.673	0.00130317	Ccl8	Atp5mpl
Romo1	1.10567e-07	0.850116	0.842	0.334	0.00186118	Ccl8	Romo1
Pdcd51	3.47651e-08	0.848713	0.842	0.332	0.000585201	Ccl8	Pdcd5
Cox172	1.0622e-07	0.848604	0.947	0.377	0.00178799	Ccl8	Cox17
Ap2m1	7.05626e-05	0.84664	0.842	0.541	1	Ccl8	Ap2m1
Eif5b1	3.4497e-07	0.841331	0.895	0.424	0.00580687	Ccl8	Eif5b
Ndufa51	4.4569e-09	0.837189	0.789	0.254	7.5023e-05	Ccl8	Ndufa5
Cops9	4.36385e-07	0.833772	0.947	0.407	0.00734567	Ccl8	Cops9
Pld3	1.19626e-07	0.832038	0.789	0.29	0.00201367	Ccl8	Pld3
Elob1	1.01119e-07	0.831381	1	0.753	0.00170213	Ccl8	Elob
Cd361	1.75158e-05	0.83101	0.789	0.357	0.294844	Ccl8	Cd36
Mrpl23	2.96698e-09	0.828731	0.895	0.325	4.99432e-05	Ccl8	Mrpl23
Vps291	1.03562e-08	0.823252	0.947	0.366	0.000174326	Ccl8	Vps29
Tma71	2.56632e-06	0.822525	0.947	0.588	0.0431988	Ccl8	Tma7
[truncated: 4,753 more rows]

## Sheet: Supp. Table 5-arg1zsgr htx
	p_val	avg_log2FC	pct.1	pct.2	p_val_adj	cluster	gene
[truncated: 7,309 more rows]

[truncated: 1 more sheets: Supp. Table 6-arg1dtr]
